# Supplementary material for: Truncated FOS impairs osteogenic differentiation and induces prostaglandin and NFκB signalling in an in vitro cell‐of‐origin model for osteoid osteoma and osteoblastoma
Source: J Pathol. 2025 Dec 22;268(3):263–75. doi: 10.1002/path.70010 (PMC12908201; doi:10.1002/path.70010)
Supplement: Supplementary file 2 — Table S2. Endogenous and exogenous FOS expression (provided as separate Excel file) [file PATH-268-263-s001.xlsx]

## Sheet: Cover page
	Truncated FOS impairs osteogenic differentiation and induces prostaglandin and NFκB signalling in an in vitro cell-of-origin model for osteoid osteoma and osteoblastoma
	SW Lam et al. J Pathol https://doi.org/10.1002/path.70010
	Table S2. Endogenous and exogenous FOS expression

## Sheet: Table S2
Table S2. Endogenous and exogenous FOS expression.
	Exogenous FOS	Ex-FOS standard deviation	Endogenous FOS	En-FOS standard deviation
fMSC unt wk0	0	0	8.66667	7.50555
fMSC unt wk1	0	0	8	0
fMSC unt wk2	0.666667	0.57735	11.6667	6.35085
fMSC unt wk3	0.333333	0.57735	6	1
fMSC pLV wk0	0	0	4.33333	3.51188
fMSC pLV wk1	0.666667	1.1547	15.6667	5.03322
fMSC pLV wk2	0.333333	0.57735	11	2.64575
fMSC pLV wk3	0	0	6.66667	2.3094
fMSC FOS FL wk0	8647.67	166.079	0.666667	1.1547
fMSC FOS FL wk1	2986.33	346.077	1	1
fMSC FOS FL wk2	1903.67	540.77	1	1
fMSC FOS FL wk3	1478.67	116.023	0.666667	0.57735
fMSC FOSΔ wk0	27016.7	1790.6	5.33333	0.57735
fMSC FOSΔ wk1	16674.3	3137.06	11	1
fMSC FOSΔwk2	3523.67	697.367	7	2.64575
fMSC FOSΔ wk3	2120.33	1498.27	5.66667	2.88675
