# Supplementary material for: Truncated FOS impairs osteogenic differentiation and induces prostaglandin and NFκB signalling in an in vitro cell‐of‐origin model for osteoid osteoma and osteoblastoma
Source: J Pathol. 2025 Dec 22;268(3):263–75. doi: 10.1002/path.70010 (PMC12908201; doi:10.1002/path.70010)
Supplement: Supplementary file 3 — Data S1. Top 100 DEGs in FOSΔ versus pLV (provided as a separate Excel file) [file PATH-268-263-s003.xlsx]

## Sheet: Cover page
	Truncated FOS impairs osteogenic differentiation and induces prostaglandin and NFκB signalling in an in vitro cell-of-origin model for osteoid osteoma and osteoblastoma
	SW Lam et al. J Pathol https://doi.org/10.1002/path.70010
	Data S1. Top 100 differently expressed genes in truncated FOS (FOSΔ) versus empty lentiviral vector (pLV)

## Sheet: Data S1
Data S1. Top 100 differently expressed genes in truncated FOS (FOSΔ) versus empty lentiviral vector (pLV).
> Week 0 downregulated in FOS trunc compared to pLV
	[1]	DSCAM	HAS2	GRP	IP6K3
	[5]	ENSG00000284946	ENSG00000287023	WFDC1	CHRM2
	[9]	ERMN	CADPS	TRIL	DIRAS2
	[13]	ALDH3A1	KCNB1	MMP1	LYVE1
	[17]	SEPTIN4-AS1	SNAP25	NES	SIPA1L1-AS1
	[21]	FBXO43	ALDH1A1	ADAMTS7P4	LINC02913
	[25]	ENSG00000271857	ENSG00000278962	GLI1	NTM
	[29]	ENSG00000236536	CCDC78	APCDD1	ENSG00000264876
	[33]	SOSTDC1	LGR5	XKR5	F13A1
	[37]	ST6GAL2	ENSG00000230699	ENSG00000286044	TMEM119
	[41]	ITGB8-AS1	CALB2	DCC	SLC38A4
	[45]	LINC00517	EMILIN3	SLITRK1	NEIL3
	[49]	DPT	ARHGEF39	ENSG00000272173	GRIA1
	[53]	ENSG00000283175	HAPLN1	CAMK2N2	GS1-124K5.4
	[57]	AK5	MIR23B	RNF144A	BAALC
	[61]	TACR1	CCKAR	COL21A1	NTNG1
	[65]	SLC16A6	PTPRN	KCNH1	ENSG00000227438
	[69]	NDP	CNIH3	SMILR	CDX1
	[73]	LINC01315	TSPOAP1	TMSB15A	ENSG00000222032
	[77]	LIN7A	ANGPT1	ENSG00000275532	DIO3OS
	[81]	LINC02518	PLXNC1	ENSG00000289612	SGO1
	[85]	LINC01011	KCNF1	MMP11	PIMREG
	[89]	EPHB3	ENSG00000286519	TSPAN18	KCNMB4
	[93]	CDH18	FOXF1	NQO1	ENSG00000287872
	[97]	ATP2A1-AS1	VAT1L	MKX-AS1	MBOAT1
> week 0 upregulated in FOS trunc compared to pLV
	[1]	FOS	CYP4F11	TRIML2	ENSG00000267056
	[5]	SALL3	VWA2	RYR3	IL31RA
	[9]	AOX2P	IGHA2	SLC6A12	BEST3
	[13]	GUCY2C	IGHA1	CSMD3	OR7E19P
	[17]	CFHR3	ENSG00000230882	SLC6A13	SMPDL3B
	[21]	ENSG00000285588	NGF-AS1	GOLGA8IP	TNFRSF9
	[25]	CGN	ENSG00000236892	HLA-DPB1	ABCB1
	[29]	PCLO	PLEKHG7	TMEM125	LINC02057
	[33]	SSTR2	SULT1C2	LINC02392	LINC01273
	[37]	AP1M2	TPRG1	LINC00944	ENSG00000259828
	[41]	LINC01186	INSC	ITGA2B	ENSG00000217275
	[45]	SPI1	H1-4	NHLH1	MYOM3
	[49]	ITK	OR2C3	KCNE1B	COL17A1
	[53]	LINC01913	AOX3P	ENSG00000283413	CD34
	[57]	MYCT1	SLCO2B1	SLC8A2	RELN
	[61]	BTG4	ENSG00000228216	ENSG00000257761	MARCHF10
	[65]	CD83	ENSG00000287277	LUARIS	ARHGAP31-AS1
	[69]	ENSG00000250803	SLAMF8	CLIC6	RXFP1
	[73]	GPR183	ENSG00000259712	APOL4	CRYM
	[77]	STX11	ARAP2	IMPDH1P10	ADGRG1
	[81]	ENSG00000261068	LINC02901	ACSM5	ENSG00000187229
	[85]	KLRD1	KCNMB2-AS1	ENSG00000251257	C1orf87
	[89]	TRIM63	PLS1	ENSG00000279568	CD163L1
	[93]	ATP13A4	SYT1	H2BC7	MYH14
	[97]	FLJ31104	GCNT3	LINC01828	XIRP1
> week 1 downregulated in FOS trunc compared to pLV
	[1]	INSRR	IGF1	FGFBP2	NOS1
	[5]	HLA-DRA	PTPN5	LINC02473	ALDH1A1
	[9]	CCKAR	FAM180B	PHACTR3	ENSG00000286389
	[13]	LINC02518	NTRK1	F13A1	FMO1
	[17]	ENSG00000289612	SULT1E1	EPYC	SEMA3G
	[21]	TRIL	ASPN	GRP	TTLL6
	[25]	SOSTDC1	NTNG1	CP	WNT2
	[29]	INHBB	KRT4	VAT1L	CA4
	[33]	RANBP3L	LRRC15	NLGN4X	DPT
	[37]	PROM1	HAPLN1	BMF	MMP27
	[41]	HOATZ	ADAMTSL2	IGF2-AS	ENSG00000222022
	[45]	STUM	TACR1	LINC00578	SOX2
	[49]	NTRK2	NOX4	GABRQ	BAALC
	[53]	ENSG00000287023	WDR86	ENSG00000253357	TRHDE-AS1
	[57]	SLC38A3	VAV3	SLITRK1	C1QTNF3
	[61]	ANGPTL7	SERPINF1	LINC02182	MRO
	[65]	LINC02913	ENSG00000283175	MFAP4	NGFR
	[69]	ENSG00000286289	CFD	ENSG00000231424	COLEC12
	[73]	SEPTIN4	HOXC-AS1	SEMA6D	PRKG2
	[77]	APOL4	LINC01315	LINC02542	DSCAM
	[81]	EPHB3	SLC38A4	PRSS30P	HAND2
	[85]	LYPD1	DNM1	ENSG00000289224	TMEM119
	[89]	LINC02384	EPHA3	CRABP2	ALX4
	[93]	DIO2	IFITM1	FLRT3	ENSG00000289198
	[97]	FIBIN	BEND5	COL10A1	MIAT
> week 1 upregulated in FOS trunc compared to pLV
	[1]	TRIML2	FOS	SALL3	CYP4F11
	[5]	RYR3	NGF-AS1	IL31RA	PLEKHG7
	[9]	ENSG00000267056	CCL11	LTK	ENSG00000230882
	[13]	OR7E19P	BEST3	CXCL6	KLRD1
	[17]	SLC6A13	GCNT3	CXCL3	CXCL1
	[21]	IL1A	ENSG00000285722	PPP1R1A	CXCL8
	[25]	IGHA2	IGHA1	LINC01896	CXCL5
	[29]	GOLGA8IP	PDZK1IP1	SLC6A12	TNFSF14
	[33]	ABCB1	CFHR3	FGFR4	CSMD3
	[37]	ENSG00000285588	SMPDL3B	VWA2	COL17A1
	[41]	AOX2P	GGT8P	TRIM9	LINC00944
	[45]	KCNMB2-AS1	TNFRSF11A	AREG	NHLH1
	[49]	SLC8A2	PELATON	FAM83C	MT1G
	[53]	TNFRSF9	CYP1A1	RELN	ENSG00000236892
	[57]	AP1M2	SLAMF8	GPR183	IRF6
	[61]	LGI3	LURAP1L-AS1	RPLP0P2	SLCO2B1
	[65]	AOX3P	ROPN1L	LINC02057	IGFN1
	[69]	AOC2	CFAP43	ADGRG1	BTC
	[73]	MERTK	ENSG00000257761	ENSG00000251257	ENSG00000259712
	[77]	CCL20	ADGRF4	KLHL30-AS1	ABCG2
	[81]	PTPRH	IL1B	CD163L1	HIF1A-AS3
	[85]	FCRLA	TRPA1	BTG4	ENSG00000251205
	[89]	LAMB3	KLHL4	H1-4	MAMDC2
	[93]	MYOM3	CXCL2	KCNQ3	SLC6A17
	[97]	ARHGAP9	ENSG00000223703	HTR1D	TEC
> week 2 downregulated in FOS trunc compared to pLV
	[1]	FGFBP2	INSRR	PHACTR3	ALDH1A1
	[5]	IGF1	RAB39B	NTRK1	TNMD
	[9]	PTPN5	PROM1	GRP	MMP27
	[13]	FOXF1	ENSG00000222022	ENSG00000253357	LINC02473
	[17]	ENSG00000289612	ENSG00000248538	ENSG00000231424	ADM2
	[21]	LINC02384	HLA-DRA	SOSTDC1	TM6SF1
	[25]	PSAT1	CA4	TRIL	TRH
	[29]	B3GALT5-AS1	SH2D2A	ENSG00000289198	SULT1E1
	[33]	NGFR	CHAC1	INHBB	TTLL6
	[37]	ASNS	PHGDH	CBSL	NLGN4X
	[41]	PCK2	SLC7A5	TNFSF18	VAT1L
	[45]	MTUS2	MOB3B	FBLL1	HAPLN1
	[49]	CADPS	DKK2	RPGRIP1	SYT7
	[53]	CP	TRIB3	NTNG1	KCNMB4
	[57]	SLC6A9	NTM	CFAP299	TOX2
	[61]	HSD17B2	ENSG00000287390	ARL4C	WNT2
	[65]	GUCY1A2	ADRA1D	ZNF516-AS1	RPS11P5
	[69]	KCNG1	AKAP6	PLCH1	MC4R
	[73]	ERP27	SLC14A1	COL10A1	FAM78A
	[77]	SLC25A34	ENSG00000287200	LINC02593	ENSG00000229915
	[81]	INHBE	COL15A1	WDR86	LINC01315
	[85]	CHRNA1	L3MBTL2-AS1	PCED1B	ADAMTSL2
	[89]	TRHDE-AS1	POU2F2-AS1	PRKCZ-AS1	MEOX1
	[93]	MST1L	DIO2	MMP11	COLEC12
	[97]	PLXNA4	SERPINB2	ITGB7	SNTG2-AS1
> week 2 upregulated in FOS trunc compared to pLV
	[1]	FOS	PPP1R1A	SALL3	RYR3
	[5]	TRIML2	LINC01896	ENSG00000260454	TNFSF14
	[9]	ESYT3	CYP4F11	CXCL6	TRPA1
	[13]	PLEKHG7	BEST3	LGI3	ENSG00000267056
	[17]	SLC6A17	PDZK1IP1	IL1A	ENSG00000285588
	[21]	IL31RA	FAM238C	SMPDL3B	MYOM3
	[25]	SLC6A12	ENSG00000259712	CCL19	STON2
	[29]	IGHA2	KLHL4	NSUN7	CXCL1
	[33]	CGN	TEC	CXCL5	CRLF2
	[37]	SLCO2B1	MYCT1	LTK	CXCL3
	[41]	IL1B	DNER	IGHA1	ADGRF4
	[45]	ENSG00000230882	SLC6A13	ENSG00000276980	COL17A1
	[49]	NGF-AS1	IRF6	NHLH1	GCNT3
	[53]	LINC01186	SAA2	ADGRG1	PTPRH
	[57]	ENSG00000285722	CDK18	CSMD3	ARAP2
	[61]	H4C5	ERICH5	ENSG00000217275	OCA2
	[65]	GJB5	ENSG00000288982	LINC02057	BHLHE22
	[69]	ST8SIA5	BCHE	CXCL2	ANXA8
	[73]	TMCC3	KCNMB2-AS1	PLEKHG6	CYP7B1
	[77]	TLR2	CXADR	ITK	ENSG00000228510
	[81]	TNFRSF9	ENSG00000267142	SLPI	MCHR1
	[85]	GOLGA8IP	MYO5C	CDH1	ZNF488
	[89]	ZNF295-AS1	ENSG00000251257	ENSG00000251205	PRXL2A
	[93]	MAOB	MYH14	EXOC3L2	MT1G
	[97]	IQSEC3	GPR78	MAMDC2	TMEM63C
> week 3 downregulated in FOS trunc compared to pLV
	[1]	FGFBP2	ALDH1A1	CHRNA1	CRABP1
	[5]	PLA2G5	CADPS	GRP	INSRR
	[9]	PHACTR3	IGF1	LINC01315	WNT16
	[13]	PROM1	ENSG00000232949	B3GALT5-AS1	FOXF1
	[17]	EPYC	CP	NGFR	ADGRG2
	[21]	WNT2	NTRK1	SLC26A7	DKK2
	[25]	COL26A1	TNMD	WDR86	HLA-DRA
	[29]	BPI	RAMP2-AS1	PCSK6	FIGNL2
	[33]	HAPLN1	PCED1B	PIANP	INSYN2A
	[37]	DIO2	MC4R	LRRC15	VAT1L
	[41]	SOSTDC1	DLX3	FNDC5	CILP
	[45]	SLC14A1	PRR34	C11orf87	INHBB
	[49]	SAMD3	KRT4	NLGN4X	TRHDE
	[53]	COLEC12	KCNMB4	LINC02593	PAN3-AS1
	[57]	PLCH1	SH2D2A	ENSG00000253357	CLSTN2
	[61]	LYVE1	LINC02473	HMCN1	SCUBE1
	[65]	ADAMTS9	ENSG00000224260	PLA2G2A	CSPG5
	[69]	FAM78A	ENSG00000289470	PCDHGC5	EDNRA
	[73]	TRIL	PLEKHA6	LINGO1	ENSG00000269896
	[77]	PCDH19	DPY19L2P1	SAMD11	COL15A1
	[81]	LDLRAD4	HOXC-AS1	ENSG00000260086	HOXD1
	[85]	ERP27	PLXNA4	SMIM10L2B	TCEAL2
	[89]	ARL4C	ITGA8	ABCB4	RASGRF2
	[93]	CDH3	FRAS1	LINC01679	JCHAIN
	[97]	SIM1	NTNG1	PI15	AMIGO2
> week 3 upregulated in FOS trunc compared to pLV
	[1]	SALL3	FOS	PPP1R1A	CYP4F11
	[5]	TRIML2	LINC01896	ENSG00000267056	LGI3
	[9]	IL31RA	SLC6A13	CXCL6	GRASLND
	[13]	RYR3	MFSD2B	CXCL5	BHLHE22
	[17]	ERICH5	ADGRD1	ENSG00000260454	REM1
	[21]	IRF6	ADGRG1	COL17A1	FAM241B
	[25]	CXCL1	CDKL2	SYT14	NPY2R-AS1
	[29]	DBNDD1	NGF-AS1	SLCO2B1	NPY2R
	[33]	IQSEC3	LAT2	SAA2	MAMDC2
	[37]	SLC6A17	ABLIM2	CYP7B1	IL1RL1
	[41]	AFAP1L2	ELOVL2	CCL19	G0S2
	[45]	ENSG00000286868	SBSPON	CD163L1	ENSG00000282988
	[49]	MPZL3	GAD1	PF4V1	SPATA20P1
	[53]	PLS1	TMCC3	ENSG00000276980	RBM24
	[57]	FGF10	ANXA8	SLC26A4	PRXL2A
	[61]	AOC2	ENPP4	PKP2	CYP19A1
	[65]	TNFAIP6	SFRP4	CLIC6	LGR5
	[69]	TLR2	ANOS1	MYOM3	PAX6
	[73]	HOXC12	CDK18	ELAPOR1	STXBP2
	[77]	NPTX2	F10	LINC02872	TNFRSF11B
	[81]	EDNRB	PPP4R4	SLC19A3	MANCR
	[85]	INA	NOC2LP1	ST13P5	FGL2
	[89]	UCP2	SPTBN2	ARFGEF3	GATA6
	[93]	STOX2	ENSG00000255856	HTR1B	MALL
	[97]	GJA3	DGAT2	OCA2	TLL2
