# Supplementary material for: Truncated FOS impairs osteogenic differentiation and induces prostaglandin and NFκB signalling in an in vitro cell‐of‐origin model for osteoid osteoma and osteoblastoma
Source: J Pathol. 2025 Dec 22;268(3):263–75. doi: 10.1002/path.70010 (PMC12908201; doi:10.1002/path.70010)
Supplement: Supplementary file 4 — Data S2. Complete list of DEGs in FOSΔ versus pLV (provided as a separate Excel file) [file PATH-268-263-s004.xlsx]

## Sheet: Cover page
	Truncated FOS impairs osteogenic differentiation and induces prostaglandin and NFκB signalling in an in vitro cell-of-origin model for osteoid osteoma and osteoblastoma
	SW Lam et al. J Pathol https://doi.org/10.1002/path.70010
	Data S2. Complete list of differentially expressed genes in truncated FOS (FOSΔ) versus empty lentiviral vector (pLV)

## Sheet: Data S2
Data S2. Complete list of differentially expressed genes in truncated FOS (FOSΔ) versus empty lentiviral vector (pLV).
baseMean	log2FoldChange	lfcSE	stat	p value	padj	ID	cmp	sample1	sample2	geneSymbol
234.622	-0.310333	0.119098	-2.60569	0.0091689	0.0182035	TSPAN6	FOS.tr_0_vs_pLV_0	FOS.tr_0	pLV_0	TSPAN6
1439.88	0.311315	0.0566296	5.49739	3.8545e-08	1.5232e-07	CFH	FOS.tr_0_vs_pLV_0	FOS.tr_0	pLV_0	CFH
674.132	0.298125	0.0754087	3.95346	7.70305e-05	0.000213099	GCLC	FOS.tr_0_vs_pLV_0	FOS.tr_0	pLV_0	GCLC
341.453	-0.254791	0.101366	-2.51356	0.0119519	0.0231642	NFYA	FOS.tr_0_vs_pLV_0	FOS.tr_0	pLV_0	NFYA
236.352	1.24849	0.12331	10.1248	4.28751e-24	4.33345e-23	STPG1	FOS.tr_0_vs_pLV_0	FOS.tr_0	pLV_0	STPG1
2592.8	1.02205	0.055755	18.3311	4.67333e-75	1.94795e-73	NIPAL3	FOS.tr_0_vs_pLV_0	FOS.tr_0	pLV_0	NIPAL3
66.4092	2.89028	0.274035	10.5471	5.23725e-26	5.70439e-25	ENPP4	FOS.tr_0_vs_pLV_0	FOS.tr_0	pLV_0	ENPP4
408.232	-0.25955	0.0929192	-2.79329	0.00521746	0.0109033	SEMA3F	FOS.tr_0_vs_pLV_0	FOS.tr_0	pLV_0	SEMA3F
90.905	-0.42695	0.190571	-2.24037	0.0250671	0.0451494	RAD52	FOS.tr_0_vs_pLV_0	FOS.tr_0	pLV_0	RAD52
665.439	-0.395758	0.0751662	-5.26511	1.40107e-07	5.28548e-07	LAP3	FOS.tr_0_vs_pLV_0	FOS.tr_0	pLV_0	LAP3
9.58049	-1.85411	0.64057	-2.89447	0.00379803	0.00811686	WNT16	FOS.tr_0_vs_pLV_0	FOS.tr_0	pLV_0	WNT16
11099	-0.214543	0.0447982	-4.78911	1.67525e-06	5.68915e-06	LASP1	FOS.tr_0_vs_pLV_0	FOS.tr_0	pLV_0	LASP1
364.034	0.306815	0.0988117	3.10505	0.00190247	0.00428673	SNX11	FOS.tr_0_vs_pLV_0	FOS.tr_0	pLV_0	SNX11
1274.16	0.490731	0.0616869	7.95519	1.78854e-15	1.18387e-14	M6PR	FOS.tr_0_vs_pLV_0	FOS.tr_0	pLV_0	M6PR
56.8842	-0.854968	0.249652	-3.42463	0.000615628	0.00149469	CYP26B1	FOS.tr_0_vs_pLV_0	FOS.tr_0	pLV_0	CYP26B1
78.0965	1.90812	0.233324	8.17799	2.88629e-16	2.00944e-15	DBNDD1	FOS.tr_0_vs_pLV_0	FOS.tr_0	pLV_0	DBNDD1
1637.56	0.924956	0.0616466	15.0042	6.89424e-51	1.63066e-49	ALS2	FOS.tr_0_vs_pLV_0	FOS.tr_0	pLV_0	ALS2
8.28078	3.20849	0.829704	3.86704	0.000110166	0.000299273	CASP10	FOS.tr_0_vs_pLV_0	FOS.tr_0	pLV_0	CASP10
2079.91	1.13188	0.0579744	19.5237	6.90034e-85	3.33262e-83	CFLAR	FOS.tr_0_vs_pLV_0	FOS.tr_0	pLV_0	CFLAR
1090.81	2.8834	0.0751637	38.3616	0	0	TFPI	FOS.tr_0_vs_pLV_0	FOS.tr_0	pLV_0	TFPI
165.157	0.374184	0.148161	2.52553	0.0115524	0.0224411	NDUFAF7	FOS.tr_0_vs_pLV_0	FOS.tr_0	pLV_0	NDUFAF7
1284.16	-0.127162	0.0577263	-2.20284	0.027606	0.0492058	RBM5	FOS.tr_0_vs_pLV_0	FOS.tr_0	pLV_0	RBM5
600.491	-0.288178	0.0792217	-3.63761	0.000275178	0.0007047	ARF5	FOS.tr_0_vs_pLV_0	FOS.tr_0	pLV_0	ARF5
277.247	-1.09693	0.118051	-9.29203	1.51373e-20	1.29814e-19	SARM1	FOS.tr_0_vs_pLV_0	FOS.tr_0	pLV_0	SARM1
1889.47	-0.900409	0.0526468	-17.1028	1.41412e-65	4.80236e-64	PLXND1	FOS.tr_0_vs_pLV_0	FOS.tr_0	pLV_0	PLXND1
979.4	0.810834	0.0760495	10.6619	1.5339e-26	1.70526e-25	FKBP4	FOS.tr_0_vs_pLV_0	FOS.tr_0	pLV_0	FKBP4
1228.74	-0.329198	0.061253	-5.37439	7.68424e-08	2.95834e-07	KDM1A	FOS.tr_0_vs_pLV_0	FOS.tr_0	pLV_0	KDM1A
758.315	0.536712	0.0733812	7.31402	2.59267e-13	1.52191e-12	RBM6	FOS.tr_0_vs_pLV_0	FOS.tr_0	pLV_0	RBM6
154.42	-0.569376	0.156934	-3.62813	0.000285486	0.000729129	CAMKK1	FOS.tr_0_vs_pLV_0	FOS.tr_0	pLV_0	CAMKK1
945.582	-0.289703	0.0697691	-4.15231	3.29142e-05	9.55615e-05	RECQL	FOS.tr_0_vs_pLV_0	FOS.tr_0	pLV_0	RECQL
267.181	0.592548	0.130872	4.52768	5.96341e-06	1.90449e-05	VPS50	FOS.tr_0_vs_pLV_0	FOS.tr_0	pLV_0	VPS50
3126.96	-0.605099	0.0514586	-11.7589	6.35204e-32	8.63952e-31	HSPB6	FOS.tr_0_vs_pLV_0	FOS.tr_0	pLV_0	HSPB6
56.569	-1.21052	0.266064	-4.54971	5.37195e-06	1.72242e-05	ARHGAP33	FOS.tr_0_vs_pLV_0	FOS.tr_0	pLV_0	ARHGAP33
3.75869	3.46255	1.2711	2.72406	0.00644844	0.0132324	PDK4	FOS.tr_0_vs_pLV_0	FOS.tr_0	pLV_0	PDK4
118.303	0.549406	0.165518	3.31931	0.000902413	0.00214071	SLC25A13	FOS.tr_0_vs_pLV_0	FOS.tr_0	pLV_0	SLC25A13
231.793	0.824898	0.126468	6.52258	6.91087e-11	3.43859e-10	ST7	FOS.tr_0_vs_pLV_0	FOS.tr_0	pLV_0	ST7
560.857	1.03993	0.0905716	11.4819	1.62657e-30	2.12111e-29	HCCS	FOS.tr_0_vs_pLV_0	FOS.tr_0	pLV_0	HCCS
544.966	-0.683795	0.0825613	-8.28227	1.20851e-16	8.59169e-16	DVL2	FOS.tr_0_vs_pLV_0	FOS.tr_0	pLV_0	DVL2
2062.46	0.360648	0.0556085	6.48549	8.84412e-11	4.36817e-10	UPF1	FOS.tr_0_vs_pLV_0	FOS.tr_0	pLV_0	UPF1
263.202	0.633507	0.114988	5.50931	3.60251e-08	1.42817e-07	SKAP2	FOS.tr_0_vs_pLV_0	FOS.tr_0	pLV_0	SKAP2
1503.65	-0.265879	0.0596464	-4.4576	8.28836e-06	2.59964e-05	SLC25A5	FOS.tr_0_vs_pLV_0	FOS.tr_0	pLV_0	SLC25A5
211.3	1.74351	0.144547	12.0618	1.68e-33	2.39188e-32	MCUB	FOS.tr_0_vs_pLV_0	FOS.tr_0	pLV_0	MCUB
167.561	-1.01645	0.148799	-6.83106	8.4288e-12	4.46519e-11	HOXA11	FOS.tr_0_vs_pLV_0	FOS.tr_0	pLV_0	HOXA11
266.156	0.306018	0.116255	2.63229	0.0084811	0.0169464	POLR2J	FOS.tr_0_vs_pLV_0	FOS.tr_0	pLV_0	POLR2J
333.457	-0.273117	0.103183	-2.64692	0.00812279	0.0162748	LIG3	FOS.tr_0_vs_pLV_0	FOS.tr_0	pLV_0	LIG3
520.444	0.824483	0.0841362	9.79938	1.13276e-22	1.07296e-21	RPAP3	FOS.tr_0_vs_pLV_0	FOS.tr_0	pLV_0	RPAP3
33.2342	-1.38789	0.326372	-4.25248	2.11417e-05	6.30967e-05	REXO5	FOS.tr_0_vs_pLV_0	FOS.tr_0	pLV_0	REXO5
622.484	0.557469	0.0772124	7.21993	5.20131e-13	2.99331e-12	CIAPIN1	FOS.tr_0_vs_pLV_0	FOS.tr_0	pLV_0	CIAPIN1
455.789	-0.443127	0.0930745	-4.76099	1.92648e-06	6.49312e-06	SPPL2B	FOS.tr_0_vs_pLV_0	FOS.tr_0	pLV_0	SPPL2B
1118.8	0.408558	0.0610063	6.69698	2.12767e-11	1.09758e-10	FAM214B	FOS.tr_0_vs_pLV_0	FOS.tr_0	pLV_0	FAM214B
905.356	-0.869696	0.0709153	-12.2639	1.4158e-34	2.09718e-33	COPZ2	FOS.tr_0_vs_pLV_0	FOS.tr_0	pLV_0	COPZ2
67.6918	-1.04439	0.229141	-4.55786	5.16773e-06	1.65892e-05	PRKAR2B	FOS.tr_0_vs_pLV_0	FOS.tr_0	pLV_0	PRKAR2B
354.868	-0.303088	0.0981321	-3.08857	0.0020112	0.00451156	MSL3	FOS.tr_0_vs_pLV_0	FOS.tr_0	pLV_0	MSL3
1660.81	0.681745	0.057766	11.8018	3.81891e-32	5.2428e-31	CREBBP	FOS.tr_0_vs_pLV_0	FOS.tr_0	pLV_0	CREBBP
56.6786	-2.79953	0.302617	-9.25105	2.22306e-20	1.89036e-19	TSPOAP1	FOS.tr_0_vs_pLV_0	FOS.tr_0	pLV_0	TSPOAP1
232.49	1.25756	0.126234	9.96214	2.23209e-23	2.19147e-22	GCFC2	FOS.tr_0_vs_pLV_0	FOS.tr_0	pLV_0	GCFC2
96.9888	-1.04117	0.186941	-5.56952	2.55444e-08	1.03091e-07	WDR54	FOS.tr_0_vs_pLV_0	FOS.tr_0	pLV_0	WDR54
261.143	0.440634	0.118257	3.72608	0.000194478	0.000509025	CROT	FOS.tr_0_vs_pLV_0	FOS.tr_0	pLV_0	CROT
48.4658	-1.00262	0.273612	-3.66438	0.000247936	0.000638484	ABCB4	FOS.tr_0_vs_pLV_0	FOS.tr_0	pLV_0	ABCB4
525.329	0.194528	0.0826543	2.35351	0.018597	0.0345408	RHBDD2	FOS.tr_0_vs_pLV_0	FOS.tr_0	pLV_0	RHBDD2
1542.28	0.297651	0.0544074	5.47078	4.48059e-08	1.75983e-07	IBTK	FOS.tr_0_vs_pLV_0	FOS.tr_0	pLV_0	IBTK
1633.08	-0.136715	0.0595481	-2.29588	0.0216829	0.039647	MYCBP2	FOS.tr_0_vs_pLV_0	FOS.tr_0	pLV_0	MYCBP2
441.683	-0.856154	0.0915226	-9.35456	8.39483e-21	7.30405e-20	PDK2	FOS.tr_0_vs_pLV_0	FOS.tr_0	pLV_0	PDK2
4247.55	0.304402	0.0430714	7.06738	1.57887e-12	8.81882e-12	ITGA3	FOS.tr_0_vs_pLV_0	FOS.tr_0	pLV_0	ITGA3
464.437	0.655275	0.0958696	6.83507	8.19657e-12	4.34787e-11	ZFX	FOS.tr_0_vs_pLV_0	FOS.tr_0	pLV_0	ZFX
3049.94	0.305638	0.0479994	6.36753	1.92098e-10	9.26376e-10	LAMP2	FOS.tr_0_vs_pLV_0	FOS.tr_0	pLV_0	LAMP2
5.70728	5.02616	1.33612	3.76175	0.000168727	0.000445383	ITGA2B	FOS.tr_0_vs_pLV_0	FOS.tr_0	pLV_0	ITGA2B
1473.21	0.752105	0.0624018	12.0526	1.8788e-33	2.67257e-32	GDE1	FOS.tr_0_vs_pLV_0	FOS.tr_0	pLV_0	GDE1
236.847	-0.808611	0.123847	-6.52914	6.61486e-11	3.29945e-10	REX1BD	FOS.tr_0_vs_pLV_0	FOS.tr_0	pLV_0	REX1BD
886.274	-0.75625	0.0678991	-11.1378	8.20846e-29	1.00159e-27	TMEM98	FOS.tr_0_vs_pLV_0	FOS.tr_0	pLV_0	TMEM98
177.04	-0.383586	0.140034	-2.73923	0.00615831	0.0127	MAP3K14	FOS.tr_0_vs_pLV_0	FOS.tr_0	pLV_0	MAP3K14
1374.62	1.17791	0.0711051	16.5657	1.2334e-61	3.8188e-60	TMEM132A	FOS.tr_0_vs_pLV_0	FOS.tr_0	pLV_0	TMEM132A
4332.58	0.511869	0.0416475	12.2905	1.01854e-34	1.51569e-33	AP2B1	FOS.tr_0_vs_pLV_0	FOS.tr_0	pLV_0	AP2B1
537.703	-0.631941	0.0828047	-7.6317	2.3167e-14	1.45129e-13	SPATA20	FOS.tr_0_vs_pLV_0	FOS.tr_0	pLV_0	SPATA20
2696.92	0.453775	0.0525957	8.6276	6.2651e-18	4.75364e-17	TNFRSF12A	FOS.tr_0_vs_pLV_0	FOS.tr_0	pLV_0	TNFRSF12A
15.8028	3.00244	0.57132	5.25526	1.47814e-07	5.56192e-07	MAP3K9	FOS.tr_0_vs_pLV_0	FOS.tr_0	pLV_0	MAP3K9
900.788	-0.277073	0.0698961	-3.96407	7.36816e-05	0.000204501	RALA	FOS.tr_0_vs_pLV_0	FOS.tr_0	pLV_0	RALA
373.838	0.503037	0.0980685	5.12945	2.90597e-07	1.06223e-06	BAIAP2L1	FOS.tr_0_vs_pLV_0	FOS.tr_0	pLV_0	BAIAP2L1
72.9599	-1.53568	0.225075	-6.82297	8.91786e-12	4.71343e-11	ETV1	FOS.tr_0_vs_pLV_0	FOS.tr_0	pLV_0	ETV1
343.227	0.296113	0.0998909	2.96437	0.00303308	0.00659921	AGK	FOS.tr_0_vs_pLV_0	FOS.tr_0	pLV_0	AGK
591.204	-0.626668	0.0810659	-7.73036	1.07243e-14	6.82961e-14	ALDH3B1	FOS.tr_0_vs_pLV_0	FOS.tr_0	pLV_0	ALDH3B1
1231.91	0.359835	0.066768	5.38933	7.07194e-08	2.73108e-07	PHTF2	FOS.tr_0_vs_pLV_0	FOS.tr_0	pLV_0	PHTF2
14.7147	3.05747	0.604806	5.05529	4.29729e-07	1.54731e-06	CCL26	FOS.tr_0_vs_pLV_0	FOS.tr_0	pLV_0	CCL26
26.7601	-0.785694	0.357662	-2.19675	0.0280384	0.0498773	GGCT	FOS.tr_0_vs_pLV_0	FOS.tr_0	pLV_0	GGCT
88.1371	-1.00889	0.197109	-5.11845	3.08053e-07	1.12273e-06	DBF4	FOS.tr_0_vs_pLV_0	FOS.tr_0	pLV_0	DBF4
879.219	0.232763	0.0702656	3.31262	0.000924251	0.00218929	PAF1	FOS.tr_0_vs_pLV_0	FOS.tr_0	pLV_0	PAF1
1214.64	0.223934	0.064926	3.44907	0.000562516	0.0013738	VPS41	FOS.tr_0_vs_pLV_0	FOS.tr_0	pLV_0	VPS41
998.695	0.597237	0.065312	9.14437	5.998e-20	4.98988e-19	ELAC2	FOS.tr_0_vs_pLV_0	FOS.tr_0	pLV_0	ELAC2
473.952	-0.836966	0.0903504	-9.26355	1.97744e-20	1.68773e-19	SCIN	FOS.tr_0_vs_pLV_0	FOS.tr_0	pLV_0	SCIN
1174.78	0.795782	0.0653175	12.1833	3.81506e-34	5.53922e-33	ADIPOR2	FOS.tr_0_vs_pLV_0	FOS.tr_0	pLV_0	ADIPOR2
1231.5	0.545856	0.0619788	8.80714	1.28377e-18	1.00138e-17	MARK4	FOS.tr_0_vs_pLV_0	FOS.tr_0	pLV_0	MARK4
978.943	-0.251483	0.06769	-3.71522	0.00020303	0.000530118	CCDC124	FOS.tr_0_vs_pLV_0	FOS.tr_0	pLV_0	CCDC124
3844.73	0.336279	0.0435312	7.72502	1.11839e-14	7.10721e-14	PAFAH1B1	FOS.tr_0_vs_pLV_0	FOS.tr_0	pLV_0	PAFAH1B1
3771.35	0.214734	0.0458772	4.68062	2.8601e-06	9.46967e-06	KIAA0100	FOS.tr_0_vs_pLV_0	FOS.tr_0	pLV_0	KIAA0100
100.683	-0.762205	0.182357	-4.17974	2.91842e-05	8.53463e-05	GAS7	FOS.tr_0_vs_pLV_0	FOS.tr_0	pLV_0	GAS7
63.4485	-0.56591	0.227318	-2.4895	0.0127922	0.0246536	TRAPPC6A	FOS.tr_0_vs_pLV_0	FOS.tr_0	pLV_0	TRAPPC6A
346.174	-0.457981	0.10079	-4.54393	5.52161e-06	1.76935e-05	RPUSD1	FOS.tr_0_vs_pLV_0	FOS.tr_0	pLV_0	RPUSD1
1076.11	0.509486	0.0620043	8.21694	2.08761e-16	1.46733e-15	RHBDF1	FOS.tr_0_vs_pLV_0	FOS.tr_0	pLV_0	RHBDF1
209.434	0.64522	0.12731	5.06808	4.01848e-07	1.45178e-06	CRAMP1	FOS.tr_0_vs_pLV_0	FOS.tr_0	pLV_0	CRAMP1
202.693	0.626711	0.130173	4.81446	1.47598e-06	5.04964e-06	MYLIP	FOS.tr_0_vs_pLV_0	FOS.tr_0	pLV_0	MYLIP
27.9016	-2.12909	0.383716	-5.5486	2.8796e-08	1.15722e-07	E2F2	FOS.tr_0_vs_pLV_0	FOS.tr_0	pLV_0	E2F2
1293.69	-0.184019	0.0676269	-2.72109	0.00650674	0.0133351	PSMB1	FOS.tr_0_vs_pLV_0	FOS.tr_0	pLV_0	PSMB1
24.1306	-1.16859	0.385992	-3.0275	0.00246585	0.00545515	SYN1	FOS.tr_0_vs_pLV_0	FOS.tr_0	pLV_0	SYN1
275.678	0.598385	0.112711	5.30904	1.10207e-07	4.1918e-07	JARID2	FOS.tr_0_vs_pLV_0	FOS.tr_0	pLV_0	JARID2
2243.77	-0.317272	0.047993	-6.61079	3.82266e-11	1.93971e-10	CYTH3	FOS.tr_0_vs_pLV_0	FOS.tr_0	pLV_0	CYTH3
977.542	0.46272	0.0731256	6.32774	2.48785e-10	1.18908e-09	SYPL1	FOS.tr_0_vs_pLV_0	FOS.tr_0	pLV_0	SYPL1
2415.86	0.287386	0.051466	5.584	2.35046e-08	9.53364e-08	SPAG9	FOS.tr_0_vs_pLV_0	FOS.tr_0	pLV_0	SPAG9
49.5965	-1.49585	0.269815	-5.54401	2.95624e-08	1.18713e-07	CELSR3	FOS.tr_0_vs_pLV_0	FOS.tr_0	pLV_0	CELSR3
518.337	1.00277	0.0846265	11.8493	2.16896e-32	3.00838e-31	AASS	FOS.tr_0_vs_pLV_0	FOS.tr_0	pLV_0	AASS
7.30909	2.50939	0.799184	3.13995	0.00168979	0.00384186	PLEKHG6	FOS.tr_0_vs_pLV_0	FOS.tr_0	pLV_0	PLEKHG6
73.1766	-0.687043	0.22424	-3.06388	0.00218488	0.0048754	MPND	FOS.tr_0_vs_pLV_0	FOS.tr_0	pLV_0	MPND
297.799	-0.596547	0.108089	-5.51902	3.40898e-08	1.35711e-07	MGST1	FOS.tr_0_vs_pLV_0	FOS.tr_0	pLV_0	MGST1
422.49	0.717663	0.0921146	7.79099	6.64869e-15	4.29515e-14	CRY1	FOS.tr_0_vs_pLV_0	FOS.tr_0	pLV_0	CRY1
2461.33	-0.602586	0.047082	-12.7987	1.66816e-37	2.75144e-36	NFIX	FOS.tr_0_vs_pLV_0	FOS.tr_0	pLV_0	NFIX
584.754	-0.568433	0.0810239	-7.01562	2.28929e-12	1.26511e-11	ST3GAL1	FOS.tr_0_vs_pLV_0	FOS.tr_0	pLV_0	ST3GAL1
286.216	1.38328	0.127416	10.8564	1.85931e-27	2.15618e-26	IL32	FOS.tr_0_vs_pLV_0	FOS.tr_0	pLV_0	IL32
3312.53	-0.636504	0.0494696	-12.8666	6.94167e-38	1.15202e-36	PKD1	FOS.tr_0_vs_pLV_0	FOS.tr_0	pLV_0	PKD1
231.585	-1.04866	0.124755	-8.40577	4.25056e-17	3.08161e-16	RHOBTB2	FOS.tr_0_vs_pLV_0	FOS.tr_0	pLV_0	RHOBTB2
501.56	0.583297	0.086837	6.71714	1.8532e-11	9.59371e-11	HEATR5B	FOS.tr_0_vs_pLV_0	FOS.tr_0	pLV_0	HEATR5B
2504.88	0.369312	0.055772	6.62181	3.54825e-11	1.80501e-10	SEC62	FOS.tr_0_vs_pLV_0	FOS.tr_0	pLV_0	SEC62
4743.52	-0.387657	0.0506025	-7.66083	1.8474e-14	1.16271e-13	RPS20	FOS.tr_0_vs_pLV_0	FOS.tr_0	pLV_0	RPS20
11306.6	0.182982	0.0388876	4.70539	2.53376e-06	8.44289e-06	CSDE1	FOS.tr_0_vs_pLV_0	FOS.tr_0	pLV_0	CSDE1
2188.56	0.134194	0.0552932	2.42695	0.0152265	0.0288214	UBE3C	FOS.tr_0_vs_pLV_0	FOS.tr_0	pLV_0	UBE3C
1045.87	-0.995039	0.0718448	-13.8498	1.27503e-43	2.52984e-42	REV3L	FOS.tr_0_vs_pLV_0	FOS.tr_0	pLV_0	REV3L
88.7783	-0.513906	0.191236	-2.68728	0.00720359	0.0146202	FAM76A	FOS.tr_0_vs_pLV_0	FOS.tr_0	pLV_0	FAM76A
975.243	0.294971	0.0651792	4.52554	6.02415e-06	1.92237e-05	VTA1	FOS.tr_0_vs_pLV_0	FOS.tr_0	pLV_0	VTA1
1923.46	-0.430577	0.0522951	-8.2336	1.81668e-16	1.27968e-15	BAZ1B	FOS.tr_0_vs_pLV_0	FOS.tr_0	pLV_0	BAZ1B
1280.89	0.151268	0.0589455	2.56623	0.0102811	0.0202028	RANBP9	FOS.tr_0_vs_pLV_0	FOS.tr_0	pLV_0	RANBP9
227.623	0.562262	0.1242	4.52708	5.98053e-06	1.9092e-05	SPRTN	FOS.tr_0_vs_pLV_0	FOS.tr_0	pLV_0	SPRTN
452.494	-0.290554	0.0891144	-3.26046	0.00111233	0.0026061	METTL13	FOS.tr_0_vs_pLV_0	FOS.tr_0	pLV_0	METTL13
1181.79	-0.149943	0.0626535	-2.3932	0.016702	0.0313315	ZNF207	FOS.tr_0_vs_pLV_0	FOS.tr_0	pLV_0	ZNF207
464.295	0.774042	0.0877919	8.81678	1.17798e-18	9.20638e-18	STARD3NL	FOS.tr_0_vs_pLV_0	FOS.tr_0	pLV_0	STARD3NL
318.249	1.44041	0.108971	13.2182	6.88711e-40	1.22218e-38	CD9	FOS.tr_0_vs_pLV_0	FOS.tr_0	pLV_0	CD9
746.009	-1.18522	0.0787714	-15.0463	3.64945e-51	8.68279e-50	NCAPD2	FOS.tr_0_vs_pLV_0	FOS.tr_0	pLV_0	NCAPD2
483.219	-0.46549	0.0876676	-5.30972	1.09793e-07	4.17804e-07	IFFO1	FOS.tr_0_vs_pLV_0	FOS.tr_0	pLV_0	IFFO1
32.7481	2.27626	0.377296	6.03309	1.60855e-09	7.19965e-09	GIPR	FOS.tr_0_vs_pLV_0	FOS.tr_0	pLV_0	GIPR
87.308	-0.747805	0.195544	-3.82422	0.000131184	0.00035263	FUZ	FOS.tr_0_vs_pLV_0	FOS.tr_0	pLV_0	FUZ
22.9394	6.15135	1.06794	5.76003	8.40999e-09	3.56723e-08	SLC6A13	FOS.tr_0_vs_pLV_0	FOS.tr_0	pLV_0	SLC6A13
227.234	0.570613	0.124404	4.58678	4.50144e-06	1.45692e-05	IDS	FOS.tr_0_vs_pLV_0	FOS.tr_0	pLV_0	IDS
289.893	-1.20222	0.11231	-10.7045	9.69655e-27	1.08622e-25	CD4	FOS.tr_0_vs_pLV_0	FOS.tr_0	pLV_0	CD4
499.313	0.216639	0.0853592	2.53796	0.0111499	0.0217395	SCMH1	FOS.tr_0_vs_pLV_0	FOS.tr_0	pLV_0	SCMH1
1385.26	-0.274505	0.0559784	-4.90376	9.402e-07	3.28134e-06	FYN	FOS.tr_0_vs_pLV_0	FOS.tr_0	pLV_0	FYN
1720.08	-0.203983	0.0612783	-3.32879	0.000872237	0.0020734	HIVEP2	FOS.tr_0_vs_pLV_0	FOS.tr_0	pLV_0	HIVEP2
1210.72	0.574314	0.0608363	9.44032	3.7166e-21	3.29048e-20	ELOA	FOS.tr_0_vs_pLV_0	FOS.tr_0	pLV_0	ELOA
675.882	0.71414	0.0806538	8.85439	8.41408e-19	6.62732e-18	LYPLA2	FOS.tr_0_vs_pLV_0	FOS.tr_0	pLV_0	LYPLA2
366.342	0.376895	0.0983209	3.83331	0.00012643	0.000340872	CLCN6	FOS.tr_0_vs_pLV_0	FOS.tr_0	pLV_0	CLCN6
15817.8	0.136404	0.0343575	3.97015	7.18272e-05	0.000199766	MRC2	FOS.tr_0_vs_pLV_0	FOS.tr_0	pLV_0	MRC2
243.863	0.621181	0.123063	5.04768	4.47208e-07	1.60845e-06	APBA3	FOS.tr_0_vs_pLV_0	FOS.tr_0	pLV_0	APBA3
104.925	-0.677753	0.177724	-3.81352	0.000137001	0.000367105	MKS1	FOS.tr_0_vs_pLV_0	FOS.tr_0	pLV_0	MKS1
74.1364	-0.697989	0.217062	-3.21562	0.00130165	0.0030207	ANOS1	FOS.tr_0_vs_pLV_0	FOS.tr_0	pLV_0	ANOS1
761.826	0.764497	0.0712906	10.7237	7.88135e-27	8.88429e-26	AKAP8L	FOS.tr_0_vs_pLV_0	FOS.tr_0	pLV_0	AKAP8L
1316.02	0.158462	0.0579371	2.73508	0.0062366	0.0128483	RNF216	FOS.tr_0_vs_pLV_0	FOS.tr_0	pLV_0	RNF216
1202.77	0.699768	0.0690213	10.1384	3.7304e-24	3.7751e-23	PIK3C2A	FOS.tr_0_vs_pLV_0	FOS.tr_0	pLV_0	PIK3C2A
1657.51	0.884307	0.0562462	15.7221	1.06798e-55	2.87127e-54	PLAUR	FOS.tr_0_vs_pLV_0	FOS.tr_0	pLV_0	PLAUR
584.881	-1.7575	0.0901056	-19.5049	9.98282e-85	4.80695e-83	ANLN	FOS.tr_0_vs_pLV_0	FOS.tr_0	pLV_0	ANLN
1367.91	-0.429718	0.065242	-6.58651	4.50272e-11	2.27477e-10	RABGAP1	FOS.tr_0_vs_pLV_0	FOS.tr_0	pLV_0	RABGAP1
3514.35	-1.62368	0.0535804	-30.3037	1.02538e-201	2.04202e-199	DCN	FOS.tr_0_vs_pLV_0	FOS.tr_0	pLV_0	DCN
143.574	-0.43835	0.156058	-2.8089	0.00497112	0.0104169	QPCTL	FOS.tr_0_vs_pLV_0	FOS.tr_0	pLV_0	QPCTL
337.777	-0.235299	0.10335	-2.27673	0.0228023	0.0415011	CEP68	FOS.tr_0_vs_pLV_0	FOS.tr_0	pLV_0	CEP68
589.688	0.360325	0.0839481	4.29223	1.76884e-05	5.33231e-05	MAP4K3	FOS.tr_0_vs_pLV_0	FOS.tr_0	pLV_0	MAP4K3
131.539	-1.79546	0.17164	-10.4606	1.31033e-25	1.40072e-24	BRCA1	FOS.tr_0_vs_pLV_0	FOS.tr_0	pLV_0	BRCA1
393.569	-1.55383	0.112497	-13.8123	2.14912e-43	4.21745e-42	SEMA3B	FOS.tr_0_vs_pLV_0	FOS.tr_0	pLV_0	SEMA3B
153.396	0.54954	0.154855	3.54874	0.000387077	0.000965657	PRICKLE3	FOS.tr_0_vs_pLV_0	FOS.tr_0	pLV_0	PRICKLE3
1910.1	0.770757	0.0535624	14.3899	5.9884e-47	1.29489e-45	EXTL3	FOS.tr_0_vs_pLV_0	FOS.tr_0	pLV_0	EXTL3
1290.01	-0.292833	0.0710435	-4.12189	3.75779e-05	0.000108438	ELOVL5	FOS.tr_0_vs_pLV_0	FOS.tr_0	pLV_0	ELOVL5
561.503	0.388991	0.0812377	4.78831	1.68195e-06	5.7107e-06	KDM5D	FOS.tr_0_vs_pLV_0	FOS.tr_0	pLV_0	KDM5D
1995.2	0.327783	0.0512027	6.40167	1.53684e-10	7.46485e-10	CALCOCO1	FOS.tr_0_vs_pLV_0	FOS.tr_0	pLV_0	CALCOCO1
235.544	-0.5852	0.127025	-4.60696	4.08606e-06	1.33022e-05	UBR7	FOS.tr_0_vs_pLV_0	FOS.tr_0	pLV_0	UBR7
601.226	-0.9933	0.0829219	-11.9787	4.59213e-33	6.4582e-32	EHD3	FOS.tr_0_vs_pLV_0	FOS.tr_0	pLV_0	EHD3
1401.7	0.347257	0.0621674	5.58583	2.32582e-08	9.43845e-08	PSMC4	FOS.tr_0_vs_pLV_0	FOS.tr_0	pLV_0	PSMC4
48.2827	-1.02043	0.272248	-3.74818	0.000178123	0.000468498	SLC7A14	FOS.tr_0_vs_pLV_0	FOS.tr_0	pLV_0	SLC7A14
1469.88	-0.72087	0.0742053	-9.71454	2.61438e-22	2.44479e-21	CLDN11	FOS.tr_0_vs_pLV_0	FOS.tr_0	pLV_0	CLDN11
756.193	-0.348496	0.0777468	-4.48245	7.37923e-06	2.33126e-05	SLC25A39	FOS.tr_0_vs_pLV_0	FOS.tr_0	pLV_0	SLC25A39
5077.77	0.547147	0.043157	12.6781	7.82323e-37	1.26831e-35	MVP	FOS.tr_0_vs_pLV_0	FOS.tr_0	pLV_0	MVP
1071.09	0.389059	0.0711936	5.4648	4.63425e-08	1.81576e-07	NUB1	FOS.tr_0_vs_pLV_0	FOS.tr_0	pLV_0	NUB1
223.541	0.342987	0.120705	2.84153	0.00448982	0.00947727	RWDD2A	FOS.tr_0_vs_pLV_0	FOS.tr_0	pLV_0	RWDD2A
774.093	-0.287917	0.0803491	-3.58332	0.00033925	0.000855739	CLK1	FOS.tr_0_vs_pLV_0	FOS.tr_0	pLV_0	CLK1
312.741	0.471147	0.10668	4.41646	1.00329e-05	3.1141e-05	POLR3B	FOS.tr_0_vs_pLV_0	FOS.tr_0	pLV_0	POLR3B
307.732	0.40422	0.111879	3.61302	0.000302656	0.000769689	ANGEL1	FOS.tr_0_vs_pLV_0	FOS.tr_0	pLV_0	ANGEL1
776.221	-0.231942	0.0720976	-3.21706	0.00129513	0.00300686	HEBP1	FOS.tr_0_vs_pLV_0	FOS.tr_0	pLV_0	HEBP1
1857.22	2.33708	0.0616036	37.9374	0	0	GPRC5A	FOS.tr_0_vs_pLV_0	FOS.tr_0	pLV_0	GPRC5A
297.217	-1.45207	0.114109	-12.7253	4.27726e-37	6.99762e-36	MAMLD1	FOS.tr_0_vs_pLV_0	FOS.tr_0	pLV_0	MAMLD1
367.019	-1.58686	0.115918	-13.6895	1.17349e-42	2.25891e-41	TACC3	FOS.tr_0_vs_pLV_0	FOS.tr_0	pLV_0	TACC3
597.734	-0.357802	0.080318	-4.45482	8.3965e-06	2.631e-05	UFL1	FOS.tr_0_vs_pLV_0	FOS.tr_0	pLV_0	UFL1
426.175	0.706823	0.0933233	7.57392	3.62138e-14	2.2339e-13	ZC3H3	FOS.tr_0_vs_pLV_0	FOS.tr_0	pLV_0	ZC3H3
2718.73	0.202202	0.0511442	3.95356	7.69956e-05	0.000213039	CAPN1	FOS.tr_0_vs_pLV_0	FOS.tr_0	pLV_0	CAPN1
1072.42	-0.236722	0.065482	-3.61506	0.000300272	0.000764231	MDH1	FOS.tr_0_vs_pLV_0	FOS.tr_0	pLV_0	MDH1
982.766	-0.276933	0.06401	-4.3264	1.51567e-05	4.60526e-05	SLC30A9	FOS.tr_0_vs_pLV_0	FOS.tr_0	pLV_0	SLC30A9
204.879	0.397621	0.132886	2.9922	0.00276971	0.0060704	YAF2	FOS.tr_0_vs_pLV_0	FOS.tr_0	pLV_0	YAF2
540.34	0.358211	0.0876495	4.08686	4.37246e-05	0.000125168	BID	FOS.tr_0_vs_pLV_0	FOS.tr_0	pLV_0	BID
8.96789	2.58753	0.728589	3.55142	0.000383159	0.000957364	RGPD5	FOS.tr_0_vs_pLV_0	FOS.tr_0	pLV_0	RGPD5
1132.23	-0.545745	0.0656935	-8.30745	9.77807e-17	6.99158e-16	NUDCD3	FOS.tr_0_vs_pLV_0	FOS.tr_0	pLV_0	NUDCD3
1092.19	-0.846874	0.0620118	-13.6567	1.84254e-42	3.53412e-41	GLT8D1	FOS.tr_0_vs_pLV_0	FOS.tr_0	pLV_0	GLT8D1
2230.12	0.564395	0.0524736	10.7558	5.56596e-27	6.34071e-26	ATP2C1	FOS.tr_0_vs_pLV_0	FOS.tr_0	pLV_0	ATP2C1
210.281	-1.24402	0.136595	-9.10734	8.4423e-20	6.96231e-19	SLC38A5	FOS.tr_0_vs_pLV_0	FOS.tr_0	pLV_0	SLC38A5
568.169	0.414588	0.088058	4.70812	2.5001e-06	8.33591e-06	RUFY3	FOS.tr_0_vs_pLV_0	FOS.tr_0	pLV_0	RUFY3
2050.43	0.162291	0.0539767	3.00669	0.00264106	0.00581133	WWTR1	FOS.tr_0_vs_pLV_0	FOS.tr_0	pLV_0	WWTR1
950.848	0.270351	0.0649063	4.16525	3.11018e-05	9.05254e-05	AGPS	FOS.tr_0_vs_pLV_0	FOS.tr_0	pLV_0	AGPS
299.343	0.63109	0.109585	5.75893	8.46474e-09	3.5895e-08	STEEP1	FOS.tr_0_vs_pLV_0	FOS.tr_0	pLV_0	STEEP1
47.2945	1.11922	0.272339	4.10968	3.96209e-05	0.000113906	ZNF582	FOS.tr_0_vs_pLV_0	FOS.tr_0	pLV_0	ZNF582
2599.23	0.539631	0.0469097	11.5036	1.2651e-30	1.65375e-29	PHLDB1	FOS.tr_0_vs_pLV_0	FOS.tr_0	pLV_0	PHLDB1
250.696	0.539971	0.115495	4.67529	2.9354e-06	9.69907e-06	PRDM11	FOS.tr_0_vs_pLV_0	FOS.tr_0	pLV_0	PRDM11
775.559	-2.49982	0.0831108	-30.0781	9.36675e-199	1.79875e-196	SNAI2	FOS.tr_0_vs_pLV_0	FOS.tr_0	pLV_0	SNAI2
26.812	1.31835	0.360357	3.65847	0.000253727	0.000652771	CD74	FOS.tr_0_vs_pLV_0	FOS.tr_0	pLV_0	CD74
40.6977	-2.24354	0.323821	-6.92834	4.25815e-12	2.3042e-11	HGF	FOS.tr_0_vs_pLV_0	FOS.tr_0	pLV_0	HGF
749.444	0.723607	0.0754486	9.59072	8.74687e-22	8.00771e-21	ZRANB1	FOS.tr_0_vs_pLV_0	FOS.tr_0	pLV_0	ZRANB1
3258.28	-1.46762	0.0515112	-28.4914	1.49881e-178	2.32473e-176	ADGRA2	FOS.tr_0_vs_pLV_0	FOS.tr_0	pLV_0	ADGRA2
234.994	0.436591	0.119844	3.64299	0.000269493	0.000691018	MNAT1	FOS.tr_0_vs_pLV_0	FOS.tr_0	pLV_0	MNAT1
2007.51	0.669341	0.0536928	12.4661	1.14234e-35	1.76843e-34	SAMD4A	FOS.tr_0_vs_pLV_0	FOS.tr_0	pLV_0	SAMD4A
261.864	-0.858882	0.11672	-7.35848	1.86012e-13	1.10315e-12	RUNX3	FOS.tr_0_vs_pLV_0	FOS.tr_0	pLV_0	RUNX3
209.867	0.44612	0.127934	3.48712	0.00048825	0.00120097	SERPINB1	FOS.tr_0_vs_pLV_0	FOS.tr_0	pLV_0	SERPINB1
370.433	0.616238	0.0985333	6.25411	3.99797e-10	1.87747e-09	SPAST	FOS.tr_0_vs_pLV_0	FOS.tr_0	pLV_0	SPAST
51.5424	0.853627	0.266344	3.20498	0.00135072	0.00312468	NRXN3	FOS.tr_0_vs_pLV_0	FOS.tr_0	pLV_0	NRXN3
735.119	-0.814198	0.0791192	-10.2908	7.75457e-25	8.03914e-24	OSBPL5	FOS.tr_0_vs_pLV_0	FOS.tr_0	pLV_0	OSBPL5
853.084	0.300976	0.0682311	4.41112	1.02835e-05	3.18639e-05	AQR	FOS.tr_0_vs_pLV_0	FOS.tr_0	pLV_0	AQR
247.898	-0.629359	0.116902	-5.38366	7.29844e-08	2.81452e-07	CPS1	FOS.tr_0_vs_pLV_0	FOS.tr_0	pLV_0	CPS1
3512.4	-1.3357	0.0487415	-27.4037	2.4771e-165	3.32984e-163	FHL1	FOS.tr_0_vs_pLV_0	FOS.tr_0	pLV_0	FHL1
6.28359	1.76442	0.759881	2.32197	0.0202347	0.0372736	NLRP2	FOS.tr_0_vs_pLV_0	FOS.tr_0	pLV_0	NLRP2
153.488	0.378065	0.144264	2.62064	0.00877648	0.0174847	SLC45A4	FOS.tr_0_vs_pLV_0	FOS.tr_0	pLV_0	SLC45A4
2622.14	0.813754	0.0488447	16.66	2.55831e-62	8.06018e-61	RNF10	FOS.tr_0_vs_pLV_0	FOS.tr_0	pLV_0	RNF10
316.072	-0.672144	0.107369	-6.26014	3.84633e-10	1.80837e-09	ZDHHC6	FOS.tr_0_vs_pLV_0	FOS.tr_0	pLV_0	ZDHHC6
382.201	0.998745	0.101479	9.84191	7.42842e-23	7.10723e-22	GRAMD1B	FOS.tr_0_vs_pLV_0	FOS.tr_0	pLV_0	GRAMD1B
1487.58	0.632417	0.0601641	10.5115	7.64468e-26	8.22657e-25	RB1CC1	FOS.tr_0_vs_pLV_0	FOS.tr_0	pLV_0	RB1CC1
765.351	1.37467	0.0765454	17.9589	4.08658e-72	1.6157e-70	ALAS1	FOS.tr_0_vs_pLV_0	FOS.tr_0	pLV_0	ALAS1
280.905	1.82034	0.119322	15.2556	1.51055e-52	3.73722e-51	BIRC3	FOS.tr_0_vs_pLV_0	FOS.tr_0	pLV_0	BIRC3
346.449	1.81328	0.109158	16.6115	5.75078e-62	1.80128e-60	SNAPC1	FOS.tr_0_vs_pLV_0	FOS.tr_0	pLV_0	SNAPC1
23.0458	2.27573	0.43926	5.18083	2.20902e-07	8.17974e-07	ABCC2	FOS.tr_0_vs_pLV_0	FOS.tr_0	pLV_0	ABCC2
27.1942	-0.809977	0.359601	-2.25244	0.0242948	0.0439201	DEF6	FOS.tr_0_vs_pLV_0	FOS.tr_0	pLV_0	DEF6
1269.7	0.775509	0.0620165	12.5049	7.01943e-36	1.09826e-34	GCLM	FOS.tr_0_vs_pLV_0	FOS.tr_0	pLV_0	GCLM
809.69	0.444622	0.0711003	6.25344	4.01498e-10	1.88492e-09	UBR2	FOS.tr_0_vs_pLV_0	FOS.tr_0	pLV_0	UBR2
7475.71	-0.500674	0.0408503	-12.2563	1.55368e-34	2.29509e-33	EHD2	FOS.tr_0_vs_pLV_0	FOS.tr_0	pLV_0	EHD2
102.611	-2.44477	0.213743	-11.4379	2.70313e-30	3.49392e-29	DEPDC1	FOS.tr_0_vs_pLV_0	FOS.tr_0	pLV_0	DEPDC1
148.144	0.865976	0.157834	5.48662	4.09691e-08	1.61543e-07	CCDC28A	FOS.tr_0_vs_pLV_0	FOS.tr_0	pLV_0	CCDC28A
201.115	0.656205	0.12962	5.06253	4.13733e-07	1.49305e-06	HSF2	FOS.tr_0_vs_pLV_0	FOS.tr_0	pLV_0	HSF2
1066.6	0.236981	0.0623971	3.79795	0.0001459	0.000388945	PHF20	FOS.tr_0_vs_pLV_0	FOS.tr_0	pLV_0	PHF20
22.5589	-1.33239	0.401844	-3.31569	0.000914179	0.00216703	NR1H3	FOS.tr_0_vs_pLV_0	FOS.tr_0	pLV_0	NR1H3
505.21	-0.591625	0.08844	-6.68957	2.23832e-11	1.15282e-10	NCAPH2	FOS.tr_0_vs_pLV_0	FOS.tr_0	pLV_0	NCAPH2
587.035	0.760649	0.0800466	9.50258	2.04758e-21	1.83906e-20	TOMM34	FOS.tr_0_vs_pLV_0	FOS.tr_0	pLV_0	TOMM34
2684.06	0.109469	0.0458609	2.38698	0.0169874	0.031804	SEC63	FOS.tr_0_vs_pLV_0	FOS.tr_0	pLV_0	SEC63
1659.78	0.86406	0.0532231	16.2347	2.86824e-59	8.41227e-58	KPNA6	FOS.tr_0_vs_pLV_0	FOS.tr_0	pLV_0	KPNA6
103474	-0.369555	0.0353669	-10.4492	1.47806e-25	1.57585e-24	VIM	FOS.tr_0_vs_pLV_0	FOS.tr_0	pLV_0	VIM
109.566	-0.565342	0.194946	-2.9	0.00373161	0.00798655	RNASET2	FOS.tr_0_vs_pLV_0	FOS.tr_0	pLV_0	RNASET2
302.839	-0.777507	0.107663	-7.22168	5.13481e-13	2.95714e-12	KCNG1	FOS.tr_0_vs_pLV_0	FOS.tr_0	pLV_0	KCNG1
320.909	1.00856	0.109201	9.23579	2.56384e-20	2.17099e-19	AGPAT4	FOS.tr_0_vs_pLV_0	FOS.tr_0	pLV_0	AGPAT4
49.554	-0.737304	0.259727	-2.83877	0.00452883	0.00955211	PRKCH	FOS.tr_0_vs_pLV_0	FOS.tr_0	pLV_0	PRKCH
564.968	0.516076	0.0826164	6.24666	4.19324e-10	1.96061e-09	IFNGR1	FOS.tr_0_vs_pLV_0	FOS.tr_0	pLV_0	IFNGR1
487.605	0.228963	0.0881802	2.59654	0.00941682	0.0186567	B4GALT7	FOS.tr_0_vs_pLV_0	FOS.tr_0	pLV_0	B4GALT7
287.127	0.289146	0.108339	2.66891	0.00760981	0.0153596	VRK2	FOS.tr_0_vs_pLV_0	FOS.tr_0	pLV_0	VRK2
57.762	1.14757	0.248895	4.61067	4.01372e-06	1.30852e-05	TNFRSF1B	FOS.tr_0_vs_pLV_0	FOS.tr_0	pLV_0	TNFRSF1B
983.914	0.375754	0.0701447	5.35685	8.46863e-08	3.24638e-07	VEZT	FOS.tr_0_vs_pLV_0	FOS.tr_0	pLV_0	VEZT
336.983	-1.58995	0.110835	-14.3452	1.14187e-46	2.44616e-45	POU2F2	FOS.tr_0_vs_pLV_0	FOS.tr_0	pLV_0	POU2F2
649.052	-0.181885	0.076965	-2.36322	0.0181171	0.033739	BRD9	FOS.tr_0_vs_pLV_0	FOS.tr_0	pLV_0	BRD9
1730.03	0.429271	0.0589393	7.28327	3.25824e-13	1.89879e-12	SNX1	FOS.tr_0_vs_pLV_0	FOS.tr_0	pLV_0	SNX1
334.014	0.243709	0.105299	2.31445	0.020643	0.0379565	ARNTL2	FOS.tr_0_vs_pLV_0	FOS.tr_0	pLV_0	ARNTL2
2023.56	-0.125561	0.0544278	-2.30693	0.0210585	0.0386192	BCLAF1	FOS.tr_0_vs_pLV_0	FOS.tr_0	pLV_0	BCLAF1
216.788	1.21358	0.135297	8.96976	2.97151e-19	2.38831e-18	ANK1	FOS.tr_0_vs_pLV_0	FOS.tr_0	pLV_0	ANK1
67.6152	-0.727027	0.228073	-3.18769	0.00143413	0.00330155	TFB1M	FOS.tr_0_vs_pLV_0	FOS.tr_0	pLV_0	TFB1M
1557.19	0.547747	0.0542877	10.0897	6.13444e-24	6.16924e-23	RABEP1	FOS.tr_0_vs_pLV_0	FOS.tr_0	pLV_0	RABEP1
263.541	-1.73237	0.133386	-12.9876	1.43907e-38	2.44611e-37	HMGB3	FOS.tr_0_vs_pLV_0	FOS.tr_0	pLV_0	HMGB3
431.448	-0.273154	0.0953322	-2.86528	0.00416638	0.00885362	NUP160	FOS.tr_0_vs_pLV_0	FOS.tr_0	pLV_0	NUP160
384.997	0.219231	0.0976535	2.24499	0.0247687	0.0446703	BAK1	FOS.tr_0_vs_pLV_0	FOS.tr_0	pLV_0	BAK1
5842.6	0.238999	0.0458469	5.21298	1.85834e-07	6.93589e-07	GRN	FOS.tr_0_vs_pLV_0	FOS.tr_0	pLV_0	GRN
1272.53	0.748219	0.059397	12.5969	2.19563e-36	3.51017e-35	FAM13B	FOS.tr_0_vs_pLV_0	FOS.tr_0	pLV_0	FAM13B
1241.62	0.150403	0.0584733	2.57216	0.0101066	0.0199035	ARHGAP31	FOS.tr_0_vs_pLV_0	FOS.tr_0	pLV_0	ARHGAP31
4275.95	-0.37186	0.0507358	-7.32935	2.31268e-13	1.36103e-12	SARS1	FOS.tr_0_vs_pLV_0	FOS.tr_0	pLV_0	SARS1
365.24	0.257061	0.10192	2.52218	0.0116631	0.0226454	ARID4A	FOS.tr_0_vs_pLV_0	FOS.tr_0	pLV_0	ARID4A
294.109	0.288388	0.108738	2.65213	0.00799861	0.0160539	EIPR1	FOS.tr_0_vs_pLV_0	FOS.tr_0	pLV_0	EIPR1
1391.93	0.617699	0.0593058	10.4155	2.10692e-25	2.2301e-24	PNPLA6	FOS.tr_0_vs_pLV_0	FOS.tr_0	pLV_0	PNPLA6
506.552	-0.358112	0.090148	-3.9725	7.1123e-05	0.000197979	ALG1	FOS.tr_0_vs_pLV_0	FOS.tr_0	pLV_0	ALG1
392.894	0.728826	0.0942505	7.73285	1.05163e-14	6.70243e-14	ZCCHC8	FOS.tr_0_vs_pLV_0	FOS.tr_0	pLV_0	ZCCHC8
2958.99	-0.188516	0.0454617	-4.14669	3.3731e-05	9.77569e-05	CHPF2	FOS.tr_0_vs_pLV_0	FOS.tr_0	pLV_0	CHPF2
8.8511	1.56883	0.64372	2.43713	0.0148042	0.0280949	LRRC7	FOS.tr_0_vs_pLV_0	FOS.tr_0	pLV_0	LRRC7
345.971	-0.868814	0.100809	-8.61845	6.78678e-18	5.12535e-17	FUT8	FOS.tr_0_vs_pLV_0	FOS.tr_0	pLV_0	FUT8
757.901	0.886812	0.0723525	12.2568	1.54429e-34	2.28331e-33	UBA6	FOS.tr_0_vs_pLV_0	FOS.tr_0	pLV_0	UBA6
418.856	0.836385	0.0924159	9.05023	1.42666e-19	1.16347e-18	GAB2	FOS.tr_0_vs_pLV_0	FOS.tr_0	pLV_0	GAB2
909.076	0.827457	0.072044	11.4854	1.56125e-30	2.03758e-29	ATP6V0A1	FOS.tr_0_vs_pLV_0	FOS.tr_0	pLV_0	ATP6V0A1
476.272	0.339811	0.0867829	3.91564	9.0163e-05	0.000247476	PIAS1	FOS.tr_0_vs_pLV_0	FOS.tr_0	pLV_0	PIAS1
162.596	-0.36676	0.158798	-2.3096	0.0209101	0.0383857	APBA2	FOS.tr_0_vs_pLV_0	FOS.tr_0	pLV_0	APBA2
13544	-0.449284	0.0837357	-5.36549	8.07277e-08	3.10052e-07	TMSB10	FOS.tr_0_vs_pLV_0	FOS.tr_0	pLV_0	TMSB10
62.7229	-0.726062	0.238257	-3.04739	0.00230835	0.00513458	ASTE1	FOS.tr_0_vs_pLV_0	FOS.tr_0	pLV_0	ASTE1
685.508	0.179027	0.0742389	2.4115	0.015887	0.0299559	RNF19A	FOS.tr_0_vs_pLV_0	FOS.tr_0	pLV_0	RNF19A
240.013	0.973834	0.119429	8.1541	3.51801e-16	2.43245e-15	PEX3	FOS.tr_0_vs_pLV_0	FOS.tr_0	pLV_0	PEX3
838.024	0.29986	0.0714148	4.19885	2.68277e-05	7.89558e-05	GABARAPL2	FOS.tr_0_vs_pLV_0	FOS.tr_0	pLV_0	GABARAPL2
299.8	-0.635131	0.117729	-5.39487	6.85736e-08	2.65139e-07	SH3YL1	FOS.tr_0_vs_pLV_0	FOS.tr_0	pLV_0	SH3YL1
486.05	-0.459989	0.0865578	-5.31424	1.07102e-07	4.0785e-07	FAM136A	FOS.tr_0_vs_pLV_0	FOS.tr_0	pLV_0	FAM136A
12787.4	-0.506569	0.0375648	-13.4852	1.9116e-41	3.56898e-40	VCL	FOS.tr_0_vs_pLV_0	FOS.tr_0	pLV_0	VCL
20.2278	-2.10502	0.448472	-4.69376	2.68228e-06	8.90834e-06	DEPDC1B	FOS.tr_0_vs_pLV_0	FOS.tr_0	pLV_0	DEPDC1B
42.3986	-0.85947	0.28578	-3.00745	0.00263447	0.00579921	DAPK2	FOS.tr_0_vs_pLV_0	FOS.tr_0	pLV_0	DAPK2
848.067	-0.15233	0.06884	-2.21281	0.0269108	0.0481261	NSMAF	FOS.tr_0_vs_pLV_0	FOS.tr_0	pLV_0	NSMAF
14078	-0.162227	0.0373739	-4.34066	1.42056e-05	4.33096e-05	TIMP2	FOS.tr_0_vs_pLV_0	FOS.tr_0	pLV_0	TIMP2
984.661	0.54444	0.0640337	8.5024	1.85717e-17	1.37021e-16	TBC1D23	FOS.tr_0_vs_pLV_0	FOS.tr_0	pLV_0	TBC1D23
1409.94	0.40916	0.0581872	7.03179	2.03899e-12	1.13222e-11	CUL3	FOS.tr_0_vs_pLV_0	FOS.tr_0	pLV_0	CUL3
692.499	-0.302476	0.073823	-4.09731	4.17975e-05	0.000119821	ZZZ3	FOS.tr_0_vs_pLV_0	FOS.tr_0	pLV_0	ZZZ3
315.679	0.696597	0.105768	6.58608	4.51584e-11	2.28068e-10	TUBG2	FOS.tr_0_vs_pLV_0	FOS.tr_0	pLV_0	TUBG2
1220.62	0.310261	0.0608438	5.09931	3.40889e-07	1.23904e-06	NSUN2	FOS.tr_0_vs_pLV_0	FOS.tr_0	pLV_0	NSUN2
512.901	0.835842	0.0892003	9.37038	7.22688e-21	6.3151e-20	FBXO42	FOS.tr_0_vs_pLV_0	FOS.tr_0	pLV_0	FBXO42
670.983	0.446694	0.0755482	5.9127	3.36545e-09	1.46606e-08	MFAP3	FOS.tr_0_vs_pLV_0	FOS.tr_0	pLV_0	MFAP3
403.581	-0.698946	0.096733	-7.22552	4.99188e-13	2.87997e-12	MRI1	FOS.tr_0_vs_pLV_0	FOS.tr_0	pLV_0	MRI1
91.442	-0.538496	0.196981	-2.73375	0.00626184	0.0128938	METTL1	FOS.tr_0_vs_pLV_0	FOS.tr_0	pLV_0	METTL1
305.81	-0.281203	0.113742	-2.4723	0.0134248	0.025759	AGA	FOS.tr_0_vs_pLV_0	FOS.tr_0	pLV_0	AGA
424.137	-0.38975	0.0919295	-4.23966	2.23863e-05	6.65891e-05	PI4K2B	FOS.tr_0_vs_pLV_0	FOS.tr_0	pLV_0	PI4K2B
1846.09	0.483102	0.0565264	8.54648	1.26901e-17	9.43769e-17	BOD1L1	FOS.tr_0_vs_pLV_0	FOS.tr_0	pLV_0	BOD1L1
739.328	0.228349	0.0738699	3.09124	0.00199323	0.00447375	EDC4	FOS.tr_0_vs_pLV_0	FOS.tr_0	pLV_0	EDC4
5056.96	0.132013	0.0446276	2.95811	0.00309534	0.00672742	TRIO	FOS.tr_0_vs_pLV_0	FOS.tr_0	pLV_0	TRIO
5467.25	-1.80897	0.047771	-37.8675	0	0	VCAN	FOS.tr_0_vs_pLV_0	FOS.tr_0	pLV_0	VCAN
740.993	0.711424	0.0753679	9.43935	3.75094e-21	3.31724e-20	CLEC16A	FOS.tr_0_vs_pLV_0	FOS.tr_0	pLV_0	CLEC16A
45.4616	0.997196	0.279193	3.57171	0.000354654	0.000891665	DNAH5	FOS.tr_0_vs_pLV_0	FOS.tr_0	pLV_0	DNAH5
649.254	0.696865	0.0791845	8.80052	1.36189e-18	1.06028e-17	ZFYVE16	FOS.tr_0_vs_pLV_0	FOS.tr_0	pLV_0	ZFYVE16
2624.23	1.00091	0.0555287	18.0251	1.23839e-72	4.94468e-71	RIPOR1	FOS.tr_0_vs_pLV_0	FOS.tr_0	pLV_0	RIPOR1
4302.21	-0.759688	0.0477791	-15.9	6.33599e-57	1.7531e-55	RAI14	FOS.tr_0_vs_pLV_0	FOS.tr_0	pLV_0	RAI14
9.04344	2.41592	0.694294	3.47968	0.000502017	0.00123295	SOX30	FOS.tr_0_vs_pLV_0	FOS.tr_0	pLV_0	SOX30
432.068	0.620486	0.0982495	6.31541	2.69452e-10	1.28216e-09	PHLPP2	FOS.tr_0_vs_pLV_0	FOS.tr_0	pLV_0	PHLPP2
677.197	-0.997556	0.0838992	-11.8899	1.33509e-32	1.86462e-31	SPDL1	FOS.tr_0_vs_pLV_0	FOS.tr_0	pLV_0	SPDL1
414.46	0.686383	0.0938993	7.30978	2.67577e-13	1.56785e-12	STAU2	FOS.tr_0_vs_pLV_0	FOS.tr_0	pLV_0	STAU2
282.17	0.536215	0.112129	4.78214	1.73438e-06	5.88004e-06	SLC66A1	FOS.tr_0_vs_pLV_0	FOS.tr_0	pLV_0	SLC66A1
847.073	0.22094	0.068457	3.22744	0.00124905	0.00290533	PHF23	FOS.tr_0_vs_pLV_0	FOS.tr_0	pLV_0	PHF23
566.213	0.213726	0.0800318	2.67051	0.00757356	0.015296	INPP4A	FOS.tr_0_vs_pLV_0	FOS.tr_0	pLV_0	INPP4A
1218.42	0.147498	0.0600289	2.45712	0.0140058	0.0267464	PSMA4	FOS.tr_0_vs_pLV_0	FOS.tr_0	pLV_0	PSMA4
612.146	0.324713	0.0775249	4.18851	2.80795e-05	8.23247e-05	LSG1	FOS.tr_0_vs_pLV_0	FOS.tr_0	pLV_0	LSG1
13623.1	-1.48318	0.0418669	-35.426	6.79267e-275	1.99223e-272	TNC	FOS.tr_0_vs_pLV_0	FOS.tr_0	pLV_0	TNC
324.887	1.51537	0.11147	13.5944	4.32414e-42	8.18694e-41	TDP1	FOS.tr_0_vs_pLV_0	FOS.tr_0	pLV_0	TDP1
488.919	0.786945	0.0873051	9.01373	1.99162e-19	1.61279e-18	AIFM2	FOS.tr_0_vs_pLV_0	FOS.tr_0	pLV_0	AIFM2
903.808	0.786501	0.0695212	11.3131	1.13008e-29	1.41973e-28	RETSAT	FOS.tr_0_vs_pLV_0	FOS.tr_0	pLV_0	RETSAT
898.331	0.734925	0.0692095	10.6188	2.43564e-26	2.67638e-25	CAPG	FOS.tr_0_vs_pLV_0	FOS.tr_0	pLV_0	CAPG
34.8097	1.77725	0.340169	5.2246	1.7453e-07	6.53211e-07	TG	FOS.tr_0_vs_pLV_0	FOS.tr_0	pLV_0	TG
565.781	0.63137	0.0809902	7.79563	6.4086e-15	4.14503e-14	DCUN1D1	FOS.tr_0_vs_pLV_0	FOS.tr_0	pLV_0	DCUN1D1
253.274	-0.986741	0.120614	-8.18098	2.81535e-16	1.96429e-15	JADE2	FOS.tr_0_vs_pLV_0	FOS.tr_0	pLV_0	JADE2
13.1256	2.04769	0.547339	3.74117	0.000183169	0.000481142	ZIC2	FOS.tr_0_vs_pLV_0	FOS.tr_0	pLV_0	ZIC2
827.749	-0.238222	0.0682886	-3.48846	0.000485812	0.0011957	CUL7	FOS.tr_0_vs_pLV_0	FOS.tr_0	pLV_0	CUL7
9888.09	0.798374	0.0356203	22.4135	2.90937e-111	2.12358e-109	CTNNA1	FOS.tr_0_vs_pLV_0	FOS.tr_0	pLV_0	CTNNA1
328.868	-0.269314	0.10265	-2.62361	0.00870023	0.0173542	PHKA2	FOS.tr_0_vs_pLV_0	FOS.tr_0	pLV_0	PHKA2
31.4906	-2.32797	0.392984	-5.92383	3.14536e-09	1.37501e-08	EPHA3	FOS.tr_0_vs_pLV_0	FOS.tr_0	pLV_0	EPHA3
15426.9	-0.335711	0.0414462	-8.09993	5.49929e-16	3.74774e-15	HSPA5	FOS.tr_0_vs_pLV_0	FOS.tr_0	pLV_0	HSPA5
25.6201	1.35085	0.38292	3.52777	0.00041908	0.00104099	DSG2	FOS.tr_0_vs_pLV_0	FOS.tr_0	pLV_0	DSG2
163.866	-1.20174	0.147294	-8.15876	3.38478e-16	2.34334e-15	GEMIN8	FOS.tr_0_vs_pLV_0	FOS.tr_0	pLV_0	GEMIN8
619.972	0.689243	0.0779879	8.83782	9.76074e-19	7.65438e-18	WDR37	FOS.tr_0_vs_pLV_0	FOS.tr_0	pLV_0	WDR37
497.832	0.372262	0.0909626	4.09247	4.26806e-05	0.000122331	YTHDC2	FOS.tr_0_vs_pLV_0	FOS.tr_0	pLV_0	YTHDC2
756.017	0.508995	0.0739274	6.88506	5.77623e-12	3.09865e-11	ATP6V1H	FOS.tr_0_vs_pLV_0	FOS.tr_0	pLV_0	ATP6V1H
2487.27	0.576074	0.0489769	11.7621	6.11586e-32	8.32532e-31	POLR2B	FOS.tr_0_vs_pLV_0	FOS.tr_0	pLV_0	POLR2B
514.185	0.823006	0.0883067	9.31986	1.16496e-20	1.00384e-19	FAM214A	FOS.tr_0_vs_pLV_0	FOS.tr_0	pLV_0	FAM214A
16.0072	4.27391	0.745039	5.73649	9.66595e-09	4.07851e-08	ARAP2	FOS.tr_0_vs_pLV_0	FOS.tr_0	pLV_0	ARAP2
2670.77	0.246008	0.0476918	5.15827	2.49236e-07	9.17067e-07	TPR	FOS.tr_0_vs_pLV_0	FOS.tr_0	pLV_0	TPR
652.087	0.494589	0.0769205	6.42987	1.27711e-10	6.22955e-10	KATNIP	FOS.tr_0_vs_pLV_0	FOS.tr_0	pLV_0	KATNIP
317.511	0.251011	0.103511	2.42497	0.0153098	0.028959	C12orf4	FOS.tr_0_vs_pLV_0	FOS.tr_0	pLV_0	C12orf4
1091.65	0.821356	0.0627502	13.0893	3.79073e-39	6.55393e-38	WWC3	FOS.tr_0_vs_pLV_0	FOS.tr_0	pLV_0	WWC3
13431.6	0.396718	0.0345401	11.4857	1.55632e-30	2.0328e-29	MAP4	FOS.tr_0_vs_pLV_0	FOS.tr_0	pLV_0	MAP4
955.907	-0.806165	0.0707232	-11.3989	4.23524e-30	5.42212e-29	GOPC	FOS.tr_0_vs_pLV_0	FOS.tr_0	pLV_0	GOPC
1013.5	0.421415	0.0686677	6.13701	8.40866e-10	3.84141e-09	TSPAN17	FOS.tr_0_vs_pLV_0	FOS.tr_0	pLV_0	TSPAN17
316.394	0.531815	0.110061	4.83201	1.35161e-06	4.65076e-06	NOP16	FOS.tr_0_vs_pLV_0	FOS.tr_0	pLV_0	NOP16
240.752	-1.23956	0.126816	-9.77449	1.4488e-22	1.3659e-21	CC2D2A	FOS.tr_0_vs_pLV_0	FOS.tr_0	pLV_0	CC2D2A
1419.16	1.05207	0.0653179	16.107	2.27994e-58	6.56744e-57	RRM2B	FOS.tr_0_vs_pLV_0	FOS.tr_0	pLV_0	RRM2B
355.293	0.877866	0.102161	8.593	8.4729e-18	6.36296e-17	ZNF800	FOS.tr_0_vs_pLV_0	FOS.tr_0	pLV_0	ZNF800
782.259	0.596482	0.072566	8.21986	2.03743e-16	1.43269e-15	SNX29	FOS.tr_0_vs_pLV_0	FOS.tr_0	pLV_0	SNX29
1601.05	1.1799	0.0561253	21.0226	4.07752e-98	2.48205e-96	RSF1	FOS.tr_0_vs_pLV_0	FOS.tr_0	pLV_0	RSF1
1275.28	0.176582	0.0665121	2.65488	0.00793359	0.0159456	VPS13D	FOS.tr_0_vs_pLV_0	FOS.tr_0	pLV_0	VPS13D
274.334	-0.42101	0.11654	-3.61257	0.000303178	0.000770896	CELF2	FOS.tr_0_vs_pLV_0	FOS.tr_0	pLV_0	CELF2
2898.75	-0.45826	0.0479114	-9.56474	1.12487e-21	1.024e-20	FAM120A	FOS.tr_0_vs_pLV_0	FOS.tr_0	pLV_0	FAM120A
536.436	-0.275243	0.0846807	-3.25037	0.00115255	0.00269369	R3HDM1	FOS.tr_0_vs_pLV_0	FOS.tr_0	pLV_0	R3HDM1
911.3	-1.01224	0.0711443	-14.228	6.14082e-46	1.28646e-44	KITLG	FOS.tr_0_vs_pLV_0	FOS.tr_0	pLV_0	KITLG
450.101	-0.758734	0.093253	-8.1363	4.07555e-16	2.80114e-15	ADAMTS6	FOS.tr_0_vs_pLV_0	FOS.tr_0	pLV_0	ADAMTS6
1405.42	-0.17864	0.057992	-3.08042	0.00206709	0.00462792	H6PD	FOS.tr_0_vs_pLV_0	FOS.tr_0	pLV_0	H6PD
162.79	-1.15726	0.147824	-7.82867	4.93043e-15	3.20051e-14	PER3	FOS.tr_0_vs_pLV_0	FOS.tr_0	pLV_0	PER3
58.327	5.91343	0.622912	9.4932	2.24059e-21	2.00682e-20	TNFRSF9	FOS.tr_0_vs_pLV_0	FOS.tr_0	pLV_0	TNFRSF9
6162.67	-1.63263	0.0388605	-42.0125	0	0	LTBP1	FOS.tr_0_vs_pLV_0	FOS.tr_0	pLV_0	LTBP1
2437.3	-0.227818	0.0513757	-4.43435	9.23492e-06	2.87806e-05	RCN1	FOS.tr_0_vs_pLV_0	FOS.tr_0	pLV_0	RCN1
6913.2	-1.40792	0.0477646	-29.4762	5.82053e-191	1.03177e-188	ELN	FOS.tr_0_vs_pLV_0	FOS.tr_0	pLV_0	ELN
917.384	-0.304965	0.0706812	-4.31466	1.5985e-05	4.84143e-05	ARID1B	FOS.tr_0_vs_pLV_0	FOS.tr_0	pLV_0	ARID1B
1833.57	0.388066	0.0580176	6.68876	2.25064e-11	1.1588e-10	CLPTM1L	FOS.tr_0_vs_pLV_0	FOS.tr_0	pLV_0	CLPTM1L
1448.05	2.26421	0.0657725	34.4249	1.0713e-259	2.88018e-257	NEDD4L	FOS.tr_0_vs_pLV_0	FOS.tr_0	pLV_0	NEDD4L
114.413	-0.44137	0.166696	-2.64776	0.00810276	0.0162428	PPP1R3F	FOS.tr_0_vs_pLV_0	FOS.tr_0	pLV_0	PPP1R3F
1908.82	0.374864	0.0512142	7.31954	2.48824e-13	1.46275e-12	HEXB	FOS.tr_0_vs_pLV_0	FOS.tr_0	pLV_0	HEXB
667.471	0.283238	0.0825544	3.43093	0.000601526	0.00146243	JKAMP	FOS.tr_0_vs_pLV_0	FOS.tr_0	pLV_0	JKAMP
12229.5	-0.322215	0.0383071	-8.41136	4.05292e-17	2.94494e-16	DKK3	FOS.tr_0_vs_pLV_0	FOS.tr_0	pLV_0	DKK3
62.9844	0.975887	0.231785	4.21031	2.55024e-05	7.52615e-05	ARHGEF5	FOS.tr_0_vs_pLV_0	FOS.tr_0	pLV_0	ARHGEF5
264.47	0.690414	0.119	5.80177	6.56174e-09	2.79723e-08	NFE2L3	FOS.tr_0_vs_pLV_0	FOS.tr_0	pLV_0	NFE2L3
6115.64	-0.32119	0.0387099	-8.29738	1.06431e-16	7.59325e-16	LIMA1	FOS.tr_0_vs_pLV_0	FOS.tr_0	pLV_0	LIMA1
393.737	-0.546264	0.0948808	-5.75737	8.54339e-09	3.62095e-08	LETMD1	FOS.tr_0_vs_pLV_0	FOS.tr_0	pLV_0	LETMD1
184.721	-1.35775	0.144994	-9.36418	7.66467e-21	6.68679e-20	SLC4A8	FOS.tr_0_vs_pLV_0	FOS.tr_0	pLV_0	SLC4A8
59.1411	1.47201	0.259583	5.67068	1.42229e-08	5.87981e-08	TNIP3	FOS.tr_0_vs_pLV_0	FOS.tr_0	pLV_0	TNIP3
633.696	-0.237187	0.0757141	-3.13266	0.00173228	0.00393182	MAPK9	FOS.tr_0_vs_pLV_0	FOS.tr_0	pLV_0	MAPK9
379.88	-0.227926	0.0992464	-2.29657	0.0216434	0.0395839	FHIP1B	FOS.tr_0_vs_pLV_0	FOS.tr_0	pLV_0	FHIP1B
1431.1	-0.89872	0.0599687	-14.9865	8.99969e-51	2.11933e-49	HERPUD1	FOS.tr_0_vs_pLV_0	FOS.tr_0	pLV_0	HERPUD1
65.0111	-2.17322	0.27133	-8.00948	1.15191e-15	7.71334e-15	RAD51	FOS.tr_0_vs_pLV_0	FOS.tr_0	pLV_0	RAD51
50.7747	-1.89725	0.282394	-6.71844	1.83685e-11	9.51211e-11	POLQ	FOS.tr_0_vs_pLV_0	FOS.tr_0	pLV_0	POLQ
288.722	0.367835	0.108697	3.38405	0.000714241	0.00171705	PIK3CB	FOS.tr_0_vs_pLV_0	FOS.tr_0	pLV_0	PIK3CB
1357.58	0.252094	0.0592784	4.25271	2.11202e-05	6.30439e-05	CYBA	FOS.tr_0_vs_pLV_0	FOS.tr_0	pLV_0	CYBA
297.151	-0.376639	0.107645	-3.49889	0.000467202	0.00115307	HEBP2	FOS.tr_0_vs_pLV_0	FOS.tr_0	pLV_0	HEBP2
471.831	-0.378932	0.0872049	-4.34531	1.39081e-05	4.24427e-05	PLEKHA5	FOS.tr_0_vs_pLV_0	FOS.tr_0	pLV_0	PLEKHA5
854.582	0.698056	0.0676656	10.3163	5.94937e-25	6.1796e-24	RRP12	FOS.tr_0_vs_pLV_0	FOS.tr_0	pLV_0	RRP12
1239.24	0.461641	0.0639967	7.21351	5.45269e-13	3.12904e-12	TTC17	FOS.tr_0_vs_pLV_0	FOS.tr_0	pLV_0	TTC17
110.235	-1.90571	0.1953	-9.75788	1.70689e-22	1.60734e-21	ALX4	FOS.tr_0_vs_pLV_0	FOS.tr_0	pLV_0	ALX4
1056.06	-0.286595	0.0666217	-4.30184	1.69389e-05	5.11689e-05	FOXN3	FOS.tr_0_vs_pLV_0	FOS.tr_0	pLV_0	FOXN3
477.139	-0.535317	0.0910844	-5.87715	4.17392e-09	1.8046e-08	AKR7A2	FOS.tr_0_vs_pLV_0	FOS.tr_0	pLV_0	AKR7A2
375.347	2.5998	0.11546	22.5169	2.83328e-112	2.08693e-110	LAMA3	FOS.tr_0_vs_pLV_0	FOS.tr_0	pLV_0	LAMA3
570.837	0.541049	0.0830422	6.51535	7.25191e-11	3.60162e-10	AP5M1	FOS.tr_0_vs_pLV_0	FOS.tr_0	pLV_0	AP5M1
856.773	0.225122	0.0690949	3.25815	0.0011214	0.0026257	TRAPPC3	FOS.tr_0_vs_pLV_0	FOS.tr_0	pLV_0	TRAPPC3
2515.21	0.274255	0.0500292	5.4819	4.20787e-08	1.65635e-07	THRAP3	FOS.tr_0_vs_pLV_0	FOS.tr_0	pLV_0	THRAP3
587.534	-0.675693	0.0885196	-7.63325	2.28903e-14	1.43507e-13	PHPT1	FOS.tr_0_vs_pLV_0	FOS.tr_0	pLV_0	PHPT1
1006.75	0.793096	0.0671674	11.8078	3.55957e-32	4.89093e-31	ARID4B	FOS.tr_0_vs_pLV_0	FOS.tr_0	pLV_0	ARID4B
172.681	0.815278	0.143475	5.68237	1.32845e-08	5.51587e-08	OPN3	FOS.tr_0_vs_pLV_0	FOS.tr_0	pLV_0	OPN3
412.725	-2.91491	0.119381	-24.417	1.12959e-131	1.01796e-129	PTPRN	FOS.tr_0_vs_pLV_0	FOS.tr_0	pLV_0	PTPRN
2379.65	1.28734	0.0548559	23.4676	8.7468e-122	7.19871e-120	KIF1B	FOS.tr_0_vs_pLV_0	FOS.tr_0	pLV_0	KIF1B
219.661	0.665395	0.122516	5.43109	5.60123e-08	2.17562e-07	FOXC1	FOS.tr_0_vs_pLV_0	FOS.tr_0	pLV_0	FOXC1
220.424	-0.733432	0.137111	-5.34918	8.83531e-08	3.38051e-07	SYNE2	FOS.tr_0_vs_pLV_0	FOS.tr_0	pLV_0	SYNE2
1265.92	0.540572	0.0625017	8.64893	5.19868e-18	3.95752e-17	ATP9A	FOS.tr_0_vs_pLV_0	FOS.tr_0	pLV_0	ATP9A
282.614	2.37334	0.133471	17.7817	9.80271e-71	3.81951e-69	RELT	FOS.tr_0_vs_pLV_0	FOS.tr_0	pLV_0	RELT
2592.63	0.265084	0.0486568	5.44805	5.09264e-08	1.98716e-07	SZRD1	FOS.tr_0_vs_pLV_0	FOS.tr_0	pLV_0	SZRD1
1113.29	0.437432	0.0611584	7.15244	8.52462e-13	4.83172e-12	CUL1	FOS.tr_0_vs_pLV_0	FOS.tr_0	pLV_0	CUL1
374.095	0.350599	0.0981576	3.57179	0.000354544	0.000891527	CYFIP2	FOS.tr_0_vs_pLV_0	FOS.tr_0	pLV_0	CYFIP2
1554.02	0.795312	0.0566344	14.0429	8.5149e-45	1.74528e-43	TAB2	FOS.tr_0_vs_pLV_0	FOS.tr_0	pLV_0	TAB2
1377.72	0.508631	0.063049	8.06724	7.19074e-16	4.86755e-15	GINM1	FOS.tr_0_vs_pLV_0	FOS.tr_0	pLV_0	GINM1
1123.22	0.184206	0.0621283	2.96493	0.00302747	0.00658879	EIF2AK2	FOS.tr_0_vs_pLV_0	FOS.tr_0	pLV_0	EIF2AK2
692.156	-0.597856	0.0762227	-7.84355	4.37999e-15	2.84664e-14	USP36	FOS.tr_0_vs_pLV_0	FOS.tr_0	pLV_0	USP36
1089.61	0.61924	0.0728585	8.49923	1.9086e-17	1.40711e-16	KMT2C	FOS.tr_0_vs_pLV_0	FOS.tr_0	pLV_0	KMT2C
257.195	-1.61054	0.134122	-12.008	3.22358e-33	4.55736e-32	CCDC85A	FOS.tr_0_vs_pLV_0	FOS.tr_0	pLV_0	CCDC85A
465.806	-0.283677	0.0884162	-3.20843	0.00133461	0.00309097	MRPL43	FOS.tr_0_vs_pLV_0	FOS.tr_0	pLV_0	MRPL43
208.009	-0.462021	0.126017	-3.66633	0.000246053	0.000634038	HPF1	FOS.tr_0_vs_pLV_0	FOS.tr_0	pLV_0	HPF1
2035.53	0.183912	0.0540156	3.40479	0.000662147	0.00159993	ZFR	FOS.tr_0_vs_pLV_0	FOS.tr_0	pLV_0	ZFR
202.725	2.38338	0.152703	15.6079	6.42836e-55	1.70272e-53	TRAF1	FOS.tr_0_vs_pLV_0	FOS.tr_0	pLV_0	TRAF1
1146.09	0.256366	0.075622	3.39009	0.000698691	0.00168117	RC3H2	FOS.tr_0_vs_pLV_0	FOS.tr_0	pLV_0	RC3H2
362.202	0.269535	0.102926	2.61874	0.00882549	0.0175693	TRAF3IP2	FOS.tr_0_vs_pLV_0	FOS.tr_0	pLV_0	TRAF3IP2
52.9155	-1.08708	0.257069	-4.22874	2.35009e-05	6.97502e-05	GYG2	FOS.tr_0_vs_pLV_0	FOS.tr_0	pLV_0	GYG2
4020.64	-0.882281	0.0514535	-17.1472	6.59963e-66	2.26027e-64	DCBLD2	FOS.tr_0_vs_pLV_0	FOS.tr_0	pLV_0	DCBLD2
1095.99	1.06124	0.0759272	13.977	2.1523e-44	4.35617e-43	SOAT1	FOS.tr_0_vs_pLV_0	FOS.tr_0	pLV_0	SOAT1
17.2274	1.38745	0.450831	3.07755	0.00208713	0.00466955	PKP2	FOS.tr_0_vs_pLV_0	FOS.tr_0	pLV_0	PKP2
2988.95	-0.500402	0.0533276	-9.38353	6.37982e-21	5.59005e-20	GDI2	FOS.tr_0_vs_pLV_0	FOS.tr_0	pLV_0	GDI2
170.611	-0.638177	0.141531	-4.5091	6.51042e-06	2.07017e-05	PRDM1	FOS.tr_0_vs_pLV_0	FOS.tr_0	pLV_0	PRDM1
493.019	0.269643	0.0878316	3.07	0.00214061	0.00478125	ATG5	FOS.tr_0_vs_pLV_0	FOS.tr_0	pLV_0	ATG5
11.6104	2.35434	0.599664	3.9261	8.6335e-05	0.000237454	TMCC3	FOS.tr_0_vs_pLV_0	FOS.tr_0	pLV_0	TMCC3
466.585	-0.327101	0.0878607	-3.72295	0.000196909	0.000514888	PITHD1	FOS.tr_0_vs_pLV_0	FOS.tr_0	pLV_0	PITHD1
512.798	0.521265	0.0843571	6.17927	6.43991e-10	2.97061e-09	MTA3	FOS.tr_0_vs_pLV_0	FOS.tr_0	pLV_0	MTA3
220.467	-0.9093	0.126546	-7.18551	6.69561e-13	3.8165e-12	USP13	FOS.tr_0_vs_pLV_0	FOS.tr_0	pLV_0	USP13
1312.45	0.324947	0.0616774	5.2685	1.37543e-07	5.19605e-07	ATP11B	FOS.tr_0_vs_pLV_0	FOS.tr_0	pLV_0	ATP11B
432.495	1.15764	0.0941173	12.3	9.06049e-35	1.35328e-33	LAMC2	FOS.tr_0_vs_pLV_0	FOS.tr_0	pLV_0	LAMC2
306.698	-0.56319	0.110107	-5.11495	3.13824e-07	1.14325e-06	CDK14	FOS.tr_0_vs_pLV_0	FOS.tr_0	pLV_0	CDK14
10821.2	-0.147763	0.0402091	-3.67486	0.000237977	0.000615073	SEC61A1	FOS.tr_0_vs_pLV_0	FOS.tr_0	pLV_0	SEC61A1
2232.29	-0.273738	0.0523928	-5.22473	1.74409e-07	6.52909e-07	PPP1R12A	FOS.tr_0_vs_pLV_0	FOS.tr_0	pLV_0	PPP1R12A
484.271	-0.323296	0.0935689	-3.45516	0.000549958	0.00134476	CROCC	FOS.tr_0_vs_pLV_0	FOS.tr_0	pLV_0	CROCC
470.039	0.501649	0.0873183	5.74506	9.18863e-09	3.88756e-08	POLR3E	FOS.tr_0_vs_pLV_0	FOS.tr_0	pLV_0	POLR3E
6558.25	0.330636	0.0396331	8.3424	7.27975e-17	5.23072e-16	ATP2B4	FOS.tr_0_vs_pLV_0	FOS.tr_0	pLV_0	ATP2B4
262.91	0.315488	0.11789	2.67611	0.00744821	0.0150674	YIPF1	FOS.tr_0_vs_pLV_0	FOS.tr_0	pLV_0	YIPF1
12.7148	1.39342	0.517189	2.69422	0.00705537	0.0143482	DGKG	FOS.tr_0_vs_pLV_0	FOS.tr_0	pLV_0	DGKG
579.548	0.349894	0.0821826	4.25752	2.06706e-05	6.17364e-05	UNKL	FOS.tr_0_vs_pLV_0	FOS.tr_0	pLV_0	UNKL
290.429	1.48412	0.11593	12.8018	1.60103e-37	2.64343e-36	PARP12	FOS.tr_0_vs_pLV_0	FOS.tr_0	pLV_0	PARP12
2673.85	-0.190432	0.0529504	-3.59642	0.000322626	0.000816742	ALDH18A1	FOS.tr_0_vs_pLV_0	FOS.tr_0	pLV_0	ALDH18A1
168.511	-0.935818	0.153008	-6.11614	9.58703e-10	4.35938e-09	TARBP1	FOS.tr_0_vs_pLV_0	FOS.tr_0	pLV_0	TARBP1
625.058	0.713168	0.0797879	8.93829	3.95247e-19	3.16728e-18	CDK17	FOS.tr_0_vs_pLV_0	FOS.tr_0	pLV_0	CDK17
1321.53	0.637316	0.0613071	10.3955	2.60003e-25	2.73767e-24	SLC2A3	FOS.tr_0_vs_pLV_0	FOS.tr_0	pLV_0	SLC2A3
530.611	0.224798	0.0829095	2.71137	0.00670055	0.013686	CTDP1	FOS.tr_0_vs_pLV_0	FOS.tr_0	pLV_0	CTDP1
3356.37	0.203049	0.0484804	4.18827	2.81095e-05	8.23976e-05	YBX3	FOS.tr_0_vs_pLV_0	FOS.tr_0	pLV_0	YBX3
1629.81	0.325216	0.0557831	5.83001	5.54234e-09	2.37459e-08	CCAR1	FOS.tr_0_vs_pLV_0	FOS.tr_0	pLV_0	CCAR1
453.506	-0.922275	0.0942545	-9.78494	1.30667e-22	1.23407e-21	PTPRU	FOS.tr_0_vs_pLV_0	FOS.tr_0	pLV_0	PTPRU
377.974	-0.232391	0.0999528	-2.325	0.0200718	0.036999	SNRNP40	FOS.tr_0_vs_pLV_0	FOS.tr_0	pLV_0	SNRNP40
11.2316	-1.48349	0.579292	-2.56086	0.0104412	0.0204725	RIMBP2	FOS.tr_0_vs_pLV_0	FOS.tr_0	pLV_0	RIMBP2
11379.2	-1.24356	0.0421397	-29.5104	2.11969e-191	3.84189e-189	COL11A1	FOS.tr_0_vs_pLV_0	FOS.tr_0	pLV_0	COL11A1
643.052	-0.186793	0.0756285	-2.46987	0.013516	0.0259063	ACAA1	FOS.tr_0_vs_pLV_0	FOS.tr_0	pLV_0	ACAA1
4138.23	-0.436164	0.0472395	-9.23304	2.63046e-20	2.2239e-19	BCAT1	FOS.tr_0_vs_pLV_0	FOS.tr_0	pLV_0	BCAT1
2193.82	0.221833	0.0528848	4.19465	2.73299e-05	8.0302e-05	HDAC7	FOS.tr_0_vs_pLV_0	FOS.tr_0	pLV_0	HDAC7
687.483	-0.329731	0.0777788	-4.23934	2.2418e-05	6.66711e-05	LZTS1	FOS.tr_0_vs_pLV_0	FOS.tr_0	pLV_0	LZTS1
41.7824	1.15885	0.28649	4.045	5.23225e-05	0.000148177	PRDM6	FOS.tr_0_vs_pLV_0	FOS.tr_0	pLV_0	PRDM6
4310.58	0.552303	0.0418769	13.1887	1.01876e-39	1.79407e-38	NCKAP1	FOS.tr_0_vs_pLV_0	FOS.tr_0	pLV_0	NCKAP1
575.259	-0.476164	0.0993594	-4.79234	1.64846e-06	5.60408e-06	TNK2	FOS.tr_0_vs_pLV_0	FOS.tr_0	pLV_0	TNK2
14.2395	-2.27548	0.560981	-4.05626	4.98645e-05	0.000141539	CDH3	FOS.tr_0_vs_pLV_0	FOS.tr_0	pLV_0	CDH3
805.879	0.599621	0.070426	8.5142	1.67741e-17	1.24007e-16	GPBP1	FOS.tr_0_vs_pLV_0	FOS.tr_0	pLV_0	GPBP1
1256.79	-0.216756	0.0588358	-3.68408	0.000229527	0.000594587	CS	FOS.tr_0_vs_pLV_0	FOS.tr_0	pLV_0	CS
21.3935	3.21734	0.519293	6.19562	5.80553e-10	2.6872e-09	LTK	FOS.tr_0_vs_pLV_0	FOS.tr_0	pLV_0	LTK
876.546	0.198188	0.0685436	2.89142	0.0038351	0.00818633	ELMO2	FOS.tr_0_vs_pLV_0	FOS.tr_0	pLV_0	ELMO2
1042.39	0.280133	0.0630738	4.44135	8.93962e-06	2.79197e-05	WAPL	FOS.tr_0_vs_pLV_0	FOS.tr_0	pLV_0	WAPL
914.503	0.418091	0.07088	5.89858	3.66645e-09	1.59245e-08	APPBP2	FOS.tr_0_vs_pLV_0	FOS.tr_0	pLV_0	APPBP2
223.798	-0.376673	0.130848	-2.8787	0.00399317	0.00850908	POLD1	FOS.tr_0_vs_pLV_0	FOS.tr_0	pLV_0	POLD1
7208.06	-0.560901	0.0395361	-14.1871	1.10174e-45	2.29319e-44	EIF4B	FOS.tr_0_vs_pLV_0	FOS.tr_0	pLV_0	EIF4B
5175.95	-0.637435	0.0456145	-13.9744	2.23382e-44	4.50986e-43	RPL18	FOS.tr_0_vs_pLV_0	FOS.tr_0	pLV_0	RPL18
478.547	-0.600117	0.0875934	-6.85117	7.32508e-12	3.90614e-11	ISOC2	FOS.tr_0_vs_pLV_0	FOS.tr_0	pLV_0	ISOC2
2763.74	0.375625	0.0461769	8.13448	4.13722e-16	2.84231e-15	U2AF2	FOS.tr_0_vs_pLV_0	FOS.tr_0	pLV_0	U2AF2
615.091	-0.417341	0.0834565	-5.0007	5.71217e-07	2.03586e-06	MED29	FOS.tr_0_vs_pLV_0	FOS.tr_0	pLV_0	MED29
581.246	-0.558456	0.0833269	-6.702	2.05592e-11	1.06125e-10	ZNF275	FOS.tr_0_vs_pLV_0	FOS.tr_0	pLV_0	ZNF275
562.323	1.05498	0.0831447	12.6885	6.84879e-37	1.11594e-35	MTMR1	FOS.tr_0_vs_pLV_0	FOS.tr_0	pLV_0	MTMR1
6878.02	-0.455585	0.0450943	-10.1029	5.36195e-24	5.3991e-23	GPC1	FOS.tr_0_vs_pLV_0	FOS.tr_0	pLV_0	GPC1
417.056	0.459095	0.0931687	4.92757	8.32576e-07	2.92471e-06	HAGH	FOS.tr_0_vs_pLV_0	FOS.tr_0	pLV_0	HAGH
1026.24	-0.337806	0.0645471	-5.23349	1.66343e-07	6.23582e-07	RNF4	FOS.tr_0_vs_pLV_0	FOS.tr_0	pLV_0	RNF4
263.968	0.693243	0.122462	5.6609	1.50585e-08	6.21568e-08	CASP8	FOS.tr_0_vs_pLV_0	FOS.tr_0	pLV_0	CASP8
336.287	-0.71422	0.104314	-6.84685	7.54921e-12	4.01637e-11	LIMCH1	FOS.tr_0_vs_pLV_0	FOS.tr_0	pLV_0	LIMCH1
349.254	0.452943	0.110466	4.10028	4.12651e-05	0.000118442	INTS13	FOS.tr_0_vs_pLV_0	FOS.tr_0	pLV_0	INTS13
57.883	-1.44147	0.254448	-5.66508	1.46954e-08	6.07045e-08	CCN5	FOS.tr_0_vs_pLV_0	FOS.tr_0	pLV_0	CCN5
14.5059	-2.20809	0.560134	-3.94208	8.0778e-05	0.000222778	ST3GAL6	FOS.tr_0_vs_pLV_0	FOS.tr_0	pLV_0	ST3GAL6
1927.88	0.763075	0.0614389	12.4201	2.03398e-35	3.11587e-34	HIPK2	FOS.tr_0_vs_pLV_0	FOS.tr_0	pLV_0	HIPK2
368.145	0.235839	0.105069	2.24461	0.024793	0.0447005	RFXANK	FOS.tr_0_vs_pLV_0	FOS.tr_0	pLV_0	RFXANK
285.707	-0.412763	0.109577	-3.76686	0.000165314	0.000436945	TMEM161A	FOS.tr_0_vs_pLV_0	FOS.tr_0	pLV_0	TMEM161A
411.845	0.626201	0.100299	6.24332	4.28371e-10	2.00175e-09	SLC12A2	FOS.tr_0_vs_pLV_0	FOS.tr_0	pLV_0	SLC12A2
297.479	1.09432	0.110178	9.93231	3.01207e-23	2.94471e-22	SNX24	FOS.tr_0_vs_pLV_0	FOS.tr_0	pLV_0	SNX24
4943.85	-1.11366	0.0395151	-28.1833	9.3778e-175	1.40068e-172	CNN2	FOS.tr_0_vs_pLV_0	FOS.tr_0	pLV_0	CNN2
122.309	0.773132	0.186875	4.13715	3.51645e-05	0.000101729	ABCA7	FOS.tr_0_vs_pLV_0	FOS.tr_0	pLV_0	ABCA7
469.819	-0.289498	0.0933701	-3.10055	0.00193164	0.00434761	DDX20	FOS.tr_0_vs_pLV_0	FOS.tr_0	pLV_0	DDX20
1549.77	0.234112	0.0560139	4.17953	2.92115e-05	8.53952e-05	BTBD1	FOS.tr_0_vs_pLV_0	FOS.tr_0	pLV_0	BTBD1
72.7163	-0.903459	0.21557	-4.19102	2.77698e-05	8.14759e-05	FAR2	FOS.tr_0_vs_pLV_0	FOS.tr_0	pLV_0	FAR2
22.727	1.53446	0.408331	3.75787	0.000171364	0.000451825	CHI3L2	FOS.tr_0_vs_pLV_0	FOS.tr_0	pLV_0	CHI3L2
1968.72	0.836933	0.054518	15.3515	3.4605e-53	8.73572e-52	SBNO2	FOS.tr_0_vs_pLV_0	FOS.tr_0	pLV_0	SBNO2
185.186	-0.626593	0.137711	-4.55005	5.36321e-06	1.71996e-05	PMS1	FOS.tr_0_vs_pLV_0	FOS.tr_0	pLV_0	PMS1
817.835	-0.658133	0.0778559	-8.45322	2.83378e-17	2.07592e-16	HMG20B	FOS.tr_0_vs_pLV_0	FOS.tr_0	pLV_0	HMG20B
29.8357	0.883081	0.34053	2.59325	0.00950729	0.0188267	CALCRL	FOS.tr_0_vs_pLV_0	FOS.tr_0	pLV_0	CALCRL
3767.08	0.156123	0.0431564	3.61762	0.000297326	0.00075721	AP3D1	FOS.tr_0_vs_pLV_0	FOS.tr_0	pLV_0	AP3D1
1481.73	-0.166059	0.0620604	-2.67576	0.00745593	0.0150811	SLC9A3R2	FOS.tr_0_vs_pLV_0	FOS.tr_0	pLV_0	SLC9A3R2
118.325	-1.28312	0.188595	-6.80355	1.0207e-11	5.36841e-11	NTHL1	FOS.tr_0_vs_pLV_0	FOS.tr_0	pLV_0	NTHL1
1439.04	-0.211105	0.0560276	-3.76788	0.000164637	0.000435514	GNAI3	FOS.tr_0_vs_pLV_0	FOS.tr_0	pLV_0	GNAI3
5316.84	0.129762	0.0439608	2.95177	0.0031596	0.0068514	IPO5	FOS.tr_0_vs_pLV_0	FOS.tr_0	pLV_0	IPO5
1807.4	-0.408858	0.0549951	-7.43444	1.05011e-13	6.33722e-13	OAT	FOS.tr_0_vs_pLV_0	FOS.tr_0	pLV_0	OAT
1034.38	0.560221	0.068298	8.20259	2.35257e-16	1.65069e-15	PKN2	FOS.tr_0_vs_pLV_0	FOS.tr_0	pLV_0	PKN2
7968.9	-1.06702	0.0364323	-29.2877	1.4872e-188	2.55212e-186	TRAM2	FOS.tr_0_vs_pLV_0	FOS.tr_0	pLV_0	TRAM2
91.7966	-1.42671	0.207055	-6.8905	5.55972e-12	2.98449e-11	MCM10	FOS.tr_0_vs_pLV_0	FOS.tr_0	pLV_0	MCM10
919.211	0.881409	0.0664488	13.2645	3.72017e-40	6.653e-39	DGKA	FOS.tr_0_vs_pLV_0	FOS.tr_0	pLV_0	DGKA
42.6387	2.7394	0.343981	7.96382	1.66802e-15	1.10728e-14	ERBB3	FOS.tr_0_vs_pLV_0	FOS.tr_0	pLV_0	ERBB3
117.523	-0.697412	0.170099	-4.10004	4.13072e-05	0.000118542	ANKRD44	FOS.tr_0_vs_pLV_0	FOS.tr_0	pLV_0	ANKRD44
1038.4	-1.38658	0.0676541	-20.4952	2.37687e-93	1.33129e-91	PDIA5	FOS.tr_0_vs_pLV_0	FOS.tr_0	pLV_0	PDIA5
199.939	0.511639	0.130623	3.91692	8.96888e-05	0.000246217	TBC1D22B	FOS.tr_0_vs_pLV_0	FOS.tr_0	pLV_0	TBC1D22B
1727.03	0.472872	0.0627934	7.53059	5.051e-14	3.09213e-13	SPEN	FOS.tr_0_vs_pLV_0	FOS.tr_0	pLV_0	SPEN
10329.6	-1.46705	0.0432894	-33.8894	9.54438e-252	2.36862e-249	MYLK	FOS.tr_0_vs_pLV_0	FOS.tr_0	pLV_0	MYLK
923.776	0.290313	0.0736415	3.94224	8.07248e-05	0.000222708	ZC3H15	FOS.tr_0_vs_pLV_0	FOS.tr_0	pLV_0	ZC3H15
606.51	0.519455	0.0791816	6.56029	5.37021e-11	2.69866e-10	MAP2K4	FOS.tr_0_vs_pLV_0	FOS.tr_0	pLV_0	MAP2K4
110.47	1.10192	0.177209	6.2182	5.02877e-10	2.33907e-09	PACC1	FOS.tr_0_vs_pLV_0	FOS.tr_0	pLV_0	PACC1
1389.38	0.415193	0.0573162	7.24391	4.35944e-13	2.52232e-12	SLK	FOS.tr_0_vs_pLV_0	FOS.tr_0	pLV_0	SLK
68.0352	4.79083	0.420491	11.3934	4.51001e-30	5.76473e-29	COL17A1	FOS.tr_0_vs_pLV_0	FOS.tr_0	pLV_0	COL17A1
106.803	0.558477	0.172636	3.235	0.00121644	0.00283642	SEC61A2	FOS.tr_0_vs_pLV_0	FOS.tr_0	pLV_0	SEC61A2
35.2906	-0.996429	0.310744	-3.20659	0.00134316	0.00310854	TLE2	FOS.tr_0_vs_pLV_0	FOS.tr_0	pLV_0	TLE2
1145.27	-0.350646	0.0640501	-5.47456	4.38605e-08	1.72354e-07	ASB1	FOS.tr_0_vs_pLV_0	FOS.tr_0	pLV_0	ASB1
813.003	0.665935	0.0742324	8.97095	2.9398e-19	2.364e-18	TBC1D1	FOS.tr_0_vs_pLV_0	FOS.tr_0	pLV_0	TBC1D1
2804.75	-0.982949	0.0564172	-17.4229	5.53271e-68	2.00108e-66	MTHFD2	FOS.tr_0_vs_pLV_0	FOS.tr_0	pLV_0	MTHFD2
941.411	-0.603703	0.0669321	-9.01963	1.8873e-19	1.53062e-18	SLC9A7	FOS.tr_0_vs_pLV_0	FOS.tr_0	pLV_0	SLC9A7
8209.43	0.15017	0.0391851	3.83233	0.000126936	0.000342066	YBX1	FOS.tr_0_vs_pLV_0	FOS.tr_0	pLV_0	YBX1
121.908	-0.807219	0.176978	-4.56112	5.08805e-06	1.63594e-05	PDE4A	FOS.tr_0_vs_pLV_0	FOS.tr_0	pLV_0	PDE4A
450.045	-0.504618	0.0975802	-5.17131	2.32457e-07	8.58661e-07	PPP2R5A	FOS.tr_0_vs_pLV_0	FOS.tr_0	pLV_0	PPP2R5A
887.049	0.654236	0.0669137	9.77731	1.40906e-22	1.32999e-21	DIP2B	FOS.tr_0_vs_pLV_0	FOS.tr_0	pLV_0	DIP2B
720.543	0.240301	0.0743394	3.23249	0.00122716	0.00285935	SMARCD1	FOS.tr_0_vs_pLV_0	FOS.tr_0	pLV_0	SMARCD1
13.788	1.83119	0.524279	3.49278	0.000478028	0.0011778	NGEF	FOS.tr_0_vs_pLV_0	FOS.tr_0	pLV_0	NGEF
362.45	-1.80657	0.107311	-16.835	1.35302e-63	4.40032e-62	ASPM	FOS.tr_0_vs_pLV_0	FOS.tr_0	pLV_0	ASPM
1289.45	0.229737	0.0640326	3.58782	0.000333454	0.000841908	ELOVL1	FOS.tr_0_vs_pLV_0	FOS.tr_0	pLV_0	ELOVL1
10.5493	5.01118	1.11691	4.48664	7.23558e-06	2.28812e-05	SPI1	FOS.tr_0_vs_pLV_0	FOS.tr_0	pLV_0	SPI1
122.914	0.397621	0.163584	2.43069	0.0150701	0.0285492	POLR1H	FOS.tr_0_vs_pLV_0	FOS.tr_0	pLV_0	POLR1H
951.529	-0.286431	0.0670924	-4.2692	1.96179e-05	5.87881e-05	GOLGA5	FOS.tr_0_vs_pLV_0	FOS.tr_0	pLV_0	GOLGA5
50.2542	-1.17764	0.261807	-4.49813	6.85533e-06	2.1747e-05	FGFR2	FOS.tr_0_vs_pLV_0	FOS.tr_0	pLV_0	FGFR2
460.638	0.227535	0.0896776	2.53725	0.0111726	0.0217647	EML1	FOS.tr_0_vs_pLV_0	FOS.tr_0	pLV_0	EML1
469.865	0.335866	0.0890328	3.77238	0.000161697	0.000428433	MSANTD3	FOS.tr_0_vs_pLV_0	FOS.tr_0	pLV_0	MSANTD3
901.509	0.446701	0.0706874	6.31939	2.626e-10	1.25103e-09	ATG2B	FOS.tr_0_vs_pLV_0	FOS.tr_0	pLV_0	ATG2B
123.07	0.428224	0.175847	2.4352	0.0148834	0.0282385	ZFAT	FOS.tr_0_vs_pLV_0	FOS.tr_0	pLV_0	ZFAT
1572.45	0.775294	0.0624277	12.4191	2.05921e-35	3.15153e-34	DDX3Y	FOS.tr_0_vs_pLV_0	FOS.tr_0	pLV_0	DDX3Y
1861.18	-0.411114	0.0547252	-7.51234	5.80799e-14	3.54344e-13	PFKP	FOS.tr_0_vs_pLV_0	FOS.tr_0	pLV_0	PFKP
1485.61	0.759431	0.0575759	13.1901	1.00074e-39	1.76425e-38	SP100	FOS.tr_0_vs_pLV_0	FOS.tr_0	pLV_0	SP100
1627.77	-0.5663	0.0552546	-10.2489	1.19676e-24	1.2304e-23	KLF6	FOS.tr_0_vs_pLV_0	FOS.tr_0	pLV_0	KLF6
1386.45	0.127775	0.0578534	2.2086	0.0272026	0.0485834	NEO1	FOS.tr_0_vs_pLV_0	FOS.tr_0	pLV_0	NEO1
184.821	0.952827	0.136146	6.99858	2.58576e-12	1.42455e-11	PHKA1	FOS.tr_0_vs_pLV_0	FOS.tr_0	pLV_0	PHKA1
583.227	0.639015	0.0841156	7.59687	3.03384e-14	1.88226e-13	EVI5	FOS.tr_0_vs_pLV_0	FOS.tr_0	pLV_0	EVI5
332.884	0.452569	0.10179	4.44611	8.7441e-06	2.73514e-05	STOML1	FOS.tr_0_vs_pLV_0	FOS.tr_0	pLV_0	STOML1
34257.3	-0.109987	0.0408931	-2.68963	0.00715316	0.0145251	PKM	FOS.tr_0_vs_pLV_0	FOS.tr_0	pLV_0	PKM
1284.84	0.148043	0.0614461	2.40932	0.0159823	0.0301039	DHX29	FOS.tr_0_vs_pLV_0	FOS.tr_0	pLV_0	DHX29
716.806	0.220076	0.0728242	3.02202	0.00251093	0.00554467	DNTTIP2	FOS.tr_0_vs_pLV_0	FOS.tr_0	pLV_0	DNTTIP2
1828.29	0.280209	0.053419	5.24549	1.55869e-07	5.85406e-07	TP53BP1	FOS.tr_0_vs_pLV_0	FOS.tr_0	pLV_0	TP53BP1
282.03	-1.71059	0.118285	-14.4616	2.11937e-47	4.60749e-46	TRO	FOS.tr_0_vs_pLV_0	FOS.tr_0	pLV_0	TRO
426.086	0.270308	0.0935387	2.8898	0.00385488	0.00822637	RRP15	FOS.tr_0_vs_pLV_0	FOS.tr_0	pLV_0	RRP15
8651.54	-0.349043	0.0441215	-7.91095	2.55425e-15	1.679e-14	RHOA	FOS.tr_0_vs_pLV_0	FOS.tr_0	pLV_0	RHOA
1005.02	0.50475	0.0651594	7.74639	9.45418e-15	6.0518e-14	DHX8	FOS.tr_0_vs_pLV_0	FOS.tr_0	pLV_0	DHX8
343.933	0.808707	0.104421	7.74466	9.58389e-15	6.12511e-14	ZFY	FOS.tr_0_vs_pLV_0	FOS.tr_0	pLV_0	ZFY
1782.73	0.208832	0.0526029	3.96998	7.18787e-05	0.000199875	IARS2	FOS.tr_0_vs_pLV_0	FOS.tr_0	pLV_0	IARS2
106.798	4.07338	0.279117	14.5938	3.07552e-48	6.85239e-47	SYT1	FOS.tr_0_vs_pLV_0	FOS.tr_0	pLV_0	SYT1
2200.8	0.740183	0.0502197	14.7389	3.62657e-49	8.25108e-48	NAV3	FOS.tr_0_vs_pLV_0	FOS.tr_0	pLV_0	NAV3
33.6064	-1.03336	0.32471	-3.1824	0.0014606	0.0033601	PDZD4	FOS.tr_0_vs_pLV_0	FOS.tr_0	pLV_0	PDZD4
3134.5	0.266299	0.04688	5.68045	1.34344e-08	5.57669e-08	ROCK1	FOS.tr_0_vs_pLV_0	FOS.tr_0	pLV_0	ROCK1
790.36	0.683963	0.07199	9.50081	2.0827e-21	1.86956e-20	CBFB	FOS.tr_0_vs_pLV_0	FOS.tr_0	pLV_0	CBFB
243.779	-0.337644	0.118815	-2.84175	0.00448661	0.00947177	HYAL2	FOS.tr_0_vs_pLV_0	FOS.tr_0	pLV_0	HYAL2
191.145	-0.926747	0.13504	-6.86276	6.75443e-12	3.61259e-11	HDAC4	FOS.tr_0_vs_pLV_0	FOS.tr_0	pLV_0	HDAC4
824.871	0.451071	0.0715813	6.30152	2.9474e-10	1.39837e-09	RASSF1	FOS.tr_0_vs_pLV_0	FOS.tr_0	pLV_0	RASSF1
283.615	0.864326	0.119141	7.25464	4.02738e-13	2.33437e-12	IFI35	FOS.tr_0_vs_pLV_0	FOS.tr_0	pLV_0	IFI35
324.651	-0.29939	0.103452	-2.894	0.00380367	0.00812675	HEATR6	FOS.tr_0_vs_pLV_0	FOS.tr_0	pLV_0	HEATR6
553.579	0.366008	0.080104	4.56916	4.89672e-06	1.57757e-05	COASY	FOS.tr_0_vs_pLV_0	FOS.tr_0	pLV_0	COASY
292.364	-0.963226	0.116397	-8.27535	1.2808e-16	9.09359e-16	PLEKHH3	FOS.tr_0_vs_pLV_0	FOS.tr_0	pLV_0	PLEKHH3
1035.42	0.234626	0.0661226	3.54834	0.000387667	0.000966829	MEF2A	FOS.tr_0_vs_pLV_0	FOS.tr_0	pLV_0	MEF2A
1060.87	-0.190882	0.0630226	-3.02879	0.00245537	0.00543389	OTUD5	FOS.tr_0_vs_pLV_0	FOS.tr_0	pLV_0	OTUD5
2477.59	0.376796	0.0489692	7.69455	1.41997e-14	8.98253e-14	TFE3	FOS.tr_0_vs_pLV_0	FOS.tr_0	pLV_0	TFE3
243.57	0.353544	0.133168	2.65488	0.00793376	0.0159456	TBC1D25	FOS.tr_0_vs_pLV_0	FOS.tr_0	pLV_0	TBC1D25
1830.49	0.876246	0.054483	16.0829	3.36191e-58	9.64964e-57	ACSL4	FOS.tr_0_vs_pLV_0	FOS.tr_0	pLV_0	ACSL4
391.798	0.622911	0.10024	6.21421	5.1584e-10	2.39591e-09	GPKOW	FOS.tr_0_vs_pLV_0	FOS.tr_0	pLV_0	GPKOW
664.405	0.274833	0.076876	3.57501	0.00035021	0.000881692	GRIPAP1	FOS.tr_0_vs_pLV_0	FOS.tr_0	pLV_0	GRIPAP1
623.422	-0.699589	0.0811021	-8.62603	6.35201e-18	4.81505e-17	FTSJ1	FOS.tr_0_vs_pLV_0	FOS.tr_0	pLV_0	FTSJ1
307.794	-1.98092	0.125398	-15.7971	3.25669e-56	8.85898e-55	PRR11	FOS.tr_0_vs_pLV_0	FOS.tr_0	pLV_0	PRR11
1604.29	0.376903	0.0592029	6.36629	1.93657e-10	9.3306e-10	POLR1A	FOS.tr_0_vs_pLV_0	FOS.tr_0	pLV_0	POLR1A
687.401	0.275109	0.0752437	3.65625	0.000255937	0.000658245	TTC7A	FOS.tr_0_vs_pLV_0	FOS.tr_0	pLV_0	TTC7A
725.88	0.203053	0.0774234	2.62264	0.00872525	0.0173977	IP6K2	FOS.tr_0_vs_pLV_0	FOS.tr_0	pLV_0	IP6K2
7.65137	-2.179	0.734093	-2.96829	0.00299458	0.0065225	RASGRP2	FOS.tr_0_vs_pLV_0	FOS.tr_0	pLV_0	RASGRP2
2474.72	0.865845	0.0538024	16.0931	2.85346e-58	8.20483e-57	PSME4	FOS.tr_0_vs_pLV_0	FOS.tr_0	pLV_0	PSME4
155.212	-0.54582	0.147233	-3.70717	0.000209585	0.000545733	IFT80	FOS.tr_0_vs_pLV_0	FOS.tr_0	pLV_0	IFT80
612.442	0.195059	0.0780947	2.49772	0.0124994	0.0241428	SIRT2	FOS.tr_0_vs_pLV_0	FOS.tr_0	pLV_0	SIRT2
1412.95	-0.399698	0.0593216	-6.73781	1.60794e-11	8.36432e-11	ERLEC1	FOS.tr_0_vs_pLV_0	FOS.tr_0	pLV_0	ERLEC1
515.878	0.305429	0.0855696	3.56936	0.000357858	0.000898599	PPP2R5B	FOS.tr_0_vs_pLV_0	FOS.tr_0	pLV_0	PPP2R5B
414.516	-0.684848	0.0952353	-7.19112	6.42642e-13	3.66695e-12	PITX1	FOS.tr_0_vs_pLV_0	FOS.tr_0	pLV_0	PITX1
421.934	0.537542	0.100048	5.37284	7.75075e-08	2.98181e-07	MAST4	FOS.tr_0_vs_pLV_0	FOS.tr_0	pLV_0	MAST4
3449.3	-0.388948	0.0535077	-7.26901	3.62128e-13	2.10428e-12	NUCKS1	FOS.tr_0_vs_pLV_0	FOS.tr_0	pLV_0	NUCKS1
1550.57	-0.152042	0.0553244	-2.74819	0.00599252	0.012393	VPS35	FOS.tr_0_vs_pLV_0	FOS.tr_0	pLV_0	VPS35
1251.27	0.206128	0.0580675	3.5498	0.00038553	0.000962841	DNAJA2	FOS.tr_0_vs_pLV_0	FOS.tr_0	pLV_0	DNAJA2
148.318	-1.25674	0.160064	-7.85146	4.11235e-15	2.67593e-14	KCNAB2	FOS.tr_0_vs_pLV_0	FOS.tr_0	pLV_0	KCNAB2
77.5838	2.10534	0.228798	9.20172	3.52278e-20	2.96123e-19	ABCC9	FOS.tr_0_vs_pLV_0	FOS.tr_0	pLV_0	ABCC9
17.7878	-1.42062	0.447954	-3.17135	0.00151732	0.00347917	CLEC2D	FOS.tr_0_vs_pLV_0	FOS.tr_0	pLV_0	CLEC2D
138.757	0.579317	0.155121	3.7346	0.00018801	0.000493009	FUNDC1	FOS.tr_0_vs_pLV_0	FOS.tr_0	pLV_0	FUNDC1
83.6387	-0.81654	0.200004	-4.08262	4.45311e-05	0.000127206	RORA	FOS.tr_0_vs_pLV_0	FOS.tr_0	pLV_0	RORA
1711.54	0.82753	0.060485	13.6816	1.30852e-42	2.51582e-41	ATP1B3	FOS.tr_0_vs_pLV_0	FOS.tr_0	pLV_0	ATP1B3
1281.21	0.86582	0.0590366	14.6658	1.06693e-48	2.40709e-47	NEDD4	FOS.tr_0_vs_pLV_0	FOS.tr_0	pLV_0	NEDD4
1447.68	0.323681	0.0615156	5.26178	1.4267e-07	5.37586e-07	MAPK6	FOS.tr_0_vs_pLV_0	FOS.tr_0	pLV_0	MAPK6
219.381	-0.642133	0.125755	-5.10622	3.28675e-07	1.19627e-06	RAB27A	FOS.tr_0_vs_pLV_0	FOS.tr_0	pLV_0	RAB27A
986.241	0.825579	0.065625	12.5802	2.71171e-36	4.31386e-35	LRP6	FOS.tr_0_vs_pLV_0	FOS.tr_0	pLV_0	LRP6
8.34997	6.57287	1.29069	5.09251	3.53348e-07	1.28288e-06	GUCY2C	FOS.tr_0_vs_pLV_0	FOS.tr_0	pLV_0	GUCY2C
1199.36	-0.497754	0.0644082	-7.72811	1.09159e-14	6.94612e-14	NUCB2	FOS.tr_0_vs_pLV_0	FOS.tr_0	pLV_0	NUCB2
2309.18	-0.90428	0.0631506	-14.3194	1.6553e-46	3.52264e-45	PFN2	FOS.tr_0_vs_pLV_0	FOS.tr_0	pLV_0	PFN2
125.683	1.06769	0.165511	6.45086	1.11218e-10	5.45305e-10	PTPN3	FOS.tr_0_vs_pLV_0	FOS.tr_0	pLV_0	PTPN3
920.495	0.712417	0.0686405	10.379	3.0913e-25	3.24543e-24	SLC44A1	FOS.tr_0_vs_pLV_0	FOS.tr_0	pLV_0	SLC44A1
1250.71	0.485179	0.0592059	8.19478	2.51049e-16	1.75615e-15	SMG6	FOS.tr_0_vs_pLV_0	FOS.tr_0	pLV_0	SMG6
1304.11	0.246907	0.0617164	4.00066	6.31651e-05	0.00017708	EXOC5	FOS.tr_0_vs_pLV_0	FOS.tr_0	pLV_0	EXOC5
2064.96	1.01623	0.0533227	19.058	5.63636e-81	2.56113e-79	FSTL3	FOS.tr_0_vs_pLV_0	FOS.tr_0	pLV_0	FSTL3
1141.39	-0.201093	0.0616546	-3.2616	0.00110785	0.00259674	DGCR2	FOS.tr_0_vs_pLV_0	FOS.tr_0	pLV_0	DGCR2
382.082	-0.657367	0.0971037	-6.76974	1.29012e-11	6.75023e-11	MNT	FOS.tr_0_vs_pLV_0	FOS.tr_0	pLV_0	MNT
125.549	0.463022	0.166966	2.77315	0.00555162	0.0115508	POLB	FOS.tr_0_vs_pLV_0	FOS.tr_0	pLV_0	POLB
1089.66	-0.552088	0.0618138	-8.93147	4.20391e-19	3.36042e-18	WIPI1	FOS.tr_0_vs_pLV_0	FOS.tr_0	pLV_0	WIPI1
6131.79	-0.275405	0.040235	-6.84489	7.65335e-12	4.06909e-11	NDST1	FOS.tr_0_vs_pLV_0	FOS.tr_0	pLV_0	NDST1
43.9512	-1.82218	0.296973	-6.13583	8.47162e-10	3.86798e-09	ASNS	FOS.tr_0_vs_pLV_0	FOS.tr_0	pLV_0	ASNS
20994.4	0.227956	0.0359879	6.33425	2.38503e-10	1.14062e-09	PABPC1	FOS.tr_0_vs_pLV_0	FOS.tr_0	pLV_0	PABPC1
362.239	0.417281	0.101503	4.11104	3.93881e-05	0.000113297	CFAP20	FOS.tr_0_vs_pLV_0	FOS.tr_0	pLV_0	CFAP20
909.415	0.253161	0.0711761	3.55682	0.000375365	0.000939344	CSNK2A2	FOS.tr_0_vs_pLV_0	FOS.tr_0	pLV_0	CSNK2A2
1066.44	0.189737	0.062086	3.05603	0.0022429	0.00499381	PTPN21	FOS.tr_0_vs_pLV_0	FOS.tr_0	pLV_0	PTPN21
951.423	0.225561	0.0734834	3.06954	0.00214385	0.00478783	TCOF1	FOS.tr_0_vs_pLV_0	FOS.tr_0	pLV_0	TCOF1
2913.05	0.255613	0.0568545	4.49592	6.92704e-06	2.19701e-05	CDC42	FOS.tr_0_vs_pLV_0	FOS.tr_0	pLV_0	CDC42
191.389	-0.627574	0.131923	-4.75711	1.96384e-06	6.6099e-06	RAD18	FOS.tr_0_vs_pLV_0	FOS.tr_0	pLV_0	RAD18
1377.64	-0.698938	0.0639343	-10.9321	8.09398e-28	9.53718e-27	ATP2B1	FOS.tr_0_vs_pLV_0	FOS.tr_0	pLV_0	ATP2B1
626.789	-0.199086	0.0783414	-2.54126	0.0110455	0.0215525	NCK2	FOS.tr_0_vs_pLV_0	FOS.tr_0	pLV_0	NCK2
5667.01	-0.14023	0.0457435	-3.06558	0.00217248	0.00484907	MAP4K4	FOS.tr_0_vs_pLV_0	FOS.tr_0	pLV_0	MAP4K4
3496.14	-0.407034	0.0609741	-6.67552	2.46351e-11	1.26638e-10	RPL31	FOS.tr_0_vs_pLV_0	FOS.tr_0	pLV_0	RPL31
683.19	0.396568	0.0774448	5.12066	3.04468e-07	1.11067e-06	SNX13	FOS.tr_0_vs_pLV_0	FOS.tr_0	pLV_0	SNX13
704.725	0.704204	0.0753925	9.34051	9.58677e-21	8.30527e-20	ARHGAP10	FOS.tr_0_vs_pLV_0	FOS.tr_0	pLV_0	ARHGAP10
3265.49	-1.44153	0.0505917	-28.4935	1.41203e-178	2.2114e-176	RPS6KA2	FOS.tr_0_vs_pLV_0	FOS.tr_0	pLV_0	RPS6KA2
135.223	0.598514	0.156885	3.81498	0.000136194	0.000365183	ING3	FOS.tr_0_vs_pLV_0	FOS.tr_0	pLV_0	ING3
207.735	-0.75906	0.128661	-5.89971	3.6414e-09	1.582e-08	VASH1	FOS.tr_0_vs_pLV_0	FOS.tr_0	pLV_0	VASH1
1175.19	-1.34687	0.0665315	-20.2441	4.00551e-91	2.12542e-89	LMCD1	FOS.tr_0_vs_pLV_0	FOS.tr_0	pLV_0	LMCD1
123.094	-1.64917	0.177863	-9.27212	1.82477e-20	1.5599e-19	TRIP13	FOS.tr_0_vs_pLV_0	FOS.tr_0	pLV_0	TRIP13
1832.55	0.174482	0.0515236	3.38645	0.000708037	0.00170264	ATP6AP1	FOS.tr_0_vs_pLV_0	FOS.tr_0	pLV_0	ATP6AP1
1245.47	-0.815964	0.0747265	-10.9193	9.31655e-28	1.09378e-26	TCF3	FOS.tr_0_vs_pLV_0	FOS.tr_0	pLV_0	TCF3
391.969	-1.93392	0.110403	-17.517	1.06362e-68	3.89052e-67	TRIB2	FOS.tr_0_vs_pLV_0	FOS.tr_0	pLV_0	TRIB2
1260.87	-0.345063	0.0631286	-5.46604	4.602e-08	1.80445e-07	DAZAP1	FOS.tr_0_vs_pLV_0	FOS.tr_0	pLV_0	DAZAP1
757.926	-0.18155	0.0747674	-2.4282	0.0151742	0.0287294	MBD3	FOS.tr_0_vs_pLV_0	FOS.tr_0	pLV_0	MBD3
613.922	-0.282447	0.0803343	-3.51589	0.000438274	0.00108633	HLTF	FOS.tr_0_vs_pLV_0	FOS.tr_0	pLV_0	HLTF
1263.73	-0.240255	0.0605114	-3.9704	7.17512e-05	0.000199589	FAM50A	FOS.tr_0_vs_pLV_0	FOS.tr_0	pLV_0	FAM50A
433.172	-0.261199	0.0933984	-2.79662	0.0051641	0.0108002	FAM3A	FOS.tr_0_vs_pLV_0	FOS.tr_0	pLV_0	FAM3A
1026.47	-0.322767	0.0648684	-4.97573	6.50029e-07	2.30555e-06	CPSF1	FOS.tr_0_vs_pLV_0	FOS.tr_0	pLV_0	CPSF1
5185.21	0.237571	0.0465316	5.10559	3.29767e-07	1.19997e-06	CYBRD1	FOS.tr_0_vs_pLV_0	FOS.tr_0	pLV_0	CYBRD1
521.214	-0.24864	0.0850156	-2.92464	0.00344852	0.00742598	PDCD2	FOS.tr_0_vs_pLV_0	FOS.tr_0	pLV_0	PDCD2
22.9897	-1.48038	0.392638	-3.77035	0.000163016	0.000431508	SLC6A15	FOS.tr_0_vs_pLV_0	FOS.tr_0	pLV_0	SLC6A15
570.517	0.516283	0.0822594	6.27628	3.46773e-10	1.63275e-09	RDH11	FOS.tr_0_vs_pLV_0	FOS.tr_0	pLV_0	RDH11
1021.59	0.279581	0.0638836	4.37641	1.20648e-05	3.71052e-05	PRKACA	FOS.tr_0_vs_pLV_0	FOS.tr_0	pLV_0	PRKACA
13611.8	-0.391884	0.034005	-11.5243	9.95034e-31	1.30708e-29	ACTN1	FOS.tr_0_vs_pLV_0	FOS.tr_0	pLV_0	ACTN1
623.223	0.442761	0.0790289	5.60252	2.11254e-08	8.59672e-08	ZFYVE26	FOS.tr_0_vs_pLV_0	FOS.tr_0	pLV_0	ZFYVE26
622.878	0.372224	0.0781811	4.76104	1.92594e-06	6.49264e-06	EPN2	FOS.tr_0_vs_pLV_0	FOS.tr_0	pLV_0	EPN2
267.554	-0.924143	0.113767	-8.12311	4.54389e-16	3.11242e-15	PTPN18	FOS.tr_0_vs_pLV_0	FOS.tr_0	pLV_0	PTPN18
825.463	-0.495609	0.0714586	-6.93561	4.04468e-12	2.19679e-11	LIMS2	FOS.tr_0_vs_pLV_0	FOS.tr_0	pLV_0	LIMS2
1344.4	-1.25862	0.0684888	-18.3771	2.00465e-75	8.42111e-74	SPEG	FOS.tr_0_vs_pLV_0	FOS.tr_0	pLV_0	SPEG
80.7226	0.562018	0.203873	2.75671	0.00583855	0.0120978	LNX1	FOS.tr_0_vs_pLV_0	FOS.tr_0	pLV_0	LNX1
593.73	-0.894862	0.0832747	-10.7459	6.19494e-27	7.03241e-26	ALDH3A2	FOS.tr_0_vs_pLV_0	FOS.tr_0	pLV_0	ALDH3A2
2317.3	-0.706938	0.0544871	-12.9744	1.7093e-38	2.89629e-37	TFRC	FOS.tr_0_vs_pLV_0	FOS.tr_0	pLV_0	TFRC
735.455	0.998631	0.0775319	12.8803	5.81367e-38	9.66808e-37	SREBF1	FOS.tr_0_vs_pLV_0	FOS.tr_0	pLV_0	SREBF1
3634.32	0.798245	0.0501997	15.9014	6.19671e-57	1.71751e-55	AFF4	FOS.tr_0_vs_pLV_0	FOS.tr_0	pLV_0	AFF4
280.346	0.728041	0.114791	6.34232	2.26337e-10	1.08598e-09	UBE2D1	FOS.tr_0_vs_pLV_0	FOS.tr_0	pLV_0	UBE2D1
1256.7	1.25227	0.0654796	19.1245	1.57818e-81	7.25288e-80	PALS1	FOS.tr_0_vs_pLV_0	FOS.tr_0	pLV_0	PALS1
530.975	-1.13816	0.0885223	-12.8573	7.82741e-38	1.29768e-36	RHOBTB1	FOS.tr_0_vs_pLV_0	FOS.tr_0	pLV_0	RHOBTB1
491.455	0.700209	0.0865928	8.08622	6.15441e-16	4.17655e-15	MARK2	FOS.tr_0_vs_pLV_0	FOS.tr_0	pLV_0	MARK2
99.1024	-1.73407	0.216577	-8.0067	1.17827e-15	7.88332e-15	HMMR	FOS.tr_0_vs_pLV_0	FOS.tr_0	pLV_0	HMMR
303.746	-2.51553	0.129209	-19.4687	2.02281e-84	9.65382e-83	TRHDE	FOS.tr_0_vs_pLV_0	FOS.tr_0	pLV_0	TRHDE
3683.76	-0.29852	0.046583	-6.40835	1.47103e-10	7.16244e-10	P4HA2	FOS.tr_0_vs_pLV_0	FOS.tr_0	pLV_0	P4HA2
213.212	-0.493094	0.131193	-3.75855	0.000170901	0.00045068	TRNT1	FOS.tr_0_vs_pLV_0	FOS.tr_0	pLV_0	TRNT1
3280.87	0.727852	0.0441362	16.491	4.25522e-61	1.30002e-59	ACADVL	FOS.tr_0_vs_pLV_0	FOS.tr_0	pLV_0	ACADVL
1429.98	0.989498	0.0588086	16.8257	1.58087e-63	5.131e-62	STK10	FOS.tr_0_vs_pLV_0	FOS.tr_0	pLV_0	STK10
1407.77	0.421484	0.0578434	7.28664	3.17789e-13	1.85264e-12	FBXW11	FOS.tr_0_vs_pLV_0	FOS.tr_0	pLV_0	FBXW11
1746.67	-0.428005	0.0541257	-7.9076	2.62392e-15	1.72339e-14	EVC	FOS.tr_0_vs_pLV_0	FOS.tr_0	pLV_0	EVC
577.718	-0.452555	0.0823424	-5.49601	3.88474e-08	1.53402e-07	NDE1	FOS.tr_0_vs_pLV_0	FOS.tr_0	pLV_0	NDE1
209.664	-1.94905	0.149264	-13.0578	5.73835e-39	9.86838e-38	IRAG1	FOS.tr_0_vs_pLV_0	FOS.tr_0	pLV_0	IRAG1
1306.43	0.326052	0.0612327	5.3248	1.01062e-07	3.85213e-07	AP1M1	FOS.tr_0_vs_pLV_0	FOS.tr_0	pLV_0	AP1M1
1357.82	0.851582	0.0579106	14.7051	5.97808e-49	1.35629e-47	PVR	FOS.tr_0_vs_pLV_0	FOS.tr_0	pLV_0	PVR
221.823	-0.477621	0.12545	-3.80728	0.000140505	0.000375557	XRCC1	FOS.tr_0_vs_pLV_0	FOS.tr_0	pLV_0	XRCC1
191.702	0.388069	0.133464	2.90767	0.00364135	0.0078058	SCARB1	FOS.tr_0_vs_pLV_0	FOS.tr_0	pLV_0	SCARB1
468.479	-0.664058	0.0978969	-6.78324	1.17509e-11	6.16437e-11	MCM2	FOS.tr_0_vs_pLV_0	FOS.tr_0	pLV_0	MCM2
269.436	-0.435916	0.118414	-3.68129	0.00023206	0.000600861	SELENOO	FOS.tr_0_vs_pLV_0	FOS.tr_0	pLV_0	SELENOO
17.1575	2.74449	0.529161	5.18648	2.14302e-07	7.95606e-07	LLGL2	FOS.tr_0_vs_pLV_0	FOS.tr_0	pLV_0	LLGL2
108.562	2.14748	0.201145	10.6763	1.31447e-26	1.46435e-25	CLCN4	FOS.tr_0_vs_pLV_0	FOS.tr_0	pLV_0	CLCN4
230.221	-0.864205	0.125792	-6.8701	6.41582e-12	3.4349e-11	NLE1	FOS.tr_0_vs_pLV_0	FOS.tr_0	pLV_0	NLE1
1417.65	0.261072	0.0588643	4.43514	9.2012e-06	2.86866e-05	KDM5A	FOS.tr_0_vs_pLV_0	FOS.tr_0	pLV_0	KDM5A
482.291	0.46187	0.0897476	5.14633	2.65637e-07	9.76081e-07	PPP2R3A	FOS.tr_0_vs_pLV_0	FOS.tr_0	pLV_0	PPP2R3A
116.088	-0.737345	0.191831	-3.84372	0.000121182	0.000327325	PTGS2	FOS.tr_0_vs_pLV_0	FOS.tr_0	pLV_0	PTGS2
2015.79	0.456573	0.0494008	9.24221	2.41459e-20	2.04676e-19	IGF2BP2	FOS.tr_0_vs_pLV_0	FOS.tr_0	pLV_0	IGF2BP2
247.387	0.511291	0.116799	4.37751	1.20041e-05	3.69257e-05	MAP3K13	FOS.tr_0_vs_pLV_0	FOS.tr_0	pLV_0	MAP3K13
21.8305	-1.27597	0.407085	-3.1344	0.00172203	0.00391186	ST6GAL1	FOS.tr_0_vs_pLV_0	FOS.tr_0	pLV_0	ST6GAL1
268.955	0.968803	0.116945	8.28425	1.18853e-16	8.45332e-16	FRY	FOS.tr_0_vs_pLV_0	FOS.tr_0	pLV_0	FRY
988.98	0.811478	0.0662759	12.2439	1.8102e-34	2.6667e-33	NSF	FOS.tr_0_vs_pLV_0	FOS.tr_0	pLV_0	NSF
519.929	-0.950745	0.0851194	-11.1695	5.74746e-29	7.05037e-28	GLI2	FOS.tr_0_vs_pLV_0	FOS.tr_0	pLV_0	GLI2
1340.98	0.480257	0.0604269	7.94774	1.89946e-15	1.25574e-14	CLASP1	FOS.tr_0_vs_pLV_0	FOS.tr_0	pLV_0	CLASP1
478.545	-0.625074	0.0878156	-7.11804	1.09476e-12	6.16392e-12	MRPS34	FOS.tr_0_vs_pLV_0	FOS.tr_0	pLV_0	MRPS34
180.897	0.637724	0.134423	4.74417	2.09367e-06	7.02287e-06	EED	FOS.tr_0_vs_pLV_0	FOS.tr_0	pLV_0	EED
876.658	0.224878	0.0704535	3.19187	0.00141355	0.00325771	TSG101	FOS.tr_0_vs_pLV_0	FOS.tr_0	pLV_0	TSG101
1099.91	-0.969249	0.066399	-14.5974	2.91949e-48	6.53181e-47	CA12	FOS.tr_0_vs_pLV_0	FOS.tr_0	pLV_0	CA12
2067.52	-0.4501	0.0529382	-8.50236	1.8577e-17	1.37021e-16	MGLL	FOS.tr_0_vs_pLV_0	FOS.tr_0	pLV_0	MGLL
2628.4	-0.750409	0.0515137	-14.5672	4.54331e-48	1.00948e-46	NTN4	FOS.tr_0_vs_pLV_0	FOS.tr_0	pLV_0	NTN4
215.993	-0.470189	0.124435	-3.77859	0.000157722	0.000418387	BCS1L	FOS.tr_0_vs_pLV_0	FOS.tr_0	pLV_0	BCS1L
1370.47	-0.520625	0.0605947	-8.59191	8.55337e-18	6.41741e-17	NUAK1	FOS.tr_0_vs_pLV_0	FOS.tr_0	pLV_0	NUAK1
172.253	-0.875997	0.149567	-5.85688	4.71637e-09	2.03204e-08	SLC24A1	FOS.tr_0_vs_pLV_0	FOS.tr_0	pLV_0	SLC24A1
1107.4	-0.485963	0.0649541	-7.48164	7.34034e-14	4.45978e-13	ZNF532	FOS.tr_0_vs_pLV_0	FOS.tr_0	pLV_0	ZNF532
1551.61	0.323129	0.057455	5.62403	1.86555e-08	7.62625e-08	HACD3	FOS.tr_0_vs_pLV_0	FOS.tr_0	pLV_0	HACD3
1113.23	0.256184	0.0676879	3.78479	0.00015384	0.000408696	ZZEF1	FOS.tr_0_vs_pLV_0	FOS.tr_0	pLV_0	ZZEF1
19352.2	-0.161205	0.0421689	-3.82285	0.000131919	0.000354427	ENO1	FOS.tr_0_vs_pLV_0	FOS.tr_0	pLV_0	ENO1
3014.57	-0.588203	0.0480637	-12.238	1.94808e-34	2.86197e-33	MYDGF	FOS.tr_0_vs_pLV_0	FOS.tr_0	pLV_0	MYDGF
241.445	-0.317389	0.118456	-2.67938	0.00737587	0.0149341	TUBE1	FOS.tr_0_vs_pLV_0	FOS.tr_0	pLV_0	TUBE1
538.592	0.194208	0.0859422	2.25975	0.0238368	0.043155	ARHGEF10L	FOS.tr_0_vs_pLV_0	FOS.tr_0	pLV_0	ARHGEF10L
656.852	-0.38954	0.0797101	-4.88696	1.02407e-06	3.56479e-06	SRI	FOS.tr_0_vs_pLV_0	FOS.tr_0	pLV_0	SRI
2785.76	0.303294	0.046194	6.56565	5.18053e-11	2.60577e-10	EIF4G3	FOS.tr_0_vs_pLV_0	FOS.tr_0	pLV_0	EIF4G3
181.882	-0.650113	0.134667	-4.82756	1.38219e-06	4.74688e-06	NUP37	FOS.tr_0_vs_pLV_0	FOS.tr_0	pLV_0	NUP37
350.704	-0.870022	0.104736	-8.30684	9.82875e-17	7.02159e-16	SEMA3A	FOS.tr_0_vs_pLV_0	FOS.tr_0	pLV_0	SEMA3A
140.126	-1.8453	0.173372	-10.6435	1.86882e-26	2.0662e-25	GTSE1	FOS.tr_0_vs_pLV_0	FOS.tr_0	pLV_0	GTSE1
3656.52	-0.346557	0.0480384	-7.21417	5.42638e-13	3.11616e-12	SEMA3C	FOS.tr_0_vs_pLV_0	FOS.tr_0	pLV_0	SEMA3C
476.175	0.425867	0.0890005	4.785	1.70986e-06	5.80059e-06	ACAT1	FOS.tr_0_vs_pLV_0	FOS.tr_0	pLV_0	ACAT1
180.91	-0.350451	0.143448	-2.44305	0.0145636	0.0276904	GRAMD4	FOS.tr_0_vs_pLV_0	FOS.tr_0	pLV_0	GRAMD4
1353.14	0.514895	0.0620616	8.29652	1.07209e-16	7.64541e-16	ZNF638	FOS.tr_0_vs_pLV_0	FOS.tr_0	pLV_0	ZNF638
124.487	-0.595237	0.167782	-3.54768	0.000388636	0.000968797	SLC25A40	FOS.tr_0_vs_pLV_0	FOS.tr_0	pLV_0	SLC25A40
190.296	-0.315007	0.130732	-2.40956	0.015972	0.030088	TIMM21	FOS.tr_0_vs_pLV_0	FOS.tr_0	pLV_0	TIMM21
17.6389	-1.40871	0.447671	-3.14675	0.00165096	0.0037594	ADD2	FOS.tr_0_vs_pLV_0	FOS.tr_0	pLV_0	ADD2
1419.8	0.561751	0.062606	8.9728	2.89083e-19	2.32579e-18	RASAL2	FOS.tr_0_vs_pLV_0	FOS.tr_0	pLV_0	RASAL2
389.063	0.295582	0.0982161	3.00951	0.00261669	0.00576242	VPS9D1	FOS.tr_0_vs_pLV_0	FOS.tr_0	pLV_0	VPS9D1
4336.55	0.205183	0.0421791	4.86456	1.14712e-06	3.97426e-06	FNDC3B	FOS.tr_0_vs_pLV_0	FOS.tr_0	pLV_0	FNDC3B
3018.67	0.312925	0.0453369	6.90221	5.12007e-12	2.75306e-11	FOSL2	FOS.tr_0_vs_pLV_0	FOS.tr_0	pLV_0	FOSL2
912.341	0.569635	0.0746768	7.628	2.3843e-14	1.4919e-13	FRYL	FOS.tr_0_vs_pLV_0	FOS.tr_0	pLV_0	FRYL
1381.89	0.309416	0.0600136	5.15576	2.52598e-07	9.29013e-07	TMEM131	FOS.tr_0_vs_pLV_0	FOS.tr_0	pLV_0	TMEM131
4702.72	-1.49583	0.0440845	-33.9309	2.3349e-252	5.88504e-250	FSCN1	FOS.tr_0_vs_pLV_0	FOS.tr_0	pLV_0	FSCN1
56069.7	-0.566992	0.0318469	-17.8037	6.61643e-71	2.58425e-69	ACTB	FOS.tr_0_vs_pLV_0	FOS.tr_0	pLV_0	ACTB
190.896	-0.790455	0.136582	-5.78741	7.14792e-09	3.04069e-08	MOCOS	FOS.tr_0_vs_pLV_0	FOS.tr_0	pLV_0	MOCOS
249.621	0.968982	0.117543	8.24367	1.6701e-16	1.17901e-15	PLD1	FOS.tr_0_vs_pLV_0	FOS.tr_0	pLV_0	PLD1
71.0247	-1.39525	0.225827	-6.17837	6.47669e-10	2.98672e-09	WDR62	FOS.tr_0_vs_pLV_0	FOS.tr_0	pLV_0	WDR62
1693.3	0.197073	0.0528552	3.72856	0.00019258	0.000504302	DLG1	FOS.tr_0_vs_pLV_0	FOS.tr_0	pLV_0	DLG1
4123.32	0.493508	0.0429965	11.4779	1.70436e-30	2.22076e-29	RAB7A	FOS.tr_0_vs_pLV_0	FOS.tr_0	pLV_0	RAB7A
748.514	-0.396682	0.0781954	-5.07295	3.91691e-07	1.41572e-06	SART3	FOS.tr_0_vs_pLV_0	FOS.tr_0	pLV_0	SART3
207.732	-0.330684	0.127819	-2.58713	0.00967796	0.0191201	EXOSC7	FOS.tr_0_vs_pLV_0	FOS.tr_0	pLV_0	EXOSC7
689.349	0.41886	0.0737739	5.67762	1.36582e-08	5.66375e-08	KIFAP3	FOS.tr_0_vs_pLV_0	FOS.tr_0	pLV_0	KIFAP3
477.577	-1.58889	0.0937802	-16.9427	2.18022e-64	7.22159e-63	MCM6	FOS.tr_0_vs_pLV_0	FOS.tr_0	pLV_0	MCM6
1278.64	0.899684	0.0630698	14.2649	3.62192e-46	7.62731e-45	RBMS2	FOS.tr_0_vs_pLV_0	FOS.tr_0	pLV_0	RBMS2
1832.86	0.892477	0.0543544	16.4196	1.38523e-60	4.14567e-59	BAZ2A	FOS.tr_0_vs_pLV_0	FOS.tr_0	pLV_0	BAZ2A
1270.56	0.366599	0.0640092	5.72729	1.0205e-08	4.29247e-08	PTPN23	FOS.tr_0_vs_pLV_0	FOS.tr_0	pLV_0	PTPN23
438.801	-0.365379	0.0976124	-3.74316	0.000181721	0.000477417	MLH1	FOS.tr_0_vs_pLV_0	FOS.tr_0	pLV_0	MLH1
43.7953	0.621234	0.269457	2.3055	0.0211383	0.0387329	RGS11	FOS.tr_0_vs_pLV_0	FOS.tr_0	pLV_0	RGS11
254.931	-0.442471	0.114523	-3.86359	0.000111735	0.000303178	PLXNA2	FOS.tr_0_vs_pLV_0	FOS.tr_0	pLV_0	PLXNA2
143.04	-1.32068	0.159976	-8.25545	1.51326e-16	1.0711e-15	SPAG5	FOS.tr_0_vs_pLV_0	FOS.tr_0	pLV_0	SPAG5
4296.02	1.01468	0.0428736	23.6668	7.92387e-124	6.69214e-122	ANKRD13A	FOS.tr_0_vs_pLV_0	FOS.tr_0	pLV_0	ANKRD13A
890.711	0.278797	0.0683182	4.08086	4.487e-05	0.000128106	TRAF4	FOS.tr_0_vs_pLV_0	FOS.tr_0	pLV_0	TRAF4
80.8955	0.804779	0.20507	3.92441	8.69433e-05	0.000239005	PAG1	FOS.tr_0_vs_pLV_0	FOS.tr_0	pLV_0	PAG1
73.2185	-0.840977	0.220541	-3.81325	0.000137152	0.000367326	ICAM3	FOS.tr_0_vs_pLV_0	FOS.tr_0	pLV_0	ICAM3
1470.75	-0.759547	0.0607583	-12.5011	7.3607e-36	1.15054e-34	MCAM	FOS.tr_0_vs_pLV_0	FOS.tr_0	pLV_0	MCAM
502.304	-1.01837	0.093453	-10.8972	1.18881e-27	1.39467e-26	GPC4	FOS.tr_0_vs_pLV_0	FOS.tr_0	pLV_0	GPC4
43.171	-1.81931	0.297884	-6.10743	1.01246e-09	4.59797e-09	MBNL3	FOS.tr_0_vs_pLV_0	FOS.tr_0	pLV_0	MBNL3
1060.54	-0.246542	0.0655824	-3.75927	0.000170408	0.000449452	ARHGEF1	FOS.tr_0_vs_pLV_0	FOS.tr_0	pLV_0	ARHGEF1
15.0798	2.06531	0.521438	3.9608	7.46977e-05	0.000207178	STXBP2	FOS.tr_0_vs_pLV_0	FOS.tr_0	pLV_0	STXBP2
501.63	0.325236	0.0850784	3.82278	0.000131957	0.000354472	MAP2K7	FOS.tr_0_vs_pLV_0	FOS.tr_0	pLV_0	MAP2K7
214.985	-1.02174	0.131315	-7.78085	7.20361e-15	4.64249e-14	RARB	FOS.tr_0_vs_pLV_0	FOS.tr_0	pLV_0	RARB
2260.17	-0.240174	0.0516673	-4.64847	3.34409e-06	1.09798e-05	TOP2B	FOS.tr_0_vs_pLV_0	FOS.tr_0	pLV_0	TOP2B
3993.51	0.178255	0.0438324	4.06674	4.76756e-05	0.00013554	TM9SF3	FOS.tr_0_vs_pLV_0	FOS.tr_0	pLV_0	TM9SF3
1467.62	1.26699	0.062342	20.3232	8.00986e-92	4.35041e-90	NFKB2	FOS.tr_0_vs_pLV_0	FOS.tr_0	pLV_0	NFKB2
60.2885	-1.8912	0.257343	-7.34894	1.99787e-13	1.18093e-12	UBE2T	FOS.tr_0_vs_pLV_0	FOS.tr_0	pLV_0	UBE2T
257.048	0.544862	0.115272	4.72674	2.28148e-06	7.6243e-06	PPP1R12B	FOS.tr_0_vs_pLV_0	FOS.tr_0	pLV_0	PPP1R12B
2934.66	0.949349	0.0468859	20.2481	3.69462e-91	1.96693e-89	GTF3C1	FOS.tr_0_vs_pLV_0	FOS.tr_0	pLV_0	GTF3C1
477.59	0.619002	0.0894195	6.92245	4.43895e-12	2.39962e-11	IL4R	FOS.tr_0_vs_pLV_0	FOS.tr_0	pLV_0	IL4R
969.974	0.313231	0.0659299	4.75096	2.02451e-06	6.80362e-06	USP33	FOS.tr_0_vs_pLV_0	FOS.tr_0	pLV_0	USP33
309.272	-0.620409	0.112398	-5.51974	3.39509e-08	1.35259e-07	SNRPA	FOS.tr_0_vs_pLV_0	FOS.tr_0	pLV_0	SNRPA
2016.7	0.181897	0.0499256	3.64336	0.0002691	0.000690121	DYNC1I2	FOS.tr_0_vs_pLV_0	FOS.tr_0	pLV_0	DYNC1I2
116.738	0.473166	0.174499	2.71156	0.0066967	0.0136809	LRCH4	FOS.tr_0_vs_pLV_0	FOS.tr_0	pLV_0	LRCH4
149.058	-0.903577	0.152721	-5.91652	3.28829e-09	1.43399e-08	FAM76B	FOS.tr_0_vs_pLV_0	FOS.tr_0	pLV_0	FAM76B
3848.06	-0.15879	0.0427662	-3.71298	0.000204829	0.000534385	CAPZB	FOS.tr_0_vs_pLV_0	FOS.tr_0	pLV_0	CAPZB
161.48	-0.556481	0.145929	-3.81337	0.000137086	0.00036727	GPR137B	FOS.tr_0_vs_pLV_0	FOS.tr_0	pLV_0	GPR137B
636.27	-0.59935	0.0787968	-7.60627	2.82114e-14	1.75299e-13	JADE1	FOS.tr_0_vs_pLV_0	FOS.tr_0	pLV_0	JADE1
1445.9	0.987719	0.064326	15.3549	3.28445e-53	8.30431e-52	UBE2A	FOS.tr_0_vs_pLV_0	FOS.tr_0	pLV_0	UBE2A
5679.64	0.677578	0.0402833	16.8203	1.73237e-63	5.60018e-62	FGFR1	FOS.tr_0_vs_pLV_0	FOS.tr_0	pLV_0	FGFR1
3025.03	-1.62333	0.0567048	-28.6277	3.03932e-180	4.85418e-178	FBLN1	FOS.tr_0_vs_pLV_0	FOS.tr_0	pLV_0	FBLN1
277.462	-0.679133	0.119667	-5.67519	1.38539e-08	5.739e-08	ITGA8	FOS.tr_0_vs_pLV_0	FOS.tr_0	pLV_0	ITGA8
142.274	-1.93231	0.176682	-10.9366	7.6999e-28	9.0861e-27	AMPH	FOS.tr_0_vs_pLV_0	FOS.tr_0	pLV_0	AMPH
22.4361	-1.20762	0.401704	-3.00623	0.00264506	0.00581934	LAMP3	FOS.tr_0_vs_pLV_0	FOS.tr_0	pLV_0	LAMP3
2071.8	-0.689751	0.0506828	-13.6092	3.53201e-42	6.72667e-41	FAP	FOS.tr_0_vs_pLV_0	FOS.tr_0	pLV_0	FAP
403.384	1.16365	0.0951289	12.2323	2.08844e-34	3.06539e-33	ACER3	FOS.tr_0_vs_pLV_0	FOS.tr_0	pLV_0	ACER3
1375.6	0.535521	0.0585534	9.14584	5.91659e-20	4.92469e-19	UBE2K	FOS.tr_0_vs_pLV_0	FOS.tr_0	pLV_0	UBE2K
858.022	0.18773	0.0707041	2.65514	0.00792744	0.0159394	PIK3C3	FOS.tr_0_vs_pLV_0	FOS.tr_0	pLV_0	PIK3C3
214.07	-0.340875	0.125724	-2.71129	0.00670218	0.0136869	N4BP2	FOS.tr_0_vs_pLV_0	FOS.tr_0	pLV_0	N4BP2
175.019	0.455686	0.146711	3.10602	0.00189626	0.00427394	TIGAR	FOS.tr_0_vs_pLV_0	FOS.tr_0	pLV_0	TIGAR
886.326	0.537311	0.0695449	7.7261	1.10892e-14	7.05083e-14	TULP3	FOS.tr_0_vs_pLV_0	FOS.tr_0	pLV_0	TULP3
1256.22	-0.426834	0.0611135	-6.98428	2.8633e-12	1.57209e-11	SYNJ2	FOS.tr_0_vs_pLV_0	FOS.tr_0	pLV_0	SYNJ2
1152.39	-0.158662	0.0646026	-2.45596	0.0140507	0.026826	PPP2R5C	FOS.tr_0_vs_pLV_0	FOS.tr_0	pLV_0	PPP2R5C
200.341	-0.540907	0.13335	-4.05631	4.98545e-05	0.000141535	PMS2P1	FOS.tr_0_vs_pLV_0	FOS.tr_0	pLV_0	PMS2P1
7386.05	0.19465	0.0391691	4.96947	6.71353e-07	2.37595e-06	GNB1	FOS.tr_0_vs_pLV_0	FOS.tr_0	pLV_0	GNB1
140.349	-0.397387	0.163441	-2.43138	0.0150415	0.028505	HOXA9	FOS.tr_0_vs_pLV_0	FOS.tr_0	pLV_0	HOXA9
108.964	0.715026	0.191951	3.72504	0.00019528	0.00051096	EDN1	FOS.tr_0_vs_pLV_0	FOS.tr_0	pLV_0	EDN1
329.251	-0.464304	0.102585	-4.52605	6.00964e-06	1.91811e-05	MLLT10	FOS.tr_0_vs_pLV_0	FOS.tr_0	pLV_0	MLLT10
1902.83	0.489641	0.0524789	9.33024	1.05633e-20	9.12674e-20	PCM1	FOS.tr_0_vs_pLV_0	FOS.tr_0	pLV_0	PCM1
219.593	-0.355245	0.125009	-2.84175	0.00448663	0.00947177	TNRC6C	FOS.tr_0_vs_pLV_0	FOS.tr_0	pLV_0	TNRC6C
330.042	0.319365	0.106293	3.00458	0.0026595	0.00584555	CBFA2T2	FOS.tr_0_vs_pLV_0	FOS.tr_0	pLV_0	CBFA2T2
921.108	1.13204	0.0707878	15.992	1.45394e-57	4.07887e-56	TP53INP2	FOS.tr_0_vs_pLV_0	FOS.tr_0	pLV_0	TP53INP2
1065.35	0.277274	0.0642277	4.31704	1.58132e-05	4.7939e-05	TOLLIP	FOS.tr_0_vs_pLV_0	FOS.tr_0	pLV_0	TOLLIP
351.05	-1.60662	0.106856	-15.0353	4.31216e-51	1.02293e-49	RUNX1T1	FOS.tr_0_vs_pLV_0	FOS.tr_0	pLV_0	RUNX1T1
396.909	-1.78309	0.11125	-16.0278	8.17268e-58	2.30478e-56	FKBP7	FOS.tr_0_vs_pLV_0	FOS.tr_0	pLV_0	FKBP7
151.127	-0.884563	0.154979	-5.70764	1.14554e-08	4.79469e-08	OSBPL6	FOS.tr_0_vs_pLV_0	FOS.tr_0	pLV_0	OSBPL6
3066.94	-0.48595	0.0452176	-10.7469	6.12747e-27	6.96072e-26	XRCC5	FOS.tr_0_vs_pLV_0	FOS.tr_0	pLV_0	XRCC5
85.6132	0.677441	0.194209	3.4882	0.000486276	0.00119644	LXN	FOS.tr_0_vs_pLV_0	FOS.tr_0	pLV_0	LXN
353.45	0.793454	0.107068	7.41078	1.25563e-13	7.52959e-13	MKNK1	FOS.tr_0_vs_pLV_0	FOS.tr_0	pLV_0	MKNK1
3950.11	-0.272809	0.0420347	-6.4901	8.57778e-11	4.24052e-10	TNS1	FOS.tr_0_vs_pLV_0	FOS.tr_0	pLV_0	TNS1
606.279	0.33041	0.0810335	4.07745	4.55326e-05	0.000129883	REXO1	FOS.tr_0_vs_pLV_0	FOS.tr_0	pLV_0	REXO1
2754.66	0.280418	0.0550609	5.09287	3.5268e-07	1.28075e-06	SAR1A	FOS.tr_0_vs_pLV_0	FOS.tr_0	pLV_0	SAR1A
115.512	2.16868	0.19038	11.3913	4.6201e-30	5.90078e-29	CDC14A	FOS.tr_0_vs_pLV_0	FOS.tr_0	pLV_0	CDC14A
1446.11	-0.340889	0.0627779	-5.43008	5.63299e-08	2.18743e-07	CIC	FOS.tr_0_vs_pLV_0	FOS.tr_0	pLV_0	CIC
65.8394	0.798437	0.226422	3.52632	0.000421378	0.00104605	LIPE	FOS.tr_0_vs_pLV_0	FOS.tr_0	pLV_0	LIPE
1139.59	0.361078	0.0617264	5.84966	4.92581e-09	2.11776e-08	FDFT1	FOS.tr_0_vs_pLV_0	FOS.tr_0	pLV_0	FDFT1
249.647	0.809559	0.116713	6.93633	4.02421e-12	2.18641e-11	OPHN1	FOS.tr_0_vs_pLV_0	FOS.tr_0	pLV_0	OPHN1
230.859	-1.67746	0.135047	-12.4213	2.00376e-35	3.07249e-34	KIF22	FOS.tr_0_vs_pLV_0	FOS.tr_0	pLV_0	KIF22
258.225	0.731091	0.117978	6.19682	5.76143e-10	2.66986e-09	CARMIL1	FOS.tr_0_vs_pLV_0	FOS.tr_0	pLV_0	CARMIL1
1166.09	0.17256	0.0702131	2.45766	0.0139845	0.026709	PGM1	FOS.tr_0_vs_pLV_0	FOS.tr_0	pLV_0	PGM1
1949.64	-0.162482	0.0536805	-3.02683	0.00247132	0.00546543	DDX1	FOS.tr_0_vs_pLV_0	FOS.tr_0	pLV_0	DDX1
2286.35	0.276915	0.0483654	5.72547	1.03151e-08	4.33765e-08	DNM2	FOS.tr_0_vs_pLV_0	FOS.tr_0	pLV_0	DNM2
2661.01	0.821125	0.0456407	17.9911	2.28974e-72	9.09749e-71	EPB41L2	FOS.tr_0_vs_pLV_0	FOS.tr_0	pLV_0	EPB41L2
25.3594	-1.17288	0.368733	-3.18085	0.00146844	0.00337717	RIMS1	FOS.tr_0_vs_pLV_0	FOS.tr_0	pLV_0	RIMS1
790.797	-1.57094	0.0762745	-20.5959	2.98756e-94	1.70291e-92	MOXD1	FOS.tr_0_vs_pLV_0	FOS.tr_0	pLV_0	MOXD1
916.999	0.199054	0.0666723	2.98556	0.00283057	0.00619454	STX7	FOS.tr_0_vs_pLV_0	FOS.tr_0	pLV_0	STX7
251.739	-0.331046	0.116927	-2.83121	0.00463725	0.00976673	RABL2B	FOS.tr_0_vs_pLV_0	FOS.tr_0	pLV_0	RABL2B
1005.23	-0.168427	0.066975	-2.51477	0.0119111	0.0230962	KEAP1	FOS.tr_0_vs_pLV_0	FOS.tr_0	pLV_0	KEAP1
11.7233	3.49702	0.734258	4.76266	1.91062e-06	6.44503e-06	DDX43	FOS.tr_0_vs_pLV_0	FOS.tr_0	pLV_0	DDX43
58.2733	3.19086	0.320558	9.95406	2.421e-23	2.37405e-22	PTPRH	FOS.tr_0_vs_pLV_0	FOS.tr_0	pLV_0	PTPRH
615.83	0.51451	0.0819015	6.28206	3.34107e-10	1.57633e-09	CRYBG3	FOS.tr_0_vs_pLV_0	FOS.tr_0	pLV_0	CRYBG3
83.9869	0.774094	0.216165	3.58104	0.000342233	0.000863126	RFX3	FOS.tr_0_vs_pLV_0	FOS.tr_0	pLV_0	RFX3
976.383	0.568033	0.0651937	8.713	2.95935e-18	2.27972e-17	RAB21	FOS.tr_0_vs_pLV_0	FOS.tr_0	pLV_0	RAB21
1588.25	-0.13246	0.0587368	-2.25514	0.0241247	0.0436517	SMARCA2	FOS.tr_0_vs_pLV_0	FOS.tr_0	pLV_0	SMARCA2
248.7	-0.445193	0.118209	-3.76614	0.00016579	0.000438133	SESN1	FOS.tr_0_vs_pLV_0	FOS.tr_0	pLV_0	SESN1
222.364	0.546825	0.127719	4.28146	1.85674e-05	5.57851e-05	MID2	FOS.tr_0_vs_pLV_0	FOS.tr_0	pLV_0	MID2
1298.49	-1.57201	0.0682797	-23.0231	2.73515e-117	2.15223e-115	COL5A3	FOS.tr_0_vs_pLV_0	FOS.tr_0	pLV_0	COL5A3
494.085	-0.297808	0.0875891	-3.40006	0.000673722	0.00162546	PUM3	FOS.tr_0_vs_pLV_0	FOS.tr_0	pLV_0	PUM3
437.362	1.04183	0.0989418	10.5297	6.30481e-26	6.82112e-25	CNOT4	FOS.tr_0_vs_pLV_0	FOS.tr_0	pLV_0	CNOT4
1477.45	0.954425	0.0579129	16.4804	5.078e-61	1.54845e-59	PSEN1	FOS.tr_0_vs_pLV_0	FOS.tr_0	pLV_0	PSEN1
177.91	-0.475246	0.135422	-3.50938	0.000449151	0.00111124	CPOX	FOS.tr_0_vs_pLV_0	FOS.tr_0	pLV_0	CPOX
636.113	1.23076	0.0827082	14.8808	4.39175e-50	1.01933e-48	CLDND1	FOS.tr_0_vs_pLV_0	FOS.tr_0	pLV_0	CLDND1
1449.22	-0.253845	0.0570666	-4.44822	8.65859e-06	2.70997e-05	MOK	FOS.tr_0_vs_pLV_0	FOS.tr_0	pLV_0	MOK
13097.4	0.410589	0.0455258	9.01883	1.90105e-19	1.54022e-18	HSP90AA1	FOS.tr_0_vs_pLV_0	FOS.tr_0	pLV_0	HSP90AA1
112.436	-0.64063	0.170678	-3.75344	0.000174423	0.000459441	RBL1	FOS.tr_0_vs_pLV_0	FOS.tr_0	pLV_0	RBL1
92.5928	-2.17038	0.226766	-9.57101	1.05869e-21	9.66479e-21	NDC80	FOS.tr_0_vs_pLV_0	FOS.tr_0	pLV_0	NDC80
710.822	0.956915	0.0777987	12.2999	9.07155e-35	1.35368e-33	AP4E1	FOS.tr_0_vs_pLV_0	FOS.tr_0	pLV_0	AP4E1
179.124	-0.500917	0.135684	-3.69179	0.000222681	0.000577595	MAGI3	FOS.tr_0_vs_pLV_0	FOS.tr_0	pLV_0	MAGI3
38.0322	1.28288	0.316456	4.05389	5.03736e-05	0.000142833	CXCL2	FOS.tr_0_vs_pLV_0	FOS.tr_0	pLV_0	CXCL2
36.4327	-0.933856	0.305856	-3.05326	0.00226371	0.00503737	TCF7	FOS.tr_0_vs_pLV_0	FOS.tr_0	pLV_0	TCF7
1015.75	1.00373	0.0655809	15.3052	7.05511e-53	1.76443e-51	OSTM1	FOS.tr_0_vs_pLV_0	FOS.tr_0	pLV_0	OSTM1
43.2119	1.07044	0.282014	3.79571	0.000147224	0.000392152	ARG2	FOS.tr_0_vs_pLV_0	FOS.tr_0	pLV_0	ARG2
149.057	1.56057	0.160988	9.6937	3.20697e-22	2.98509e-21	MEF2C	FOS.tr_0_vs_pLV_0	FOS.tr_0	pLV_0	MEF2C
637.086	-0.487966	0.0765087	-6.37791	1.79516e-10	8.67778e-10	UBA5	FOS.tr_0_vs_pLV_0	FOS.tr_0	pLV_0	UBA5
466.459	0.249003	0.0882304	2.82219	0.00476969	0.0100234	CDC14B	FOS.tr_0_vs_pLV_0	FOS.tr_0	pLV_0	CDC14B
185.777	0.388242	0.133631	2.90532	0.00366881	0.0078584	ZNF510	FOS.tr_0_vs_pLV_0	FOS.tr_0	pLV_0	ZNF510
233.892	-0.437672	0.124571	-3.51343	0.000442359	0.00109561	JMJD4	FOS.tr_0_vs_pLV_0	FOS.tr_0	pLV_0	JMJD4
472.693	0.390917	0.0889877	4.39294	1.11829e-05	3.45313e-05	AACS	FOS.tr_0_vs_pLV_0	FOS.tr_0	pLV_0	AACS
1520.82	-0.438595	0.0575321	-7.62348	2.4693e-14	1.54269e-13	ATP8B1	FOS.tr_0_vs_pLV_0	FOS.tr_0	pLV_0	ATP8B1
550.181	-0.468343	0.0842049	-5.56195	2.66784e-08	1.07426e-07	SMARCD3	FOS.tr_0_vs_pLV_0	FOS.tr_0	pLV_0	SMARCD3
131.281	0.555457	0.163729	3.39254	0.000692479	0.00166747	MPP4	FOS.tr_0_vs_pLV_0	FOS.tr_0	pLV_0	MPP4
304.832	-0.333025	0.108803	-3.06079	0.00220754	0.0049212	STRADB	FOS.tr_0_vs_pLV_0	FOS.tr_0	pLV_0	STRADB
2894.45	-0.178622	0.0471185	-3.7909	0.000150102	0.000399357	BZW1	FOS.tr_0_vs_pLV_0	FOS.tr_0	pLV_0	BZW1
8.91941	-1.41702	0.627911	-2.25672	0.0240257	0.0434824	C1QTNF3	FOS.tr_0_vs_pLV_0	FOS.tr_0	pLV_0	C1QTNF3
713.316	1.27419	0.0748866	17.015	6.36106e-65	2.13771e-63	ME2	FOS.tr_0_vs_pLV_0	FOS.tr_0	pLV_0	ME2
310.282	0.252461	0.105749	2.38737	0.0169693	0.0317739	C5orf22	FOS.tr_0_vs_pLV_0	FOS.tr_0	pLV_0	C5orf22
478.628	0.259889	0.0879257	2.95578	0.00311883	0.00677392	CCNT2	FOS.tr_0_vs_pLV_0	FOS.tr_0	pLV_0	CCNT2
284.749	0.727998	0.115556	6.29995	2.97745e-10	1.41179e-09	EPB41L3	FOS.tr_0_vs_pLV_0	FOS.tr_0	pLV_0	EPB41L3
471.389	-0.220097	0.0887081	-2.48114	0.0130965	0.0251918	COBLL1	FOS.tr_0_vs_pLV_0	FOS.tr_0	pLV_0	COBLL1
149.18	-0.672343	0.152458	-4.41001	1.03364e-05	3.20092e-05	DLG3	FOS.tr_0_vs_pLV_0	FOS.tr_0	pLV_0	DLG3
1217.12	-1.73655	0.0665955	-26.076	6.82169e-150	7.63949e-148	KCNK2	FOS.tr_0_vs_pLV_0	FOS.tr_0	pLV_0	KCNK2
83.5339	-1.6128	0.219225	-7.35685	1.88305e-13	1.11592e-12	SERTAD4	FOS.tr_0_vs_pLV_0	FOS.tr_0	pLV_0	SERTAD4
266.072	-0.772896	0.114442	-6.75359	1.44232e-11	7.52946e-11	TRAF5	FOS.tr_0_vs_pLV_0	FOS.tr_0	pLV_0	TRAF5
230.1	0.290938	0.124437	2.33804	0.0193854	0.0358442	MRPL22	FOS.tr_0_vs_pLV_0	FOS.tr_0	pLV_0	MRPL22
504.593	0.592342	0.0886664	6.68057	2.38018e-11	1.22432e-10	GEMIN5	FOS.tr_0_vs_pLV_0	FOS.tr_0	pLV_0	GEMIN5
12369.5	0.82771	0.0399827	20.7017	3.34356e-95	1.93315e-93	NFE2L1	FOS.tr_0_vs_pLV_0	FOS.tr_0	pLV_0	NFE2L1
27.2454	-1.55177	0.363235	-4.27209	1.93648e-05	5.80836e-05	SEMA5B	FOS.tr_0_vs_pLV_0	FOS.tr_0	pLV_0	SEMA5B
1137.89	0.164482	0.0618157	2.66085	0.00779445	0.0157067	GSK3B	FOS.tr_0_vs_pLV_0	FOS.tr_0	pLV_0	GSK3B
5313	-0.686352	0.0398697	-17.2149	2.0544e-66	7.09626e-65	ITGB5	FOS.tr_0_vs_pLV_0	FOS.tr_0	pLV_0	ITGB5
1962.89	0.758487	0.057136	13.2751	3.2279e-40	5.78547e-39	ERC1	FOS.tr_0_vs_pLV_0	FOS.tr_0	pLV_0	ERC1
2305.72	0.201765	0.051175	3.94264	8.05896e-05	0.000222373	XPO1	FOS.tr_0_vs_pLV_0	FOS.tr_0	pLV_0	XPO1
386.404	0.239819	0.0949537	2.52565	0.0115486	0.0224365	RNF13	FOS.tr_0_vs_pLV_0	FOS.tr_0	pLV_0	RNF13
3.72544	2.30874	1.04957	2.1997	0.0278279	0.0495611	TRPM3	FOS.tr_0_vs_pLV_0	FOS.tr_0	pLV_0	TRPM3
381.094	0.244825	0.102204	2.39547	0.0165991	0.0311531	DOP1A	FOS.tr_0_vs_pLV_0	FOS.tr_0	pLV_0	DOP1A
602.674	0.49363	0.0821991	6.00529	1.90985e-09	8.49634e-09	LYRM2	FOS.tr_0_vs_pLV_0	FOS.tr_0	pLV_0	LYRM2
318.134	-0.263474	0.109056	-2.41594	0.0156946	0.0296348	BCKDHB	FOS.tr_0_vs_pLV_0	FOS.tr_0	pLV_0	BCKDHB
1003.32	0.369855	0.0640694	5.77272	7.80007e-09	3.312e-08	KAT6A	FOS.tr_0_vs_pLV_0	FOS.tr_0	pLV_0	KAT6A
3243.23	0.549059	0.0492407	11.1505	7.11987e-29	8.71401e-28	TNPO1	FOS.tr_0_vs_pLV_0	FOS.tr_0	pLV_0	TNPO1
6683.49	-0.521422	0.0391512	-13.3181	1.81551e-40	3.26853e-39	PLOD1	FOS.tr_0_vs_pLV_0	FOS.tr_0	pLV_0	PLOD1
913.754	0.201528	0.0677362	2.97519	0.00292811	0.00638719	DIS3	FOS.tr_0_vs_pLV_0	FOS.tr_0	pLV_0	DIS3
178.756	-0.425463	0.141248	-3.01216	0.00259396	0.0057155	TDRD3	FOS.tr_0_vs_pLV_0	FOS.tr_0	pLV_0	TDRD3
371.491	-0.475158	0.107323	-4.42738	9.53852e-06	2.96866e-05	PDS5B	FOS.tr_0_vs_pLV_0	FOS.tr_0	pLV_0	PDS5B
490.562	-0.99337	0.0877785	-11.3168	1.08378e-29	1.36263e-28	OXCT1	FOS.tr_0_vs_pLV_0	FOS.tr_0	pLV_0	OXCT1
249.945	-0.813437	0.123432	-6.59017	4.39314e-11	2.2215e-10	RRAGB	FOS.tr_0_vs_pLV_0	FOS.tr_0	pLV_0	RRAGB
1306.04	0.936484	0.0583244	16.0565	5.14927e-58	1.46495e-56	CYLD	FOS.tr_0_vs_pLV_0	FOS.tr_0	pLV_0	CYLD
22.6883	-0.89951	0.392979	-2.28895	0.0220821	0.0403222	SLC27A5	FOS.tr_0_vs_pLV_0	FOS.tr_0	pLV_0	SLC27A5
77.5311	0.520131	0.202586	2.56746	0.0102447	0.0201387	ZNF586	FOS.tr_0_vs_pLV_0	FOS.tr_0	pLV_0	ZNF586
132.283	-0.385483	0.160581	-2.40054	0.0163707	0.0307673	ZNF446	FOS.tr_0_vs_pLV_0	FOS.tr_0	pLV_0	ZNF446
203.844	0.46497	0.132839	3.50027	0.00046479	0.00114799	ZNF264	FOS.tr_0_vs_pLV_0	FOS.tr_0	pLV_0	ZNF264
4454.29	-0.647843	0.0527741	-12.2758	1.22209e-34	1.81357e-33	RPS5	FOS.tr_0_vs_pLV_0	FOS.tr_0	pLV_0	RPS5
12417.4	-0.657439	0.0483506	-13.5973	4.15304e-42	7.87224e-41	FAT1	FOS.tr_0_vs_pLV_0	FOS.tr_0	pLV_0	FAT1
1046.68	0.538717	0.0622224	8.65792	4.80445e-18	3.66606e-17	YTHDC1	FOS.tr_0_vs_pLV_0	FOS.tr_0	pLV_0	YTHDC1
1218.87	1.32765	0.0710452	18.6874	6.27336e-78	2.75737e-76	CHMP2B	FOS.tr_0_vs_pLV_0	FOS.tr_0	pLV_0	CHMP2B
1202.17	0.23234	0.0702548	3.30711	0.000942644	0.00223024	ZMPSTE24	FOS.tr_0_vs_pLV_0	FOS.tr_0	pLV_0	ZMPSTE24
1667.44	-0.275024	0.0550066	-4.99984	5.73786e-07	2.04411e-06	STARD7	FOS.tr_0_vs_pLV_0	FOS.tr_0	pLV_0	STARD7
365.094	-0.236969	0.0970253	-2.44234	0.0145923	0.0277384	NOA1	FOS.tr_0_vs_pLV_0	FOS.tr_0	pLV_0	NOA1
720.608	0.28398	0.0749871	3.78705	0.000152448	0.000405197	REST	FOS.tr_0_vs_pLV_0	FOS.tr_0	pLV_0	REST
2407.38	-1.04863	0.052095	-20.1291	4.10321e-90	2.13512e-88	SSH1	FOS.tr_0_vs_pLV_0	FOS.tr_0	pLV_0	SSH1
2670.17	-0.557056	0.050962	-10.9308	8.21058e-28	9.66046e-27	GSTP1	FOS.tr_0_vs_pLV_0	FOS.tr_0	pLV_0	GSTP1
9609.12	0.664559	0.0366468	18.1342	1.71207e-73	6.97409e-72	APLP2	FOS.tr_0_vs_pLV_0	FOS.tr_0	pLV_0	APLP2
124.843	0.636217	0.164757	3.86154	0.000112673	0.000305569	FAM234B	FOS.tr_0_vs_pLV_0	FOS.tr_0	pLV_0	FAM234B
2164.27	0.158635	0.0531406	2.98519	0.00283405	0.00620046	EIF3I	FOS.tr_0_vs_pLV_0	FOS.tr_0	pLV_0	EIF3I
7207.02	-1.57473	0.042384	-37.154	3.78306e-302	1.38692e-299	COL16A1	FOS.tr_0_vs_pLV_0	FOS.tr_0	pLV_0	COL16A1
2511.55	0.494689	0.0483034	10.2413	1.29503e-24	1.32974e-23	TXLNA	FOS.tr_0_vs_pLV_0	FOS.tr_0	pLV_0	TXLNA
548.625	0.478593	0.0916771	5.22043	1.78513e-07	6.67653e-07	NCOA1	FOS.tr_0_vs_pLV_0	FOS.tr_0	pLV_0	NCOA1
142.757	3.44761	0.209514	16.4553	7.68883e-61	2.31396e-59	EFR3B	FOS.tr_0_vs_pLV_0	FOS.tr_0	pLV_0	EFR3B
523.293	0.458664	0.08458	5.42284	5.86604e-08	2.27573e-07	KIF3C	FOS.tr_0_vs_pLV_0	FOS.tr_0	pLV_0	KIF3C
2409.46	0.194646	0.0547588	3.55461	0.000378545	0.000946551	RAB10	FOS.tr_0_vs_pLV_0	FOS.tr_0	pLV_0	RAB10
17.3686	2.3674	0.513458	4.6107	4.0131e-06	1.30852e-05	GCKR	FOS.tr_0_vs_pLV_0	FOS.tr_0	pLV_0	GCKR
2618.77	-0.113616	0.0497191	-2.28516	0.0223037	0.0406715	HADHA	FOS.tr_0_vs_pLV_0	FOS.tr_0	pLV_0	HADHA
270.573	1.0893	0.114947	9.47657	2.62787e-21	2.34459e-20	MAPRE3	FOS.tr_0_vs_pLV_0	FOS.tr_0	pLV_0	MAPRE3
869.241	-0.86223	0.0683735	-12.6106	1.84591e-36	2.95695e-35	CAD	FOS.tr_0_vs_pLV_0	FOS.tr_0	pLV_0	CAD
6014.59	0.506546	0.0503855	10.0534	8.87485e-24	8.85345e-23	CD59	FOS.tr_0_vs_pLV_0	FOS.tr_0	pLV_0	CD59
1097.13	1.62158	0.0709065	22.8693	9.39563e-116	7.21719e-114	CD82	FOS.tr_0_vs_pLV_0	FOS.tr_0	pLV_0	CD82
466.508	1.47938	0.0940457	15.7304	9.36276e-56	2.5256e-54	BCORL1	FOS.tr_0_vs_pLV_0	FOS.tr_0	pLV_0	BCORL1
82.6441	-0.828464	0.209208	-3.96001	7.49481e-05	0.000207819	MECOM	FOS.tr_0_vs_pLV_0	FOS.tr_0	pLV_0	MECOM
573.766	1.18863	0.0848295	14.012	1.31607e-44	2.6805e-43	WDR47	FOS.tr_0_vs_pLV_0	FOS.tr_0	pLV_0	WDR47
726.523	-0.46953	0.0822956	-5.70542	1.16059e-08	4.85265e-08	WDFY1	FOS.tr_0_vs_pLV_0	FOS.tr_0	pLV_0	WDFY1
42.6027	0.858541	0.288437	2.97653	0.0029153	0.00636097	OVGP1	FOS.tr_0_vs_pLV_0	FOS.tr_0	pLV_0	OVGP1
1062.71	0.272535	0.06401	4.2577	2.06545e-05	6.16994e-05	SLC25A24	FOS.tr_0_vs_pLV_0	FOS.tr_0	pLV_0	SLC25A24
290.738	-0.664323	0.109747	-6.05322	1.41983e-09	6.38685e-09	MAP3K4	FOS.tr_0_vs_pLV_0	FOS.tr_0	pLV_0	MAP3K4
23.1671	5.59317	0.894461	6.25311	4.02349e-10	1.88836e-09	ABCB1	FOS.tr_0_vs_pLV_0	FOS.tr_0	pLV_0	ABCB1
1332.96	0.465058	0.0604414	7.69435	1.42214e-14	8.99278e-14	CPNE3	FOS.tr_0_vs_pLV_0	FOS.tr_0	pLV_0	CPNE3
766.496	0.710824	0.0745869	9.53014	1.57065e-21	1.41939e-20	RRN3	FOS.tr_0_vs_pLV_0	FOS.tr_0	pLV_0	RRN3
9605.47	0.319008	0.0359971	8.86205	7.85538e-19	6.19331e-18	CTTN	FOS.tr_0_vs_pLV_0	FOS.tr_0	pLV_0	CTTN
648.294	-0.334531	0.0776843	-4.30629	1.66018e-05	5.01881e-05	DDHD2	FOS.tr_0_vs_pLV_0	FOS.tr_0	pLV_0	DDHD2
10.0533	1.68375	0.618465	2.72246	0.00647969	0.013283	TTC39A	FOS.tr_0_vs_pLV_0	FOS.tr_0	pLV_0	TTC39A
1100.64	0.866711	0.0626272	13.8392	1.47836e-43	2.92248e-42	EPS15	FOS.tr_0_vs_pLV_0	FOS.tr_0	pLV_0	EPS15
44.9577	-1.44189	0.283366	-5.08844	3.61013e-07	1.30927e-06	ORC1	FOS.tr_0_vs_pLV_0	FOS.tr_0	pLV_0	ORC1
646.948	0.476669	0.0762836	6.24864	4.1403e-10	1.93754e-09	CHERP	FOS.tr_0_vs_pLV_0	FOS.tr_0	pLV_0	CHERP
1558.32	0.51357	0.054782	9.37479	6.93134e-21	6.06013e-20	POMGNT1	FOS.tr_0_vs_pLV_0	FOS.tr_0	pLV_0	POMGNT1
25.0189	-1.80695	0.409235	-4.41544	1.00803e-05	3.12702e-05	RAD54L	FOS.tr_0_vs_pLV_0	FOS.tr_0	pLV_0	RAD54L
1683.44	0.278291	0.053378	5.21358	1.85229e-07	6.91543e-07	MAST2	FOS.tr_0_vs_pLV_0	FOS.tr_0	pLV_0	MAST2
3827.48	1.51349	0.049757	30.4176	3.21709e-203	6.48686e-201	DNAJA1	FOS.tr_0_vs_pLV_0	FOS.tr_0	pLV_0	DNAJA1
4327.75	0.250003	0.0402471	6.2117	5.24145e-10	2.43379e-09	B4GALT1	FOS.tr_0_vs_pLV_0	FOS.tr_0	pLV_0	B4GALT1
1231.72	0.866425	0.0611351	14.1723	1.35988e-45	2.82684e-44	CHMP5	FOS.tr_0_vs_pLV_0	FOS.tr_0	pLV_0	CHMP5
631.929	1.14585	0.0815854	14.0448	8.28546e-45	1.70042e-43	DIMT1	FOS.tr_0_vs_pLV_0	FOS.tr_0	pLV_0	DIMT1
296.469	0.263861	0.107446	2.45576	0.0140588	0.026835	IPO11	FOS.tr_0_vs_pLV_0	FOS.tr_0	pLV_0	IPO11
666.933	0.255486	0.0768315	3.32528	0.000883312	0.00209848	MRPL28	FOS.tr_0_vs_pLV_0	FOS.tr_0	pLV_0	MRPL28
457.309	0.548746	0.0883849	6.2086	5.34604e-10	2.48021e-09	ITPKC	FOS.tr_0_vs_pLV_0	FOS.tr_0	pLV_0	ITPKC
511.808	0.244894	0.0845886	2.89512	0.00379013	0.00810212	RBM22	FOS.tr_0_vs_pLV_0	FOS.tr_0	pLV_0	RBM22
3371.32	-0.533933	0.0535515	-9.97047	2.05257e-23	2.0226e-22	TMED2	FOS.tr_0_vs_pLV_0	FOS.tr_0	pLV_0	TMED2
193.108	1.16476	0.137238	8.48714	2.11784e-17	1.55924e-16	ERO1B	FOS.tr_0_vs_pLV_0	FOS.tr_0	pLV_0	ERO1B
715.385	0.285239	0.0740058	3.85428	0.00011607	0.00031415	ZFAND6	FOS.tr_0_vs_pLV_0	FOS.tr_0	pLV_0	ZFAND6
191.754	0.558529	0.14081	3.96655	7.29192e-05	0.000202636	TXLNG	FOS.tr_0_vs_pLV_0	FOS.tr_0	pLV_0	TXLNG
11.3839	1.68246	0.564542	2.98022	0.00288045	0.00629261	LAT2	FOS.tr_0_vs_pLV_0	FOS.tr_0	pLV_0	LAT2
6647.23	0.435119	0.041835	10.4008	2.45752e-25	2.59269e-24	HUWE1	FOS.tr_0_vs_pLV_0	FOS.tr_0	pLV_0	HUWE1
24.5616	-1.49947	0.382512	-3.92006	8.85256e-05	0.000243106	NOX4	FOS.tr_0_vs_pLV_0	FOS.tr_0	pLV_0	NOX4
3876.62	1.11777	0.0514337	21.7322	1.01849e-104	6.67858e-103	PPP1R15A	FOS.tr_0_vs_pLV_0	FOS.tr_0	pLV_0	PPP1R15A
2054.4	-0.153574	0.0535017	-2.87045	0.00409891	0.00871829	TRIP6	FOS.tr_0_vs_pLV_0	FOS.tr_0	pLV_0	TRIP6
35576.2	-1.48763	0.0411929	-36.1136	1.38624e-285	4.65862e-283	FTL	FOS.tr_0_vs_pLV_0	FOS.tr_0	pLV_0	FTL
1913.46	0.314476	0.0511891	6.14342	8.07651e-10	3.69805e-09	SRRT	FOS.tr_0_vs_pLV_0	FOS.tr_0	pLV_0	SRRT
1634.53	-0.317031	0.055761	-5.68554	1.30402e-08	5.42283e-08	BAX	FOS.tr_0_vs_pLV_0	FOS.tr_0	pLV_0	BAX
205.75	0.322329	0.129999	2.47948	0.0131575	0.0252973	NLK	FOS.tr_0_vs_pLV_0	FOS.tr_0	pLV_0	NLK
4813.84	-0.992868	0.0438036	-22.6664	9.62501e-114	7.18801e-112	ADAMTS2	FOS.tr_0_vs_pLV_0	FOS.tr_0	pLV_0	ADAMTS2
1197.27	-0.380001	0.0592835	-6.4099	1.45616e-10	7.0922e-10	ATXN7L3	FOS.tr_0_vs_pLV_0	FOS.tr_0	pLV_0	ATXN7L3
19903.5	-1.41853	0.033693	-42.1016	0	0	MMP2	FOS.tr_0_vs_pLV_0	FOS.tr_0	pLV_0	MMP2
720.69	-0.178676	0.0728584	-2.45237	0.0141917	0.0270567	LPCAT2	FOS.tr_0_vs_pLV_0	FOS.tr_0	pLV_0	LPCAT2
884.183	-0.166891	0.0681902	-2.44744	0.0143875	0.0273846	OGFOD1	FOS.tr_0_vs_pLV_0	FOS.tr_0	pLV_0	OGFOD1
404.024	-0.275547	0.0996409	-2.7654	0.00568534	0.0118077	SH3BP2	FOS.tr_0_vs_pLV_0	FOS.tr_0	pLV_0	SH3BP2
906.196	-0.190287	0.0669322	-2.84298	0.00446943	0.00943917	NOP14	FOS.tr_0_vs_pLV_0	FOS.tr_0	pLV_0	NOP14
84.369	0.49017	0.197833	2.47769	0.0132236	0.0254061	TXNDC16	FOS.tr_0_vs_pLV_0	FOS.tr_0	pLV_0	TXNDC16
825.562	-0.280142	0.0727247	-3.85209	0.000117113	0.000316811	RTRAF	FOS.tr_0_vs_pLV_0	FOS.tr_0	pLV_0	RTRAF
1984.09	-1.33966	0.0527627	-25.3903	3.2261e-142	3.25251e-140	NID2	FOS.tr_0_vs_pLV_0	FOS.tr_0	pLV_0	NID2
189.815	-0.470886	0.133512	-3.52692	0.000420422	0.001044	GMCL1	FOS.tr_0_vs_pLV_0	FOS.tr_0	pLV_0	GMCL1
687.377	-0.530955	0.0776249	-6.84002	7.91843e-12	4.20448e-11	KLHL42	FOS.tr_0_vs_pLV_0	FOS.tr_0	pLV_0	KLHL42
17496.1	-0.0894135	0.0327681	-2.72867	0.00635896	0.0130771	GNAS	FOS.tr_0_vs_pLV_0	FOS.tr_0	pLV_0	GNAS
146.9	-0.762017	0.162473	-4.69012	2.73047e-06	9.05906e-06	TFAP2C	FOS.tr_0_vs_pLV_0	FOS.tr_0	pLV_0	TFAP2C
163.125	-1.6238	0.15808	-10.272	9.42117e-25	9.74185e-24	AURKA	FOS.tr_0_vs_pLV_0	FOS.tr_0	pLV_0	AURKA
102.433	-0.958407	0.184105	-5.20575	1.93213e-07	7.19797e-07	PIR	FOS.tr_0_vs_pLV_0	FOS.tr_0	pLV_0	PIR
246.914	1.13294	0.125789	9.0067	2.12344e-19	1.71695e-18	AAMDC	FOS.tr_0_vs_pLV_0	FOS.tr_0	pLV_0	AAMDC
225.42	0.763892	0.122192	6.25156	4.06377e-10	1.9056e-09	RFX2	FOS.tr_0_vs_pLV_0	FOS.tr_0	pLV_0	RFX2
239.863	0.318422	0.122069	2.60855	0.00909267	0.0180588	PTPN4	FOS.tr_0_vs_pLV_0	FOS.tr_0	pLV_0	PTPN4
2490.16	-0.153367	0.0500665	-3.06327	0.00218935	0.00488402	KHSRP	FOS.tr_0_vs_pLV_0	FOS.tr_0	pLV_0	KHSRP
1737.86	0.131134	0.0557195	2.35347	0.0185991	0.0345408	GNA11	FOS.tr_0_vs_pLV_0	FOS.tr_0	pLV_0	GNA11
38.9485	-1.69541	0.312068	-5.4328	5.54753e-08	2.15632e-07	DNMT3B	FOS.tr_0_vs_pLV_0	FOS.tr_0	pLV_0	DNMT3B
479.766	-1.96811	0.0999298	-19.6949	2.38526e-86	1.19493e-84	TPX2	FOS.tr_0_vs_pLV_0	FOS.tr_0	pLV_0	TPX2
399.232	0.850793	0.0977596	8.70291	3.23483e-18	2.48599e-17	PDRG1	FOS.tr_0_vs_pLV_0	FOS.tr_0	pLV_0	PDRG1
326.434	0.689338	0.104166	6.6177	3.6484e-11	1.85245e-10	DOCK9	FOS.tr_0_vs_pLV_0	FOS.tr_0	pLV_0	DOCK9
532.042	-0.26844	0.0943499	-2.84515	0.004439	0.00938474	ANKRD10	FOS.tr_0_vs_pLV_0	FOS.tr_0	pLV_0	ANKRD10
68.487	2.38883	0.256075	9.32865	1.07231e-20	9.25984e-20	DOCK3	FOS.tr_0_vs_pLV_0	FOS.tr_0	pLV_0	DOCK3
340.538	0.276863	0.100994	2.74139	0.00611798	0.0126249	COQ9	FOS.tr_0_vs_pLV_0	FOS.tr_0	pLV_0	COQ9
8.34302	2.73375	0.748795	3.65086	0.000261361	0.00067134	TMEM40	FOS.tr_0_vs_pLV_0	FOS.tr_0	pLV_0	TMEM40
64.2753	0.914182	0.238163	3.83847	0.000123803	0.000334181	CRLS1	FOS.tr_0_vs_pLV_0	FOS.tr_0	pLV_0	CRLS1
107.373	0.601144	0.17427	3.44949	0.000561643	0.00137187	PPP1R13B	FOS.tr_0_vs_pLV_0	FOS.tr_0	pLV_0	PPP1R13B
356.042	-0.455311	0.0986507	-4.61538	3.92372e-06	1.28047e-05	SMOX	FOS.tr_0_vs_pLV_0	FOS.tr_0	pLV_0	SMOX
1222.41	0.535814	0.0605453	8.8498	8.76763e-19	6.89718e-18	NSFL1C	FOS.tr_0_vs_pLV_0	FOS.tr_0	pLV_0	NSFL1C
28.9873	-0.871523	0.339106	-2.57006	0.0101681	0.0200099	SLC4A11	FOS.tr_0_vs_pLV_0	FOS.tr_0	pLV_0	SLC4A11
56.5692	-1.5093	0.264466	-5.70695	1.15018e-08	4.81162e-08	CPXM1	FOS.tr_0_vs_pLV_0	FOS.tr_0	pLV_0	CPXM1
1640.37	0.208143	0.0585727	3.55359	0.000380015	0.000949656	XRN2	FOS.tr_0_vs_pLV_0	FOS.tr_0	pLV_0	XRN2
279.549	0.671137	0.110014	6.10049	1.05741e-09	4.79538e-09	KIZ	FOS.tr_0_vs_pLV_0	FOS.tr_0	pLV_0	KIZ
518.523	-0.551696	0.0830655	-6.6417	3.10084e-11	1.5819e-10	SNX5	FOS.tr_0_vs_pLV_0	FOS.tr_0	pLV_0	SNX5
9326.46	-0.536772	0.0402893	-13.3229	1.70266e-40	3.0791e-39	RPL6	FOS.tr_0_vs_pLV_0	FOS.tr_0	pLV_0	RPL6
437.415	0.402366	0.0902955	4.4561	8.34629e-06	2.61629e-05	ESF1	FOS.tr_0_vs_pLV_0	FOS.tr_0	pLV_0	ESF1
293.241	0.27518	0.109389	2.5156	0.0118828	0.0230443	RBBP9	FOS.tr_0_vs_pLV_0	FOS.tr_0	pLV_0	RBBP9
1624.87	-0.362393	0.0579216	-6.25661	3.93445e-10	1.84818e-09	ANAPC5	FOS.tr_0_vs_pLV_0	FOS.tr_0	pLV_0	ANAPC5
229.069	0.305843	0.124729	2.45206	0.0142043	0.0270743	SLC8B1	FOS.tr_0_vs_pLV_0	FOS.tr_0	pLV_0	SLC8B1
1129.77	-0.218493	0.066962	-3.26293	0.00110265	0.0025853	TMEM230	FOS.tr_0_vs_pLV_0	FOS.tr_0	pLV_0	TMEM230
349.478	-0.445863	0.0997159	-4.47133	7.77351e-06	2.4472e-05	KDM2B	FOS.tr_0_vs_pLV_0	FOS.tr_0	pLV_0	KDM2B
18017.9	-0.687281	0.0388855	-17.6745	6.59401e-70	2.47944e-68	RPLP0	FOS.tr_0_vs_pLV_0	FOS.tr_0	pLV_0	RPLP0
2960.27	0.113532	0.0458928	2.47386	0.0133662	0.0256649	PXN	FOS.tr_0_vs_pLV_0	FOS.tr_0	pLV_0	PXN
180.707	1.02662	0.140986	7.28168	3.29682e-13	1.91989e-12	KIF16B	FOS.tr_0_vs_pLV_0	FOS.tr_0	pLV_0	KIF16B
318.964	0.706381	0.109406	6.45653	1.07129e-10	5.25896e-10	TRMT6	FOS.tr_0_vs_pLV_0	FOS.tr_0	pLV_0	TRMT6
2277.2	-0.220495	0.0526135	-4.19085	2.77915e-05	8.15247e-05	PEBP1	FOS.tr_0_vs_pLV_0	FOS.tr_0	pLV_0	PEBP1
48.3431	-1.24319	0.265884	-4.67568	2.92986e-06	9.68313e-06	TBX5	FOS.tr_0_vs_pLV_0	FOS.tr_0	pLV_0	TBX5
519.175	0.712746	0.0853219	8.35361	6.62076e-17	4.7657e-16	BRAP	FOS.tr_0_vs_pLV_0	FOS.tr_0	pLV_0	BRAP
1112.42	-0.703145	0.063967	-10.9923	4.16148e-28	4.94492e-27	ERP29	FOS.tr_0_vs_pLV_0	FOS.tr_0	pLV_0	ERP29
587.745	-0.26682	0.0826075	-3.22998	0.001238	0.00288254	IGBP1	FOS.tr_0_vs_pLV_0	FOS.tr_0	pLV_0	IGBP1
1083.49	-0.14372	0.064244	-2.23709	0.0252802	0.0454975	FXYD5	FOS.tr_0_vs_pLV_0	FOS.tr_0	pLV_0	FXYD5
399.526	-0.212741	0.095897	-2.21844	0.0265251	0.0475155	ZNF302	FOS.tr_0_vs_pLV_0	FOS.tr_0	pLV_0	ZNF302
685.245	-0.30451	0.0748399	-4.06882	4.72511e-05	0.000134404	GRAMD1A	FOS.tr_0_vs_pLV_0	FOS.tr_0	pLV_0	GRAMD1A
852.573	-1.22798	0.0718188	-17.0983	1.52836e-65	5.1794e-64	HEPH	FOS.tr_0_vs_pLV_0	FOS.tr_0	pLV_0	HEPH
354.358	0.255743	0.103839	2.46287	0.0137831	0.0263555	CDIP1	FOS.tr_0_vs_pLV_0	FOS.tr_0	pLV_0	CDIP1
9141.41	-0.607489	0.0438786	-13.8448	1.36848e-43	2.71191e-42	GANAB	FOS.tr_0_vs_pLV_0	FOS.tr_0	pLV_0	GANAB
270.936	-2.59607	0.136702	-18.9907	2.03602e-80	9.19975e-79	BIRC5	FOS.tr_0_vs_pLV_0	FOS.tr_0	pLV_0	BIRC5
2393.21	0.455186	0.0486856	9.34952	8.80494e-21	7.64849e-20	DDX24	FOS.tr_0_vs_pLV_0	FOS.tr_0	pLV_0	DDX24
324.376	0.457262	0.110726	4.12966	3.63297e-05	0.00010493	NECAP1	FOS.tr_0_vs_pLV_0	FOS.tr_0	pLV_0	NECAP1
654.211	1.09104	0.0810487	13.4615	2.63356e-41	4.88299e-40	RCOR1	FOS.tr_0_vs_pLV_0	FOS.tr_0	pLV_0	RCOR1
1062.25	0.554162	0.0680367	8.14505	3.79119e-16	2.61349e-15	GPATCH2L	FOS.tr_0_vs_pLV_0	FOS.tr_0	pLV_0	GPATCH2L
888.387	-0.243657	0.0836069	-2.91431	0.00356472	0.00765068	LTBP4	FOS.tr_0_vs_pLV_0	FOS.tr_0	pLV_0	LTBP4
1373.93	1.20624	0.0615453	19.5992	1.57166e-85	7.75304e-84	SLC9A1	FOS.tr_0_vs_pLV_0	FOS.tr_0	pLV_0	SLC9A1
2494.74	0.476875	0.0543601	8.77251	1.74721e-18	1.35306e-17	PAPOLA	FOS.tr_0_vs_pLV_0	FOS.tr_0	pLV_0	PAPOLA
599.118	-0.482788	0.0855228	-5.64514	1.65043e-08	6.79333e-08	PCBP4	FOS.tr_0_vs_pLV_0	FOS.tr_0	pLV_0	PCBP4
278.719	-0.461893	0.109689	-4.21091	2.54339e-05	7.5073e-05	YPEL3	FOS.tr_0_vs_pLV_0	FOS.tr_0	pLV_0	YPEL3
256.164	-0.331877	0.117843	-2.81625	0.00485872	0.0101972	MRPS33	FOS.tr_0_vs_pLV_0	FOS.tr_0	pLV_0	MRPS33
1511.55	0.178708	0.0580871	3.07656	0.00209407	0.00468377	NUDC	FOS.tr_0_vs_pLV_0	FOS.tr_0	pLV_0	NUDC
1398.69	0.889434	0.0586713	15.1596	6.54582e-52	1.59502e-50	MAEA	FOS.tr_0_vs_pLV_0	FOS.tr_0	pLV_0	MAEA
3566.81	2.9527	0.105205	28.0662	2.53047e-173	3.71082e-171	ICAM1	FOS.tr_0_vs_pLV_0	FOS.tr_0	pLV_0	ICAM1
1779.76	0.30206	0.0539208	5.60192	2.11986e-08	8.62432e-08	STRN4	FOS.tr_0_vs_pLV_0	FOS.tr_0	pLV_0	STRN4
53.6672	0.634186	0.250136	2.53536	0.0112331	0.0218711	IRAK3	FOS.tr_0_vs_pLV_0	FOS.tr_0	pLV_0	IRAK3
710.707	0.484735	0.077819	6.229	4.69415e-10	2.18974e-09	MUL1	FOS.tr_0_vs_pLV_0	FOS.tr_0	pLV_0	MUL1
41.9	-1.53929	0.29772	-5.17024	2.33788e-07	8.63181e-07	TFAP4	FOS.tr_0_vs_pLV_0	FOS.tr_0	pLV_0	TFAP4
58.9683	0.639601	0.23474	2.72473	0.0064355	0.0132142	CHRD	FOS.tr_0_vs_pLV_0	FOS.tr_0	pLV_0	CHRD
1075.28	0.244715	0.0660618	3.70434	0.000211944	0.000551341	RAB11FIP3	FOS.tr_0_vs_pLV_0	FOS.tr_0	pLV_0	RAB11FIP3
237.699	0.456948	0.135342	3.37624	0.000734847	0.00176396	ZNF268	FOS.tr_0_vs_pLV_0	FOS.tr_0	pLV_0	ZNF268
3269.37	0.153579	0.0510625	3.00767	0.00263262	0.00579594	GOLGA3	FOS.tr_0_vs_pLV_0	FOS.tr_0	pLV_0	GOLGA3
293.976	0.905482	0.115855	7.81563	5.46907e-15	3.54446e-14	MCOLN1	FOS.tr_0_vs_pLV_0	FOS.tr_0	pLV_0	MCOLN1
1036.95	-0.301258	0.0645949	-4.66381	3.10409e-06	1.02251e-05	USP48	FOS.tr_0_vs_pLV_0	FOS.tr_0	pLV_0	USP48
484.476	-0.637801	0.103918	-6.13755	8.3804e-10	3.82958e-09	EFNB1	FOS.tr_0_vs_pLV_0	FOS.tr_0	pLV_0	EFNB1
3345.9	-0.182995	0.0460518	-3.97368	7.07716e-05	0.000197034	AARS1	FOS.tr_0_vs_pLV_0	FOS.tr_0	pLV_0	AARS1
6713.18	0.1167	0.0413179	2.82443	0.00473646	0.0099614	GLG1	FOS.tr_0_vs_pLV_0	FOS.tr_0	pLV_0	GLG1
143.285	-1.92902	0.168635	-11.439	2.66855e-30	3.45199e-29	KIF4A	FOS.tr_0_vs_pLV_0	FOS.tr_0	pLV_0	KIF4A
746.39	-1.05634	0.0764521	-13.817	2.01342e-43	3.9608e-42	PLEKHG2	FOS.tr_0_vs_pLV_0	FOS.tr_0	pLV_0	PLEKHG2
14.3933	1.30586	0.48881	2.67152	0.00755094	0.015256	DLL3	FOS.tr_0_vs_pLV_0	FOS.tr_0	pLV_0	DLL3
336.819	-0.789101	0.109282	-7.22078	5.1691e-13	2.97583e-12	NAT14	FOS.tr_0_vs_pLV_0	FOS.tr_0	pLV_0	NAT14
688.556	0.192995	0.0759264	2.54187	0.0110262	0.0215201	EXOC1	FOS.tr_0_vs_pLV_0	FOS.tr_0	pLV_0	EXOC1
200.601	0.793652	0.137845	5.75759	8.53224e-09	3.61718e-08	DTX2	FOS.tr_0_vs_pLV_0	FOS.tr_0	pLV_0	DTX2
299.704	0.705987	0.114342	6.17436	6.64328e-10	3.06092e-09	PUS7	FOS.tr_0_vs_pLV_0	FOS.tr_0	pLV_0	PUS7
57.5967	1.75927	0.254625	6.90927	4.87144e-12	2.62375e-11	NRCAM	FOS.tr_0_vs_pLV_0	FOS.tr_0	pLV_0	NRCAM
7405.25	-0.715468	0.043091	-16.6037	6.55637e-62	2.04963e-60	LAMB1	FOS.tr_0_vs_pLV_0	FOS.tr_0	pLV_0	LAMB1
23.4249	3.16361	0.485376	6.51784	7.13249e-11	3.5434e-10	SLC26A4	FOS.tr_0_vs_pLV_0	FOS.tr_0	pLV_0	SLC26A4
1267.62	0.587226	0.0582414	10.0826	6.59514e-24	6.61195e-23	DLD	FOS.tr_0_vs_pLV_0	FOS.tr_0	pLV_0	DLD
334.293	0.341772	0.101474	3.36806	0.000756993	0.00181496	WDR7	FOS.tr_0_vs_pLV_0	FOS.tr_0	pLV_0	WDR7
1430.87	0.65188	0.0615507	10.5909	3.28247e-26	3.5898e-25	CMTM6	FOS.tr_0_vs_pLV_0	FOS.tr_0	pLV_0	CMTM6
802.342	0.180499	0.0711202	2.53794	0.0111507	0.0217395	ITGA6	FOS.tr_0_vs_pLV_0	FOS.tr_0	pLV_0	ITGA6
2038.26	-0.286499	0.0518852	-5.52178	3.35584e-08	1.33761e-07	MAP3K20	FOS.tr_0_vs_pLV_0	FOS.tr_0	pLV_0	MAP3K20
635.239	-0.254435	0.0788168	-3.22819	0.00124578	0.00289896	FH	FOS.tr_0_vs_pLV_0	FOS.tr_0	pLV_0	FH
1113.78	-0.553524	0.0666226	-8.30836	9.70358e-17	6.9414e-16	SEL1L3	FOS.tr_0_vs_pLV_0	FOS.tr_0	pLV_0	SEL1L3
3574.87	0.291153	0.0513959	5.6649	1.47111e-08	6.0754e-08	CDV3	FOS.tr_0_vs_pLV_0	FOS.tr_0	pLV_0	CDV3
1075.57	0.265863	0.0674905	3.93926	8.17325e-05	0.000225257	ALKBH5	FOS.tr_0_vs_pLV_0	FOS.tr_0	pLV_0	ALKBH5
90.9897	-0.642052	0.194969	-3.2931	0.000990884	0.00233683	PITPNM3	FOS.tr_0_vs_pLV_0	FOS.tr_0	pLV_0	PITPNM3
598.814	-0.254794	0.0807183	-3.15659	0.00159627	0.00364671	SPAG7	FOS.tr_0_vs_pLV_0	FOS.tr_0	pLV_0	SPAG7
80.0246	-1.78299	0.217752	-8.18814	2.653e-16	1.85342e-15	ORC6	FOS.tr_0_vs_pLV_0	FOS.tr_0	pLV_0	ORC6
260.264	0.807451	0.120412	6.70574	2.00389e-11	1.03539e-10	ZC3HC1	FOS.tr_0_vs_pLV_0	FOS.tr_0	pLV_0	ZC3HC1
25.2558	-1.45918	0.380693	-3.83295	0.000126615	0.000341315	RGS17	FOS.tr_0_vs_pLV_0	FOS.tr_0	pLV_0	RGS17
192.113	-0.662772	0.14114	-4.69583	2.65524e-06	8.82219e-06	TMEM101	FOS.tr_0_vs_pLV_0	FOS.tr_0	pLV_0	TMEM101
39654.8	-0.50718	0.0402374	-12.6047	1.98983e-36	3.18433e-35	CCDC80	FOS.tr_0_vs_pLV_0	FOS.tr_0	pLV_0	CCDC80
1193.78	0.21875	0.0603159	3.62674	0.000287018	0.000732693	PSME1	FOS.tr_0_vs_pLV_0	FOS.tr_0	pLV_0	PSME1
398.861	0.525402	0.0948706	5.53809	3.05784e-08	1.22549e-07	PPP2R3C	FOS.tr_0_vs_pLV_0	FOS.tr_0	pLV_0	PPP2R3C
88.0697	-1.64921	0.205767	-8.01495	1.10185e-15	7.3843e-15	SLC7A8	FOS.tr_0_vs_pLV_0	FOS.tr_0	pLV_0	SLC7A8
930.778	0.259474	0.0678298	3.82537	0.000130574	0.000351166	SCFD1	FOS.tr_0_vs_pLV_0	FOS.tr_0	pLV_0	SCFD1
3327.73	0.210194	0.0443252	4.74209	2.11526e-06	7.09087e-06	HECTD1	FOS.tr_0_vs_pLV_0	FOS.tr_0	pLV_0	HECTD1
2435.33	0.352379	0.0555668	6.34154	2.27484e-10	1.0905e-09	SUPT16H	FOS.tr_0_vs_pLV_0	FOS.tr_0	pLV_0	SUPT16H
1284.92	0.335842	0.058967	5.69543	1.23064e-08	5.13092e-08	TOX4	FOS.tr_0_vs_pLV_0	FOS.tr_0	pLV_0	TOX4
409.719	-0.670949	0.0932841	-7.19254	6.35974e-13	3.63147e-12	TINF2	FOS.tr_0_vs_pLV_0	FOS.tr_0	pLV_0	TINF2
117.402	-1.65002	0.186295	-8.85705	8.21606e-19	6.47451e-18	WDR76	FOS.tr_0_vs_pLV_0	FOS.tr_0	pLV_0	WDR76
1295.03	0.878771	0.0616699	14.2496	4.50979e-46	9.47232e-45	SNAP23	FOS.tr_0_vs_pLV_0	FOS.tr_0	pLV_0	SNAP23
409.619	-0.442901	0.092328	-4.79704	1.61023e-06	5.48568e-06	TBX15	FOS.tr_0_vs_pLV_0	FOS.tr_0	pLV_0	TBX15
2646.77	-1.48137	0.0550419	-26.9135	1.52605e-159	1.93833e-157	PHGDH	FOS.tr_0_vs_pLV_0	FOS.tr_0	pLV_0	PHGDH
3797.47	1.47993	0.0454951	32.5295	4.08254e-232	9.27541e-230	EZR	FOS.tr_0_vs_pLV_0	FOS.tr_0	pLV_0	EZR
5514.88	-0.387154	0.118327	-3.27191	0.00106823	0.00250789	MYL6	FOS.tr_0_vs_pLV_0	FOS.tr_0	pLV_0	MYL6
668.121	0.3835	0.0756343	5.07045	3.96869e-07	1.43412e-06	AGO1	FOS.tr_0_vs_pLV_0	FOS.tr_0	pLV_0	AGO1
136.646	-1.76853	0.169726	-10.4199	2.01234e-25	2.13139e-24	CLSPN	FOS.tr_0_vs_pLV_0	FOS.tr_0	pLV_0	CLSPN
113.463	0.715215	0.174385	4.10136	4.10723e-05	0.00011791	RFFL	FOS.tr_0_vs_pLV_0	FOS.tr_0	pLV_0	RFFL
250.677	0.631491	0.116312	5.4293	5.65769e-08	2.19649e-07	MFSD11	FOS.tr_0_vs_pLV_0	FOS.tr_0	pLV_0	MFSD11
1846.13	-1.46843	0.0555546	-26.4322	5.84491e-154	7.08904e-152	DPYSL2	FOS.tr_0_vs_pLV_0	FOS.tr_0	pLV_0	DPYSL2
865.073	-0.359359	0.0707934	-5.07616	3.85131e-07	1.39326e-06	TGFB2	FOS.tr_0_vs_pLV_0	FOS.tr_0	pLV_0	TGFB2
278.699	0.634624	0.115785	5.48104	4.22825e-08	1.66396e-07	GPATCH2	FOS.tr_0_vs_pLV_0	FOS.tr_0	pLV_0	GPATCH2
70.2225	-2.28416	0.251396	-9.0859	1.02842e-19	8.44676e-19	CDC45	FOS.tr_0_vs_pLV_0	FOS.tr_0	pLV_0	CDC45
1788.84	-0.604343	0.0591718	-10.2134	1.72767e-24	1.76386e-23	COMT	FOS.tr_0_vs_pLV_0	FOS.tr_0	pLV_0	COMT
982.683	0.292843	0.069501	4.21351	2.51431e-05	7.42614e-05	ECHDC1	FOS.tr_0_vs_pLV_0	FOS.tr_0	pLV_0	ECHDC1
2172.4	0.471111	0.0496731	9.48422	2.44193e-21	2.18231e-20	LRRFIP2	FOS.tr_0_vs_pLV_0	FOS.tr_0	pLV_0	LRRFIP2
335.981	-0.379266	0.103479	-3.66514	0.000247208	0.000636811	HDAC6	FOS.tr_0_vs_pLV_0	FOS.tr_0	pLV_0	HDAC6
150.529	-0.85787	0.154691	-5.54571	2.92758e-08	1.17592e-07	CDC6	FOS.tr_0_vs_pLV_0	FOS.tr_0	pLV_0	CDC6
149.12	0.352378	0.159521	2.20897	0.0271766	0.0485507	UPRT	FOS.tr_0_vs_pLV_0	FOS.tr_0	pLV_0	UPRT
435.056	-0.423054	0.0936535	-4.51722	6.26556e-06	1.99782e-05	AAAS	FOS.tr_0_vs_pLV_0	FOS.tr_0	pLV_0	AAAS
900.53	0.357398	0.0690296	5.17745	2.24936e-07	8.32022e-07	SUCO	FOS.tr_0_vs_pLV_0	FOS.tr_0	pLV_0	SUCO
354.643	-0.420505	0.0992966	-4.23484	2.28716e-05	6.79576e-05	MSH2	FOS.tr_0_vs_pLV_0	FOS.tr_0	pLV_0	MSH2
155.945	-0.90491	0.1501	-6.02873	1.6525e-09	7.38609e-09	MAP3K1	FOS.tr_0_vs_pLV_0	FOS.tr_0	pLV_0	MAP3K1
231.409	-0.619644	0.124914	-4.96055	7.02927e-07	2.48334e-06	HOOK2	FOS.tr_0_vs_pLV_0	FOS.tr_0	pLV_0	HOOK2
157.264	1.81383	0.164012	11.0591	1.98032e-28	2.37329e-27	TMEM38B	FOS.tr_0_vs_pLV_0	FOS.tr_0	pLV_0	TMEM38B
690.547	0.510521	0.0766446	6.66089	2.72181e-11	1.3956e-10	PSMD5	FOS.tr_0_vs_pLV_0	FOS.tr_0	pLV_0	PSMD5
1566.44	1.16181	0.0617224	18.8232	4.87951e-79	2.18037e-77	NUP188	FOS.tr_0_vs_pLV_0	FOS.tr_0	pLV_0	NUP188
1102.62	0.468224	0.0615657	7.60528	2.84292e-14	1.76585e-13	NANS	FOS.tr_0_vs_pLV_0	FOS.tr_0	pLV_0	NANS
770.824	-0.87229	0.0765049	-11.4018	4.09775e-30	5.25862e-29	TBC1D2	FOS.tr_0_vs_pLV_0	FOS.tr_0	pLV_0	TBC1D2
62.9639	0.986497	0.235082	4.19639	2.712e-05	7.97436e-05	SEMA4G	FOS.tr_0_vs_pLV_0	FOS.tr_0	pLV_0	SEMA4G
58.4594	1.52994	0.250067	6.1181	9.46954e-10	4.30897e-09	TLL2	FOS.tr_0_vs_pLV_0	FOS.tr_0	pLV_0	TLL2
170.293	-0.497912	0.139732	-3.56334	0.000366166	0.000917747	BAMBI	FOS.tr_0_vs_pLV_0	FOS.tr_0	pLV_0	BAMBI
124.808	-1.04017	0.166413	-6.25054	4.09033e-10	1.9175e-09	IL11	FOS.tr_0_vs_pLV_0	FOS.tr_0	pLV_0	IL11
1732.54	0.374024	0.0553384	6.75885	1.39091e-11	7.26816e-11	WAC	FOS.tr_0_vs_pLV_0	FOS.tr_0	pLV_0	WAC
225.849	1.21458	0.128669	9.43956	3.74337e-21	3.31236e-20	CREM	FOS.tr_0_vs_pLV_0	FOS.tr_0	pLV_0	CREM
479.667	-0.38861	0.0923808	-4.20661	2.59233e-05	7.64436e-05	NUBP2	FOS.tr_0_vs_pLV_0	FOS.tr_0	pLV_0	NUBP2
482.699	0.191859	0.0865059	2.21787	0.0265639	0.0475674	HIVEP1	FOS.tr_0_vs_pLV_0	FOS.tr_0	pLV_0	HIVEP1
188.672	0.573098	0.139242	4.11585	3.85749e-05	0.000111216	FKBP5	FOS.tr_0_vs_pLV_0	FOS.tr_0	pLV_0	FKBP5
738.097	0.547704	0.0763432	7.17423	7.27149e-13	4.13744e-12	SRPK1	FOS.tr_0_vs_pLV_0	FOS.tr_0	pLV_0	SRPK1
316.234	0.334296	0.110986	3.01205	0.00259493	0.00571685	MRPS18A	FOS.tr_0_vs_pLV_0	FOS.tr_0	pLV_0	MRPS18A
196.461	0.49135	0.131882	3.72568	0.000194793	0.000509767	TMEM14A	FOS.tr_0_vs_pLV_0	FOS.tr_0	pLV_0	TMEM14A
237.235	-0.349007	0.12125	-2.8784	0.00399694	0.008516	EFHC1	FOS.tr_0_vs_pLV_0	FOS.tr_0	pLV_0	EFHC1
14350.6	-0.126931	0.0383247	-3.31199	0.000926355	0.00219396	HSP90AB1	FOS.tr_0_vs_pLV_0	FOS.tr_0	pLV_0	HSP90AB1
910.5	0.495979	0.0667259	7.43309	1.06092e-13	6.39767e-13	CDC5L	FOS.tr_0_vs_pLV_0	FOS.tr_0	pLV_0	CDC5L
86.663	-0.760651	0.201822	-3.76892	0.000163954	0.000433848	ZNF184	FOS.tr_0_vs_pLV_0	FOS.tr_0	pLV_0	ZNF184
4950.72	0.104369	0.0443429	2.35367	0.0185889	0.0345299	DSP	FOS.tr_0_vs_pLV_0	FOS.tr_0	pLV_0	DSP
458.119	0.536097	0.092535	5.79346	6.89528e-09	2.93554e-08	SIRT1	FOS.tr_0_vs_pLV_0	FOS.tr_0	pLV_0	SIRT1
1453.55	0.278436	0.0592557	4.6989	2.61571e-06	8.69802e-06	HNRNPH3	FOS.tr_0_vs_pLV_0	FOS.tr_0	pLV_0	HNRNPH3
239.848	0.277474	0.117619	2.35909	0.0183197	0.0340691	IFT74	FOS.tr_0_vs_pLV_0	FOS.tr_0	pLV_0	IFT74
511.433	-0.361155	0.0958718	-3.76706	0.000165183	0.000436742	ACOT7	FOS.tr_0_vs_pLV_0	FOS.tr_0	pLV_0	ACOT7
2519.21	0.37201	0.0487173	7.6361	2.23905e-14	1.40428e-13	SH3GLB1	FOS.tr_0_vs_pLV_0	FOS.tr_0	pLV_0	SH3GLB1
233.656	-0.489009	0.119693	-4.08553	4.39772e-05	0.000125824	PCSK5	FOS.tr_0_vs_pLV_0	FOS.tr_0	pLV_0	PCSK5
1436.29	0.523643	0.0600783	8.716	2.88191e-18	2.22218e-17	SCD	FOS.tr_0_vs_pLV_0	FOS.tr_0	pLV_0	SCD
1284.26	0.758543	0.058167	13.0408	7.17131e-39	1.22803e-37	ABLIM1	FOS.tr_0_vs_pLV_0	FOS.tr_0	pLV_0	ABLIM1
162.308	0.347214	0.141406	2.45544	0.0140712	0.0268555	ERMP1	FOS.tr_0_vs_pLV_0	FOS.tr_0	pLV_0	ERMP1
4384.14	-1.54354	0.043542	-35.4495	2.95462e-275	8.8261e-273	NRP1	FOS.tr_0_vs_pLV_0	FOS.tr_0	pLV_0	NRP1
76.8729	-1.09162	0.210698	-5.18098	2.20723e-07	8.17561e-07	PRTFDC1	FOS.tr_0_vs_pLV_0	FOS.tr_0	pLV_0	PRTFDC1
17.1959	-1.73652	0.475385	-3.65287	0.000259322	0.00066642	PALMD	FOS.tr_0_vs_pLV_0	FOS.tr_0	pLV_0	PALMD
23.5586	2.07066	0.413227	5.01095	5.41614e-07	1.93549e-06	TSPAN15	FOS.tr_0_vs_pLV_0	FOS.tr_0	pLV_0	TSPAN15
212.459	-0.77058	0.132617	-5.81056	6.22636e-09	2.65778e-08	MACROH2A2	FOS.tr_0_vs_pLV_0	FOS.tr_0	pLV_0	MACROH2A2
1125.58	0.292512	0.0639295	4.57554	4.74985e-06	1.53332e-05	WASHC2A	FOS.tr_0_vs_pLV_0	FOS.tr_0	pLV_0	WASHC2A
186.222	0.436699	0.146963	2.9715	0.0029635	0.00646003	MAST3	FOS.tr_0_vs_pLV_0	FOS.tr_0	pLV_0	MAST3
251.31	-0.518969	0.127215	-4.07946	4.51402e-05	0.000128809	MZF1	FOS.tr_0_vs_pLV_0	FOS.tr_0	pLV_0	MZF1
2948.15	-0.158212	0.0474929	-3.33128	0.000864478	0.00205647	MYO9B	FOS.tr_0_vs_pLV_0	FOS.tr_0	pLV_0	MYO9B
305.401	-0.785207	0.107629	-7.29551	2.97521e-13	1.73699e-12	KCNK6	FOS.tr_0_vs_pLV_0	FOS.tr_0	pLV_0	KCNK6
2224.15	0.371264	0.051885	7.15551	8.3365e-13	4.72675e-12	PSMD8	FOS.tr_0_vs_pLV_0	FOS.tr_0	pLV_0	PSMD8
472.911	0.4925	0.0878188	5.60814	2.0451e-08	8.32437e-08	FBXL19	FOS.tr_0_vs_pLV_0	FOS.tr_0	pLV_0	FBXL19
67.4873	-2.20635	0.276853	-7.96939	1.59465e-15	1.05945e-14	STX1B	FOS.tr_0_vs_pLV_0	FOS.tr_0	pLV_0	STX1B
160.256	-1.81555	0.159628	-11.3737	5.65692e-30	7.20219e-29	HSD3B7	FOS.tr_0_vs_pLV_0	FOS.tr_0	pLV_0	HSD3B7
574.786	0.288551	0.0792673	3.64023	0.000272393	0.00069801	SETD1A	FOS.tr_0_vs_pLV_0	FOS.tr_0	pLV_0	SETD1A
601.007	-0.337063	0.0802592	-4.19968	2.6729e-05	7.86943e-05	BCL7C	FOS.tr_0_vs_pLV_0	FOS.tr_0	pLV_0	BCL7C
2568.26	-0.807556	0.0506012	-15.9592	2.45726e-57	6.86969e-56	CIRBP	FOS.tr_0_vs_pLV_0	FOS.tr_0	pLV_0	CIRBP
282.35	-1.89154	0.236806	-7.98774	1.37432e-15	9.15326e-15	PRKY	FOS.tr_0_vs_pLV_0	FOS.tr_0	pLV_0	PRKY
444.655	-0.322248	0.0901941	-3.57283	0.000353146	0.000888289	NDUFB7	FOS.tr_0_vs_pLV_0	FOS.tr_0	pLV_0	NDUFB7
672.28	0.915247	0.0840335	10.8915	1.26607e-27	1.48207e-26	TECR	FOS.tr_0_vs_pLV_0	FOS.tr_0	pLV_0	TECR
592.254	-0.45141	0.0787338	-5.73337	9.84564e-09	4.15107e-08	TIMM13	FOS.tr_0_vs_pLV_0	FOS.tr_0	pLV_0	TIMM13
334.657	-0.754799	0.101905	-7.40692	1.29264e-13	7.73711e-13	MTAP	FOS.tr_0_vs_pLV_0	FOS.tr_0	pLV_0	MTAP
1434.65	0.379544	0.0647431	5.8623	4.56499e-09	1.9684e-08	CEP170B	FOS.tr_0_vs_pLV_0	FOS.tr_0	pLV_0	CEP170B
613.628	-0.657515	0.0800205	-8.21683	2.08946e-16	1.46799e-15	GADD45B	FOS.tr_0_vs_pLV_0	FOS.tr_0	pLV_0	GADD45B
284.22	-0.681253	0.112323	-6.06513	1.3185e-09	5.94763e-09	PALM	FOS.tr_0_vs_pLV_0	FOS.tr_0	pLV_0	PALM
676.598	-0.619813	0.0770754	-8.04165	8.86364e-16	5.9749e-15	RANBP1	FOS.tr_0_vs_pLV_0	FOS.tr_0	pLV_0	RANBP1
643.609	-0.550335	0.0808416	-6.80758	9.92559e-12	5.22551e-11	ZDHHC8	FOS.tr_0_vs_pLV_0	FOS.tr_0	pLV_0	ZDHHC8
258.646	-0.403373	0.118697	-3.39834	0.000677971	0.00163522	KLHL22	FOS.tr_0_vs_pLV_0	FOS.tr_0	pLV_0	KLHL22
2025.46	0.711669	0.051841	13.7279	6.90789e-43	1.33291e-41	MED15	FOS.tr_0_vs_pLV_0	FOS.tr_0	pLV_0	MED15
639.573	0.440678	0.0781267	5.64056	1.69503e-08	6.96446e-08	SNAP29	FOS.tr_0_vs_pLV_0	FOS.tr_0	pLV_0	SNAP29
946.512	0.563859	0.0655724	8.59903	8.03911e-18	6.04846e-17	CRKL	FOS.tr_0_vs_pLV_0	FOS.tr_0	pLV_0	CRKL
178.639	-2.71738	0.1741	-15.6082	6.40509e-55	1.69935e-53	MMP11	FOS.tr_0_vs_pLV_0	FOS.tr_0	pLV_0	MMP11
55.5016	-1.97751	0.266929	-7.40838	1.27849e-13	7.65527e-13	P2RX6	FOS.tr_0_vs_pLV_0	FOS.tr_0	pLV_0	P2RX6
10.1987	-1.55485	0.595917	-2.60918	0.00907608	0.018037	SLC7A4	FOS.tr_0_vs_pLV_0	FOS.tr_0	pLV_0	SLC7A4
1520.93	1.28678	0.060821	21.1568	2.39028e-99	1.48298e-97	BCL2L13	FOS.tr_0_vs_pLV_0	FOS.tr_0	pLV_0	BCL2L13
173.549	0.496477	0.147991	3.35477	0.000794301	0.00189792	TBC1D10A	FOS.tr_0_vs_pLV_0	FOS.tr_0	pLV_0	TBC1D10A
1694.49	0.53091	0.055805	9.51367	1.8406e-21	1.655e-20	SF3A1	FOS.tr_0_vs_pLV_0	FOS.tr_0	pLV_0	SF3A1
246.354	-0.272849	0.124103	-2.19858	0.027908	0.0496889	RNF215	FOS.tr_0_vs_pLV_0	FOS.tr_0	pLV_0	RNF215
138.878	0.983061	0.159839	6.15031	7.73339e-10	3.54597e-09	SEC14L2	FOS.tr_0_vs_pLV_0	FOS.tr_0	pLV_0	SEC14L2
599.462	0.199275	0.0811676	2.4551	0.0140845	0.0268724	SPECC1L	FOS.tr_0_vs_pLV_0	FOS.tr_0	pLV_0	SPECC1L
503.962	-0.267917	0.0868681	-3.08418	0.00204115	0.00457398	SNRPD3	FOS.tr_0_vs_pLV_0	FOS.tr_0	pLV_0	SNRPD3
2010.47	0.217891	0.0496853	4.38542	1.15762e-05	3.56705e-05	MAPK1	FOS.tr_0_vs_pLV_0	FOS.tr_0	pLV_0	MAPK1
217.968	0.56319	0.130586	4.3128	1.61201e-05	4.87775e-05	SLC35E4	FOS.tr_0_vs_pLV_0	FOS.tr_0	pLV_0	SLC35E4
445.911	0.32259	0.0911177	3.54036	0.000399574	0.00099422	CARD10	FOS.tr_0_vs_pLV_0	FOS.tr_0	pLV_0	CARD10
1000.97	-0.271954	0.0657499	-4.13618	3.53129e-05	0.000102085	SLC25A1	FOS.tr_0_vs_pLV_0	FOS.tr_0	pLV_0	SLC25A1
38.564	1.30257	0.329874	3.94869	7.85807e-05	0.000217164	GRK3	FOS.tr_0_vs_pLV_0	FOS.tr_0	pLV_0	GRK3
777.448	0.298683	0.0754413	3.95915	7.52185e-05	0.000208479	GGA1	FOS.tr_0_vs_pLV_0	FOS.tr_0	pLV_0	GGA1
11610.7	-0.8275	0.0472719	-17.5051	1.30995e-68	4.78071e-67	LGALS1	FOS.tr_0_vs_pLV_0	FOS.tr_0	pLV_0	LGALS1
247.129	-0.676225	0.119871	-5.64125	1.68816e-08	6.93801e-08	PIK3IP1	FOS.tr_0_vs_pLV_0	FOS.tr_0	pLV_0	PIK3IP1
235.693	-1.28154	0.128674	-9.95958	2.29036e-23	2.24731e-22	PATZ1	FOS.tr_0_vs_pLV_0	FOS.tr_0	pLV_0	PATZ1
1830.4	-0.133057	0.0562821	-2.36411	0.0180735	0.0336694	TRIOBP	FOS.tr_0_vs_pLV_0	FOS.tr_0	pLV_0	TRIOBP
655.146	0.588853	0.0792418	7.43108	1.07715e-13	6.49307e-13	TFIP11	FOS.tr_0_vs_pLV_0	FOS.tr_0	pLV_0	TFIP11
1380.9	-0.39376	0.0576442	-6.83087	8.43998e-12	4.46965e-11	EIF3L	FOS.tr_0_vs_pLV_0	FOS.tr_0	pLV_0	EIF3L
1129	0.213133	0.0665254	3.20378	0.00135634	0.0031359	SNU13	FOS.tr_0_vs_pLV_0	FOS.tr_0	pLV_0	SNU13
1691.32	0.784373	0.0545518	14.3785	7.06207e-47	1.51891e-45	MICALL1	FOS.tr_0_vs_pLV_0	FOS.tr_0	pLV_0	MICALL1
113.035	0.643269	0.172834	3.72189	0.000197736	0.000516882	CCDC134	FOS.tr_0_vs_pLV_0	FOS.tr_0	pLV_0	CCDC134
195.963	0.397122	0.132916	2.98776	0.00281027	0.00615513	PICK1	FOS.tr_0_vs_pLV_0	FOS.tr_0	pLV_0	PICK1
809.195	-0.544433	0.0753551	-7.2249	5.01479e-13	2.89216e-12	TTC28	FOS.tr_0_vs_pLV_0	FOS.tr_0	pLV_0	TTC28
26.5788	-2.29901	0.419287	-5.48313	4.17861e-08	1.64563e-07	CENPM	FOS.tr_0_vs_pLV_0	FOS.tr_0	pLV_0	CENPM
1222.8	-1.1843	0.065827	-17.9912	2.2855e-72	9.09749e-71	KDELR3	FOS.tr_0_vs_pLV_0	FOS.tr_0	pLV_0	KDELR3
271.509	-0.436541	0.112896	-3.86674	0.000110299	0.000299484	CBY1	FOS.tr_0_vs_pLV_0	FOS.tr_0	pLV_0	CBY1
545.784	-0.208989	0.094147	-2.21981	0.0264315	0.0473583	TOMM22	FOS.tr_0_vs_pLV_0	FOS.tr_0	pLV_0	TOMM22
1967.86	-0.776099	0.0522292	-14.8595	6.03966e-50	1.3918e-48	XBP1	FOS.tr_0_vs_pLV_0	FOS.tr_0	pLV_0	XBP1
1424.8	0.147214	0.0570777	2.57919	0.00990326	0.0195293	RTCB	FOS.tr_0_vs_pLV_0	FOS.tr_0	pLV_0	RTCB
1150.96	0.492362	0.0608715	8.08854	6.03845e-16	4.09959e-15	JOSD1	FOS.tr_0_vs_pLV_0	FOS.tr_0	pLV_0	JOSD1
1127.09	0.288821	0.0624177	4.62724	3.70574e-06	1.21351e-05	FBXO7	FOS.tr_0_vs_pLV_0	FOS.tr_0	pLV_0	FBXO7
791.971	0.27514	0.0708978	3.8808	0.000104113	0.0002835	GTPBP1	FOS.tr_0_vs_pLV_0	FOS.tr_0	pLV_0	GTPBP1
170.515	1.08805	0.142783	7.6203	2.53093e-14	1.57875e-13	RAB36	FOS.tr_0_vs_pLV_0	FOS.tr_0	pLV_0	RAB36
8043.21	-0.180314	0.0505498	-3.56705	0.000361021	0.000905978	TIMP3	FOS.tr_0_vs_pLV_0	FOS.tr_0	pLV_0	TIMP3
1442.96	0.68844	0.060638	11.3533	7.14275e-30	9.07957e-29	PPP6R2	FOS.tr_0_vs_pLV_0	FOS.tr_0	pLV_0	PPP6R2
1422.39	0.351225	0.0557143	6.30405	2.89975e-10	1.3782e-09	SUN2	FOS.tr_0_vs_pLV_0	FOS.tr_0	pLV_0	SUN2
2959.28	0.340729	0.0499183	6.82574	8.74735e-12	4.62634e-11	CYB5R3	FOS.tr_0_vs_pLV_0	FOS.tr_0	pLV_0	CYB5R3
1604.66	-0.464103	0.0567645	-8.17593	2.93594e-16	2.04225e-15	LMF2	FOS.tr_0_vs_pLV_0	FOS.tr_0	pLV_0	LMF2
1120.03	0.223339	0.0611179	3.65424	0.000257948	0.000663101	PACSIN2	FOS.tr_0_vs_pLV_0	FOS.tr_0	pLV_0	PACSIN2
132.569	-0.749353	0.161011	-4.65406	3.25465e-06	1.06991e-05	TTLL1	FOS.tr_0_vs_pLV_0	FOS.tr_0	pLV_0	TTLL1
2069.71	0.990819	0.053634	18.4737	3.36105e-76	1.43053e-74	AP1B1	FOS.tr_0_vs_pLV_0	FOS.tr_0	pLV_0	AP1B1
490.091	-0.384475	0.096129	-3.99957	6.34565e-05	0.000177866	HMGXB4	FOS.tr_0_vs_pLV_0	FOS.tr_0	pLV_0	HMGXB4
676.931	0.402684	0.0798414	5.04355	4.56983e-07	1.64251e-06	TOM1	FOS.tr_0_vs_pLV_0	FOS.tr_0	pLV_0	TOM1
138.993	0.442071	0.159679	2.76849	0.00563161	0.0117066	NEFH	FOS.tr_0_vs_pLV_0	FOS.tr_0	pLV_0	NEFH
637.211	-1.49144	0.0827132	-18.0315	1.10231e-72	4.41224e-71	HMOX1	FOS.tr_0_vs_pLV_0	FOS.tr_0	pLV_0	HMOX1
721.181	0.288035	0.0793231	3.63116	0.000282147	0.000721516	THOC5	FOS.tr_0_vs_pLV_0	FOS.tr_0	pLV_0	THOC5
402.375	-1.56576	0.101072	-15.4916	3.95227e-54	1.02007e-52	MCM5	FOS.tr_0_vs_pLV_0	FOS.tr_0	pLV_0	MCM5
540.506	-0.425343	0.084919	-5.00881	5.47685e-07	1.95675e-06	ARSA	FOS.tr_0_vs_pLV_0	FOS.tr_0	pLV_0	ARSA
390.368	-0.593832	0.0959299	-6.19027	6.00603e-10	2.77523e-09	TTLL12	FOS.tr_0_vs_pLV_0	FOS.tr_0	pLV_0	TTLL12
20261.5	-0.669024	0.0399118	-16.7626	4.58396e-63	1.46714e-61	RPL3	FOS.tr_0_vs_pLV_0	FOS.tr_0	pLV_0	RPL3
189.91	0.553331	0.14359	3.85354	0.000116421	0.000314993	ZMAT5	FOS.tr_0_vs_pLV_0	FOS.tr_0	pLV_0	ZMAT5
4649.81	0.278573	0.0416138	6.69424	2.16796e-11	1.11765e-10	RBFOX2	FOS.tr_0_vs_pLV_0	FOS.tr_0	pLV_0	RBFOX2
340.226	-0.53145	0.10884	-4.88287	1.04551e-06	3.63628e-06	SYNGR1	FOS.tr_0_vs_pLV_0	FOS.tr_0	pLV_0	SYNGR1
365.178	-0.5033	0.0971765	-5.17924	2.22788e-07	8.24644e-07	TAB1	FOS.tr_0_vs_pLV_0	FOS.tr_0	pLV_0	TAB1
933.575	0.335856	0.0655963	5.12004	3.05478e-07	1.1141e-06	ASCC2	FOS.tr_0_vs_pLV_0	FOS.tr_0	pLV_0	ASCC2
1023.32	0.688564	0.0632698	10.883	1.38936e-27	1.62522e-26	MTMR3	FOS.tr_0_vs_pLV_0	FOS.tr_0	pLV_0	MTMR3
1.72617	4.30168	1.64356	2.61729	0.00886305	0.0176397	APOL4	FOS.tr_0_vs_pLV_0	FOS.tr_0	pLV_0	APOL4
54.2671	1.5015	0.255846	5.86875	4.39087e-09	1.89687e-08	APOL1	FOS.tr_0_vs_pLV_0	FOS.tr_0	pLV_0	APOL1
98.1349	-0.490261	0.187599	-2.61335	0.00896607	0.0178293	PNPLA3	FOS.tr_0_vs_pLV_0	FOS.tr_0	pLV_0	PNPLA3
44517.9	-0.492243	0.0325415	-15.1266	1.0814e-51	2.61922e-50	MYH9	FOS.tr_0_vs_pLV_0	FOS.tr_0	pLV_0	MYH9
431.665	-0.245696	0.094613	-2.59685	0.00940821	0.0186488	SAMM50	FOS.tr_0_vs_pLV_0	FOS.tr_0	pLV_0	SAMM50
616.704	-0.272917	0.0794777	-3.43388	0.000595012	0.00144747	TXN2	FOS.tr_0_vs_pLV_0	FOS.tr_0	pLV_0	TXN2
2423.67	-0.249856	0.0511711	-4.88275	1.04617e-06	3.63703e-06	EIF3D	FOS.tr_0_vs_pLV_0	FOS.tr_0	pLV_0	EIF3D
416.29	0.60749	0.111118	5.46709	4.5748e-08	1.79422e-07	TNRC6B	FOS.tr_0_vs_pLV_0	FOS.tr_0	pLV_0	TNRC6B
395.395	-0.478632	0.099174	-4.82618	1.39175e-06	4.77767e-06	IFT27	FOS.tr_0_vs_pLV_0	FOS.tr_0	pLV_0	IFT27
1020.8	-0.455656	0.0684334	-6.65839	2.76844e-11	1.41816e-10	KIAA0930	FOS.tr_0_vs_pLV_0	FOS.tr_0	pLV_0	KIAA0930
15.023	1.92152	0.538293	3.56966	0.00035744	0.00089769	CSF2RB	FOS.tr_0_vs_pLV_0	FOS.tr_0	pLV_0	CSF2RB
334.6	0.665581	0.10296	6.46447	1.01651e-10	5.00072e-10	SLC25A17	FOS.tr_0_vs_pLV_0	FOS.tr_0	pLV_0	SLC25A17
4058.29	0.388603	0.0467655	8.3096	9.60231e-17	6.872e-16	ST13	FOS.tr_0_vs_pLV_0	FOS.tr_0	pLV_0	ST13
429.765	-0.296765	0.0944866	-3.14082	0.00168478	0.00383101	RBX1	FOS.tr_0_vs_pLV_0	FOS.tr_0	pLV_0	RBX1
1912.16	0.426429	0.0577931	7.37855	1.60018e-13	9.53197e-13	EP300	FOS.tr_0_vs_pLV_0	FOS.tr_0	pLV_0	EP300
1994.88	0.288805	0.0549016	5.26041	1.43733e-07	5.41214e-07	RANGAP1	FOS.tr_0_vs_pLV_0	FOS.tr_0	pLV_0	RANGAP1
226.446	-0.303134	0.125484	-2.41571	0.0157044	0.0296499	PHF5A	FOS.tr_0_vs_pLV_0	FOS.tr_0	pLV_0	PHF5A
1599.98	0.48426	0.0556006	8.70962	3.04884e-18	2.34754e-17	ACO2	FOS.tr_0_vs_pLV_0	FOS.tr_0	pLV_0	ACO2
333.871	-0.332915	0.101427	-3.28232	0.00102957	0.00242135	TRMU	FOS.tr_0_vs_pLV_0	FOS.tr_0	pLV_0	TRMU
582.045	-0.386357	0.0817249	-4.72753	2.27271e-06	7.59658e-06	PMM1	FOS.tr_0_vs_pLV_0	FOS.tr_0	pLV_0	PMM1
960.015	0.334113	0.0661097	5.05392	4.32836e-07	1.55815e-06	DESI1	FOS.tr_0_vs_pLV_0	FOS.tr_0	pLV_0	DESI1
1004.78	-0.45156	0.064462	-7.00505	2.46895e-12	1.36113e-11	CERK	FOS.tr_0_vs_pLV_0	FOS.tr_0	pLV_0	CERK
731.249	-0.331896	0.0765013	-4.33843	1.43503e-05	4.3734e-05	ABHD4	FOS.tr_0_vs_pLV_0	FOS.tr_0	pLV_0	ABHD4
995.407	-0.142666	0.0638129	-2.23569	0.0253723	0.0456481	KHNYN	FOS.tr_0_vs_pLV_0	FOS.tr_0	pLV_0	KHNYN
654.152	-0.220396	0.0828767	-2.65933	0.00782967	0.0157731	FKBP3	FOS.tr_0_vs_pLV_0	FOS.tr_0	pLV_0	FKBP3
228.876	-0.44316	0.120416	-3.68025	0.000233003	0.000602916	SDR39U1	FOS.tr_0_vs_pLV_0	FOS.tr_0	pLV_0	SDR39U1
739.013	0.338461	0.0762578	4.43838	9.06372e-06	2.82908e-05	RBM23	FOS.tr_0_vs_pLV_0	FOS.tr_0	pLV_0	RBM23
957.084	0.208217	0.065685	3.16993	0.00152477	0.00349475	PRMT5	FOS.tr_0_vs_pLV_0	FOS.tr_0	pLV_0	PRMT5
26.1945	-1.62618	0.385197	-4.22168	2.42491e-05	7.18388e-05	POLE2	FOS.tr_0_vs_pLV_0	FOS.tr_0	pLV_0	POLE2
72.1597	-0.643827	0.239263	-2.69087	0.00712655	0.0144747	VCPKMT	FOS.tr_0_vs_pLV_0	FOS.tr_0	pLV_0	VCPKMT
597.482	0.797114	0.078564	10.146	3.4505e-24	3.49624e-23	SOS2	FOS.tr_0_vs_pLV_0	FOS.tr_0	pLV_0	SOS2
1415.87	0.289214	0.0596859	4.8456	1.26229e-06	4.35364e-06	NIN	FOS.tr_0_vs_pLV_0	FOS.tr_0	pLV_0	NIN
1428.56	0.783658	0.0600909	13.0412	7.13219e-39	1.22263e-37	PYGL	FOS.tr_0_vs_pLV_0	FOS.tr_0	pLV_0	PYGL
9.76612	2.53567	0.677966	3.74011	0.000183942	0.000483094	TRIM9	FOS.tr_0_vs_pLV_0	FOS.tr_0	pLV_0	TRIM9
876.543	0.204276	0.0718153	2.84446	0.00444865	0.00940267	PSMC6	FOS.tr_0_vs_pLV_0	FOS.tr_0	pLV_0	PSMC6
870.322	-0.519818	0.072987	-7.12206	1.06323e-12	5.99264e-12	GNPNAT1	FOS.tr_0_vs_pLV_0	FOS.tr_0	pLV_0	GNPNAT1
326.74	-0.28014	0.104927	-2.66984	0.00758864	0.0153245	DDHD1	FOS.tr_0_vs_pLV_0	FOS.tr_0	pLV_0	DDHD1
39.7296	-1.69439	0.311641	-5.43697	5.41928e-08	2.10901e-07	CDKN3	FOS.tr_0_vs_pLV_0	FOS.tr_0	pLV_0	CDKN3
1497.5	0.199794	0.0627432	3.18432	0.00145095	0.00333979	CNIH1	FOS.tr_0_vs_pLV_0	FOS.tr_0	pLV_0	CNIH1
1247.32	0.766675	0.0616644	12.433	1.7299e-35	2.65509e-34	ATP6V1D	FOS.tr_0_vs_pLV_0	FOS.tr_0	pLV_0	ATP6V1D
107.907	0.802059	0.178443	4.49477	6.96442e-06	2.208e-05	PIGH	FOS.tr_0_vs_pLV_0	FOS.tr_0	pLV_0	PIGH
764.579	0.20907	0.073147	2.85821	0.00426032	0.00903778	PSMA3	FOS.tr_0_vs_pLV_0	FOS.tr_0	pLV_0	PSMA3
700.677	-0.483246	0.0823576	-5.86766	4.42e-09	1.90843e-08	VTI1B	FOS.tr_0_vs_pLV_0	FOS.tr_0	pLV_0	VTI1B
276.931	-0.571325	0.112252	-5.08967	3.58678e-07	1.30136e-06	DAAM1	FOS.tr_0_vs_pLV_0	FOS.tr_0	pLV_0	DAAM1
1627.3	0.260245	0.0532982	4.8828	1.04589e-06	3.63681e-06	SPTLC2	FOS.tr_0_vs_pLV_0	FOS.tr_0	pLV_0	SPTLC2
634.668	0.707876	0.0792519	8.93197	4.18477e-19	3.34678e-18	RIN3	FOS.tr_0_vs_pLV_0	FOS.tr_0	pLV_0	RIN3
4260.38	1.13236	0.0434256	26.0758	6.86706e-150	7.63949e-148	LGMN	FOS.tr_0_vs_pLV_0	FOS.tr_0	pLV_0	LGMN
143.384	0.473015	0.160527	2.94664	0.00321251	0.00695771	ALKBH1	FOS.tr_0_vs_pLV_0	FOS.tr_0	pLV_0	ALKBH1
473.82	-0.3974	0.086248	-4.60764	4.07264e-06	1.32612e-05	DHRS7	FOS.tr_0_vs_pLV_0	FOS.tr_0	pLV_0	DHRS7
819.96	0.152155	0.0692076	2.19854	0.0279109	0.0496889	PPM1A	FOS.tr_0_vs_pLV_0	FOS.tr_0	pLV_0	PPM1A
226.192	-0.855214	0.126293	-6.77164	1.27331e-11	6.66444e-11	SIX4	FOS.tr_0_vs_pLV_0	FOS.tr_0	pLV_0	SIX4
60.1761	-0.663288	0.243126	-2.72817	0.00636875	0.0130905	CEP128	FOS.tr_0_vs_pLV_0	FOS.tr_0	pLV_0	CEP128
678.073	-0.347082	0.0906464	-3.82897	0.000128682	0.000346481	ERH	FOS.tr_0_vs_pLV_0	FOS.tr_0	pLV_0	ERH
6657.45	-0.595087	0.0461556	-12.8931	4.9241e-38	8.19718e-37	HIF1A	FOS.tr_0_vs_pLV_0	FOS.tr_0	pLV_0	HIF1A
926.926	0.906535	0.0776103	11.6806	1.60164e-31	2.14052e-30	SUSD6	FOS.tr_0_vs_pLV_0	FOS.tr_0	pLV_0	SUSD6
2534.08	0.122493	0.0512356	2.39078	0.0168126	0.0315143	SRSF5	FOS.tr_0_vs_pLV_0	FOS.tr_0	pLV_0	SRSF5
3411.42	0.133691	0.0435204	3.07193	0.00212683	0.00475113	EIF5	FOS.tr_0_vs_pLV_0	FOS.tr_0	pLV_0	EIF5
1097.16	-0.213575	0.0764282	-2.79445	0.00519881	0.0108672	DICER1	FOS.tr_0_vs_pLV_0	FOS.tr_0	pLV_0	DICER1
718.546	-0.710062	0.0745424	-9.52561	1.64074e-21	1.48107e-20	MTHFD1	FOS.tr_0_vs_pLV_0	FOS.tr_0	pLV_0	MTHFD1
927.745	0.248409	0.064966	3.82367	0.000131478	0.000353303	ZC3H14	FOS.tr_0_vs_pLV_0	FOS.tr_0	pLV_0	ZC3H14
441.402	-0.484435	0.091913	-5.27058	1.35994e-07	5.14114e-07	TELO2	FOS.tr_0_vs_pLV_0	FOS.tr_0	pLV_0	TELO2
1575.76	0.291723	0.066745	4.37072	1.23839e-05	3.80215e-05	PCNX1	FOS.tr_0_vs_pLV_0	FOS.tr_0	pLV_0	PCNX1
317.467	0.773092	0.116576	6.63164	3.31982e-11	1.69094e-10	GSKIP	FOS.tr_0_vs_pLV_0	FOS.tr_0	pLV_0	GSKIP
101.372	-0.639017	0.181992	-3.51123	0.000446035	0.00110403	VRK1	FOS.tr_0_vs_pLV_0	FOS.tr_0	pLV_0	VRK1
1805.88	0.388726	0.0512116	7.59059	3.1844e-14	1.97264e-13	PSMC1	FOS.tr_0_vs_pLV_0	FOS.tr_0	pLV_0	PSMC1
74.8443	0.48965	0.206263	2.37391	0.017601	0.0328614	PAPLN	FOS.tr_0_vs_pLV_0	FOS.tr_0	pLV_0	PAPLN
31.8584	0.734908	0.318424	2.30796	0.0210015	0.0385322	RPS6KA5	FOS.tr_0_vs_pLV_0	FOS.tr_0	pLV_0	RPS6KA5
846.678	0.22538	0.0693194	3.25132	0.0011487	0.00268508	PPP4R3A	FOS.tr_0_vs_pLV_0	FOS.tr_0	pLV_0	PPP4R3A
49.7334	-1.31894	0.267379	-4.93286	8.1034e-07	2.84908e-06	C14orf93	FOS.tr_0_vs_pLV_0	FOS.tr_0	pLV_0	C14orf93
2740.27	0.12671	0.0573093	2.21097	0.0270376	0.0483261	ACIN1	FOS.tr_0_vs_pLV_0	FOS.tr_0	pLV_0	ACIN1
209.46	-0.905491	0.129786	-6.97681	3.01967e-12	1.65344e-11	CCNB1IP1	FOS.tr_0_vs_pLV_0	FOS.tr_0	pLV_0	CCNB1IP1
1771.94	-0.268338	0.0539658	-4.97237	6.6141e-07	2.34373e-06	APEX1	FOS.tr_0_vs_pLV_0	FOS.tr_0	pLV_0	APEX1
107.363	-0.526248	0.183204	-2.87247	0.00407273	0.00866603	PABPN1	FOS.tr_0_vs_pLV_0	FOS.tr_0	pLV_0	PABPN1
471.825	-1.37665	0.0921235	-14.9435	1.71609e-50	4.02358e-49	EFS	FOS.tr_0_vs_pLV_0	FOS.tr_0	pLV_0	EFS
484.355	0.213156	0.0872818	2.44216	0.0145996	0.0277471	CINP	FOS.tr_0_vs_pLV_0	FOS.tr_0	pLV_0	CINP
1593.87	0.503561	0.0560364	8.98631	2.55663e-19	2.06102e-18	CHD8	FOS.tr_0_vs_pLV_0	FOS.tr_0	pLV_0	CHD8
1082.63	-1.39241	0.0657792	-21.1679	1.88649e-99	1.17494e-97	PCK2	FOS.tr_0_vs_pLV_0	FOS.tr_0	pLV_0	PCK2
108.791	0.466347	0.174776	2.66826	0.00762449	0.0153873	PRORP	FOS.tr_0_vs_pLV_0	FOS.tr_0	pLV_0	PRORP
446.053	-0.39625	0.0916655	-4.32278	1.54072e-05	4.67873e-05	DCAF11	FOS.tr_0_vs_pLV_0	FOS.tr_0	pLV_0	DCAF11
917.99	1.40347	0.07594	18.4813	2.92312e-76	1.24743e-74	NFKBIA	FOS.tr_0_vs_pLV_0	FOS.tr_0	pLV_0	NFKBIA
1232.94	1.54014	0.06797	22.6591	1.13417e-113	8.43103e-112	PSME2	FOS.tr_0_vs_pLV_0	FOS.tr_0	pLV_0	PSME2
200.607	0.451499	0.129144	3.49609	0.000472136	0.00116417	BRMS1L	FOS.tr_0_vs_pLV_0	FOS.tr_0	pLV_0	BRMS1L
66.0799	0.832203	0.231189	3.59966	0.000318632	0.000807137	TM9SF1	FOS.tr_0_vs_pLV_0	FOS.tr_0	pLV_0	TM9SF1
3534.72	-0.263163	0.0489532	-5.37581	7.62373e-08	2.93645e-07	SEC23A	FOS.tr_0_vs_pLV_0	FOS.tr_0	pLV_0	SEC23A
725.454	-0.324092	0.0742458	-4.36512	1.27052e-05	3.89559e-05	GMPR2	FOS.tr_0_vs_pLV_0	FOS.tr_0	pLV_0	GMPR2
311.583	0.513382	0.109787	4.67617	2.92283e-06	9.66549e-06	RABGGTA	FOS.tr_0_vs_pLV_0	FOS.tr_0	pLV_0	RABGGTA
1285.95	-1.33344	0.0628345	-21.2215	6.04972e-100	3.78248e-98	NFATC4	FOS.tr_0_vs_pLV_0	FOS.tr_0	pLV_0	NFATC4
513.18	-0.973267	0.087101	-11.174	5.46552e-29	6.70961e-28	PLTP	FOS.tr_0_vs_pLV_0	FOS.tr_0	pLV_0	PLTP
355.608	-0.58916	0.103269	-5.70513	1.16256e-08	4.85963e-08	PCIF1	FOS.tr_0_vs_pLV_0	FOS.tr_0	pLV_0	PCIF1
3490.15	-0.288752	0.0470036	-6.14319	8.08808e-10	3.70124e-09	PYGB	FOS.tr_0_vs_pLV_0	FOS.tr_0	pLV_0	PYGB
163.895	1.12144	0.149191	7.51685	5.6112e-14	3.42679e-13	PROCR	FOS.tr_0_vs_pLV_0	FOS.tr_0	pLV_0	PROCR
67.7873	-1.56642	0.234738	-6.67306	2.50521e-11	1.2874e-10	GINS1	FOS.tr_0_vs_pLV_0	FOS.tr_0	pLV_0	GINS1
133.774	2.05187	0.173201	11.8467	2.23773e-32	3.1011e-31	CD40	FOS.tr_0_vs_pLV_0	FOS.tr_0	pLV_0	CD40
766.052	0.437681	0.0734413	5.9596	2.5285e-09	1.11137e-08	UQCC1	FOS.tr_0_vs_pLV_0	FOS.tr_0	pLV_0	UQCC1
453.569	-0.285347	0.0881766	-3.23609	0.00121181	0.00282604	ZMYND8	FOS.tr_0_vs_pLV_0	FOS.tr_0	pLV_0	ZMYND8
453.897	-0.491171	0.088138	-5.57275	2.50745e-08	1.01296e-07	IFT52	FOS.tr_0_vs_pLV_0	FOS.tr_0	pLV_0	IFT52
207.333	-1.61525	0.143117	-11.2862	1.53556e-29	1.91571e-28	MYBL2	FOS.tr_0_vs_pLV_0	FOS.tr_0	pLV_0	MYBL2
473.01	0.623038	0.0885974	7.03224	2.03245e-12	1.12897e-11	NDRG3	FOS.tr_0_vs_pLV_0	FOS.tr_0	pLV_0	NDRG3
245.692	-0.732561	0.293674	-2.49447	0.0126145	0.0243402	PABPC1L	FOS.tr_0_vs_pLV_0	FOS.tr_0	pLV_0	PABPC1L
689.892	0.382072	0.0745605	5.12432	2.98612e-07	1.09005e-06	STK4	FOS.tr_0_vs_pLV_0	FOS.tr_0	pLV_0	STK4
253.04	0.330001	0.11851	2.7846	0.00535942	0.0111855	PFDN4	FOS.tr_0_vs_pLV_0	FOS.tr_0	pLV_0	PFDN4
247.658	-0.592033	0.117882	-5.02225	5.1069e-07	1.82862e-06	CSTF1	FOS.tr_0_vs_pLV_0	FOS.tr_0	pLV_0	CSTF1
465.443	0.315428	0.0901848	3.49757	0.000469521	0.00115799	RAE1	FOS.tr_0_vs_pLV_0	FOS.tr_0	pLV_0	RAE1
2641.94	-0.366751	0.0475137	-7.71884	1.17393e-14	7.45246e-14	TPD52L2	FOS.tr_0_vs_pLV_0	FOS.tr_0	pLV_0	TPD52L2
2341.14	0.716787	0.0508342	14.1005	3.77111e-45	7.779e-44	DNAJC5	FOS.tr_0_vs_pLV_0	FOS.tr_0	pLV_0	DNAJC5
3519.58	-0.685782	0.0451461	-15.1903	4.10045e-52	1.00676e-50	CTSZ	FOS.tr_0_vs_pLV_0	FOS.tr_0	pLV_0	CTSZ
1892.38	0.216258	0.0518293	4.1725	3.01276e-05	8.79458e-05	PRPF6	FOS.tr_0_vs_pLV_0	FOS.tr_0	pLV_0	PRPF6
749.773	0.310694	0.0828977	3.74792	0.000178306	0.000468904	PRELID3B	FOS.tr_0_vs_pLV_0	FOS.tr_0	pLV_0	PRELID3B
485.954	0.301472	0.0913305	3.30089	0.000963788	0.00227626	MTG2	FOS.tr_0_vs_pLV_0	FOS.tr_0	pLV_0	MTG2
1508.26	0.270416	0.0565505	4.78186	1.73684e-06	5.88701e-06	DIDO1	FOS.tr_0_vs_pLV_0	FOS.tr_0	pLV_0	DIDO1
829.542	0.223575	0.0734436	3.04417	0.00233325	0.00518556	GID8	FOS.tr_0_vs_pLV_0	FOS.tr_0	pLV_0	GID8
2103.66	-0.464999	0.0504665	-9.21402	3.14139e-20	2.64754e-19	ARFGAP1	FOS.tr_0_vs_pLV_0	FOS.tr_0	pLV_0	ARFGAP1
10.3243	1.62682	0.587204	2.77045	0.00559786	0.0116425	EEF1A2	FOS.tr_0_vs_pLV_0	FOS.tr_0	pLV_0	EEF1A2
320.204	0.374006	0.105606	3.54152	0.000397828	0.000990029	GMEB2	FOS.tr_0_vs_pLV_0	FOS.tr_0	pLV_0	GMEB2
368.304	-0.526808	0.100839	-5.22423	1.74885e-07	6.54388e-07	C20orf27	FOS.tr_0_vs_pLV_0	FOS.tr_0	pLV_0	C20orf27
553.417	-1.33437	0.0934171	-14.284	2.75426e-46	5.8077e-45	CDC25B	FOS.tr_0_vs_pLV_0	FOS.tr_0	pLV_0	CDC25B
600.385	-0.317208	0.0822651	-3.85592	0.000115296	0.000312212	ARFRP1	FOS.tr_0_vs_pLV_0	FOS.tr_0	pLV_0	ARFRP1
1169.56	-1.68367	0.0697519	-24.138	9.98346e-129	8.65824e-127	TRIB3	FOS.tr_0_vs_pLV_0	FOS.tr_0	pLV_0	TRIB3
62.3997	0.634639	0.236714	2.68103	0.00733952	0.0148699	RASSF2	FOS.tr_0_vs_pLV_0	FOS.tr_0	pLV_0	RASSF2
1723.72	0.466201	0.0563805	8.26882	1.35287e-16	9.58834e-16	CSNK2A1	FOS.tr_0_vs_pLV_0	FOS.tr_0	pLV_0	CSNK2A1
715.985	0.81227	0.0752763	10.7905	3.81639e-27	4.37543e-26	CDS2	FOS.tr_0_vs_pLV_0	FOS.tr_0	pLV_0	CDS2
2335.74	-0.193578	0.0507527	-3.81415	0.000136654	0.000366234	HM13	FOS.tr_0_vs_pLV_0	FOS.tr_0	pLV_0	HM13
283.64	0.37069	0.113774	3.25812	0.00112151	0.0026257	SNPH	FOS.tr_0_vs_pLV_0	FOS.tr_0	pLV_0	SNPH
717.399	0.362593	0.0724163	5.00707	5.52648e-07	1.97404e-06	SEC23B	FOS.tr_0_vs_pLV_0	FOS.tr_0	pLV_0	SEC23B
42.9017	-1.43562	0.286866	-5.00448	5.6012e-07	1.99808e-06	FERMT1	FOS.tr_0_vs_pLV_0	FOS.tr_0	pLV_0	FERMT1
11702	-0.59735	0.0389198	-15.3482	3.64137e-53	9.17795e-52	MYL9	FOS.tr_0_vs_pLV_0	FOS.tr_0	pLV_0	MYL9
1401.13	0.186505	0.0554421	3.36395	0.000768349	0.00184027	TM9SF4	FOS.tr_0_vs_pLV_0	FOS.tr_0	pLV_0	TM9SF4
552.36	0.263793	0.0836292	3.15431	0.00160877	0.00367318	CRNKL1	FOS.tr_0_vs_pLV_0	FOS.tr_0	pLV_0	CRNKL1
1569.1	0.340269	0.0593065	5.73747	9.61017e-09	4.05922e-08	POFUT1	FOS.tr_0_vs_pLV_0	FOS.tr_0	pLV_0	POFUT1
435.521	1.13822	0.10531	10.8083	3.14569e-27	3.62451e-26	SAMHD1	FOS.tr_0_vs_pLV_0	FOS.tr_0	pLV_0	SAMHD1
1053.36	-0.229286	0.0641695	-3.57313	0.000352734	0.00088739	NOP56	FOS.tr_0_vs_pLV_0	FOS.tr_0	pLV_0	NOP56
628.17	0.364111	0.077078	4.72392	2.31337e-06	7.72608e-06	MANBAL	FOS.tr_0_vs_pLV_0	FOS.tr_0	pLV_0	MANBAL
2145.69	0.342996	0.0563291	6.08914	1.13516e-09	5.14071e-09	MAPRE1	FOS.tr_0_vs_pLV_0	FOS.tr_0	pLV_0	MAPRE1
634.213	-0.392142	0.0784894	-4.99612	5.84959e-07	2.08073e-06	JAG1	FOS.tr_0_vs_pLV_0	FOS.tr_0	pLV_0	JAG1
197.593	-0.573986	0.132052	-4.34666	1.38226e-05	4.21977e-05	SNTA1	FOS.tr_0_vs_pLV_0	FOS.tr_0	pLV_0	SNTA1
109.893	-1.71853	0.198662	-8.65052	5.1265e-18	3.90442e-17	E2F1	FOS.tr_0_vs_pLV_0	FOS.tr_0	pLV_0	E2F1
401.683	0.566612	0.0957502	5.91761	3.26663e-09	1.4257e-08	RPRD1B	FOS.tr_0_vs_pLV_0	FOS.tr_0	pLV_0	RPRD1B
2187.51	0.884005	0.0502341	17.5977	2.56409e-69	9.48656e-68	CHMP4B	FOS.tr_0_vs_pLV_0	FOS.tr_0	pLV_0	CHMP4B
2321.48	-0.253129	0.0570035	-4.4406	8.97096e-06	2.80067e-05	CST3	FOS.tr_0_vs_pLV_0	FOS.tr_0	pLV_0	CST3
1047.06	-0.317873	0.0684672	-4.64271	3.43869e-06	1.12835e-05	AHCY	FOS.tr_0_vs_pLV_0	FOS.tr_0	pLV_0	AHCY
85.3458	-2.13782	0.228825	-9.34262	9.39781e-21	8.14595e-20	FAM83D	FOS.tr_0_vs_pLV_0	FOS.tr_0	pLV_0	FAM83D
490.082	0.627506	0.0878816	7.14036	9.30898e-13	5.25966e-12	MAP1LC3A	FOS.tr_0_vs_pLV_0	FOS.tr_0	pLV_0	MAP1LC3A
126.553	-1.19356	0.166413	-7.17229	7.37513e-13	4.1905e-12	SYNDIG1	FOS.tr_0_vs_pLV_0	FOS.tr_0	pLV_0	SYNDIG1
1800.63	-0.227352	0.0563901	-4.03177	5.53578e-05	0.000156115	APMAP	FOS.tr_0_vs_pLV_0	FOS.tr_0	pLV_0	APMAP
676.02	-0.238361	0.0776922	-3.06802	0.00215484	0.00481171	ZNF516	FOS.tr_0_vs_pLV_0	FOS.tr_0	pLV_0	ZNF516
345.727	0.32129	0.10098	3.18173	0.00146399	0.00336741	ADNP2	FOS.tr_0_vs_pLV_0	FOS.tr_0	pLV_0	ADNP2
64.2402	-0.858898	0.225286	-3.81248	0.000137578	0.000368162	RBFA	FOS.tr_0_vs_pLV_0	FOS.tr_0	pLV_0	RBFA
1583.67	0.300499	0.0548411	5.47944	4.26664e-08	1.67866e-07	USP14	FOS.tr_0_vs_pLV_0	FOS.tr_0	pLV_0	USP14
1607.49	0.311956	0.0549496	5.67713	1.36976e-08	5.6772e-08	VAPA	FOS.tr_0_vs_pLV_0	FOS.tr_0	pLV_0	VAPA
937.166	0.160876	0.0672117	2.39357	0.0166854	0.0313077	LPIN2	FOS.tr_0_vs_pLV_0	FOS.tr_0	pLV_0	LPIN2
5815	-0.366093	0.0455101	-8.04421	8.68041e-16	5.85383e-15	MYL12A	FOS.tr_0_vs_pLV_0	FOS.tr_0	pLV_0	MYL12A
121.69	0.683411	0.167859	4.07134	4.67428e-05	0.000133123	CEP76	FOS.tr_0_vs_pLV_0	FOS.tr_0	pLV_0	CEP76
9.43008	3.15747	0.757184	4.17002	3.04569e-05	8.87946e-05	ST8SIA5	FOS.tr_0_vs_pLV_0	FOS.tr_0	pLV_0	ST8SIA5
709.228	0.167141	0.0757634	2.2061	0.0273772	0.0488574	RNMT	FOS.tr_0_vs_pLV_0	FOS.tr_0	pLV_0	RNMT
111.942	-1.11393	0.176081	-6.32623	2.51227e-10	1.19933e-09	LAMA1	FOS.tr_0_vs_pLV_0	FOS.tr_0	pLV_0	LAMA1
737.748	0.726962	0.0790372	9.19772	3.65621e-20	3.067e-19	ANKRD12	FOS.tr_0_vs_pLV_0	FOS.tr_0	pLV_0	ANKRD12
270.613	-0.78875	0.113643	-6.94059	3.90474e-12	2.12437e-11	POLI	FOS.tr_0_vs_pLV_0	FOS.tr_0	pLV_0	POLI
1312.88	0.261402	0.0650372	4.01927	5.83798e-05	0.000164092	MIB1	FOS.tr_0_vs_pLV_0	FOS.tr_0	pLV_0	MIB1
4389.29	-1.81695	0.0455297	-39.907	0	0	MXRA5	FOS.tr_0_vs_pLV_0	FOS.tr_0	pLV_0	MXRA5
672.208	0.267662	0.0829241	3.22779	0.00124748	0.0029021	PSMD10	FOS.tr_0_vs_pLV_0	FOS.tr_0	pLV_0	PSMD10
200.723	1.02903	0.140325	7.33318	2.24747e-13	1.32362e-12	ATG4A	FOS.tr_0_vs_pLV_0	FOS.tr_0	pLV_0	ATG4A
462.614	-0.698154	0.0889635	-7.84764	4.23941e-15	2.7575e-14	TBL1X	FOS.tr_0_vs_pLV_0	FOS.tr_0	pLV_0	TBL1X
2297.32	0.334814	0.0516718	6.47963	9.19505e-11	4.53456e-10	PGRMC1	FOS.tr_0_vs_pLV_0	FOS.tr_0	pLV_0	PGRMC1
155.723	-0.59337	0.150338	-3.94691	7.91677e-05	0.000218599	POLA1	FOS.tr_0_vs_pLV_0	FOS.tr_0	pLV_0	POLA1
503.386	-0.654262	0.0886528	-7.38005	1.58235e-13	9.43272e-13	MID1	FOS.tr_0_vs_pLV_0	FOS.tr_0	pLV_0	MID1
216.019	-0.828658	0.126475	-6.55197	5.6784e-11	2.84909e-10	PRPS2	FOS.tr_0_vs_pLV_0	FOS.tr_0	pLV_0	PRPS2
243.155	0.510081	0.117297	4.34862	1.36994e-05	4.18296e-05	MOSPD1	FOS.tr_0_vs_pLV_0	FOS.tr_0	pLV_0	MOSPD1
65.8125	0.641071	0.22433	2.85771	0.00426707	0.00904971	CHRDL1	FOS.tr_0_vs_pLV_0	FOS.tr_0	pLV_0	CHRDL1
706.515	-0.402524	0.074297	-5.41777	6.03463e-08	2.33889e-07	WDR13	FOS.tr_0_vs_pLV_0	FOS.tr_0	pLV_0	WDR13
88.7599	-0.927453	0.195432	-4.74564	2.07844e-06	6.97468e-06	SUV39H1	FOS.tr_0_vs_pLV_0	FOS.tr_0	pLV_0	SUV39H1
574.325	-0.998248	0.0833099	-11.9824	4.39667e-33	6.18872e-32	SRPX	FOS.tr_0_vs_pLV_0	FOS.tr_0	pLV_0	SRPX
1167.15	0.312803	0.0635778	4.92	8.65451e-07	3.03491e-06	XIAP	FOS.tr_0_vs_pLV_0	FOS.tr_0	pLV_0	XIAP
1484.32	0.625475	0.0560896	11.1513	7.05295e-29	8.64523e-28	STAG2	FOS.tr_0_vs_pLV_0	FOS.tr_0	pLV_0	STAG2
1103.12	-0.227676	0.0711386	-3.20046	0.00137208	0.00316864	ATP11C	FOS.tr_0_vs_pLV_0	FOS.tr_0	pLV_0	ATP11C
14.6719	2.74816	0.581606	4.72511	2.29987e-06	7.68418e-06	MCF2	FOS.tr_0_vs_pLV_0	FOS.tr_0	pLV_0	MCF2
434.513	0.580016	0.0929697	6.23876	4.41041e-10	2.05977e-09	ABCD1	FOS.tr_0_vs_pLV_0	FOS.tr_0	pLV_0	ABCD1
829.786	-0.189207	0.0702518	-2.69327	0.00707542	0.0143818	PLP2	FOS.tr_0_vs_pLV_0	FOS.tr_0	pLV_0	PLP2
3925.75	0.289657	0.0496851	5.82986	5.54731e-09	2.37609e-08	PLS3	FOS.tr_0_vs_pLV_0	FOS.tr_0	pLV_0	PLS3
13.8633	-1.88122	0.539725	-3.48552	0.000491175	0.0012078	RENBP	FOS.tr_0_vs_pLV_0	FOS.tr_0	pLV_0	RENBP
4.22015	2.15101	0.964196	2.23089	0.0256885	0.04615	ASB9	FOS.tr_0_vs_pLV_0	FOS.tr_0	pLV_0	ASB9
172.217	0.609009	0.139887	4.35357	1.33939e-05	4.09588e-05	KCND1	FOS.tr_0_vs_pLV_0	FOS.tr_0	pLV_0	KCND1
115.108	0.460098	0.184127	2.49881	0.0124613	0.0240734	SLC25A14	FOS.tr_0_vs_pLV_0	FOS.tr_0	pLV_0	SLC25A14
418.625	0.349638	0.0911256	3.83688	0.000124605	0.000336177	FMR1	FOS.tr_0_vs_pLV_0	FOS.tr_0	pLV_0	FMR1
111.081	1.42563	0.180308	7.90661	2.64501e-15	1.73583e-14	PIM2	FOS.tr_0_vs_pLV_0	FOS.tr_0	pLV_0	PIM2
55.5627	0.599386	0.252231	2.37634	0.0174854	0.0326644	SCML2	FOS.tr_0_vs_pLV_0	FOS.tr_0	pLV_0	SCML2
433.818	0.427972	0.101082	4.2339	2.29669e-05	6.82158e-05	PQBP1	FOS.tr_0_vs_pLV_0	FOS.tr_0	pLV_0	PQBP1
18.5997	1.21756	0.429524	2.83467	0.00458728	0.00966781	PCSK1N	FOS.tr_0_vs_pLV_0	FOS.tr_0	pLV_0	PCSK1N
576.56	-0.488971	0.0797103	-6.13436	8.55034e-10	3.90171e-09	EMD	FOS.tr_0_vs_pLV_0	FOS.tr_0	pLV_0	EMD
169.925	-0.898828	0.142558	-6.305	2.88195e-10	1.37013e-09	TAFAZZIN	FOS.tr_0_vs_pLV_0	FOS.tr_0	pLV_0	TAFAZZIN
1639.76	0.568095	0.0628552	9.03815	1.59352e-19	1.29562e-18	MAGT1	FOS.tr_0_vs_pLV_0	FOS.tr_0	pLV_0	MAGT1
29.9389	1.82532	0.36469	5.00513	5.58236e-07	1.99268e-06	PHEX	FOS.tr_0_vs_pLV_0	FOS.tr_0	pLV_0	PHEX
327.066	-1.29813	0.107331	-12.0947	1.12693e-33	1.61443e-32	UBL4A	FOS.tr_0_vs_pLV_0	FOS.tr_0	pLV_0	UBL4A
1529.34	1.04309	0.0561908	18.5633	6.36183e-77	2.75128e-75	EEA1	FOS.tr_0_vs_pLV_0	FOS.tr_0	pLV_0	EEA1
786.327	1.17072	0.0754772	15.511	2.92446e-54	7.57214e-53	RP2	FOS.tr_0_vs_pLV_0	FOS.tr_0	pLV_0	RP2
1543	0.403707	0.0586578	6.88241	5.88477e-12	3.15373e-11	CDK16	FOS.tr_0_vs_pLV_0	FOS.tr_0	pLV_0	CDK16
1252.28	-0.268259	0.0606791	-4.42095	9.82681e-06	3.05161e-05	USP11	FOS.tr_0_vs_pLV_0	FOS.tr_0	pLV_0	USP11
942.142	-0.378106	0.0656188	-5.76216	8.30428e-09	3.52424e-08	HTATSF1	FOS.tr_0_vs_pLV_0	FOS.tr_0	pLV_0	HTATSF1
6108.38	-0.760428	0.0542787	-14.0097	1.36007e-44	2.76313e-43	TIMP1	FOS.tr_0_vs_pLV_0	FOS.tr_0	pLV_0	TIMP1
29.8815	2.5459	0.392792	6.48155	9.07851e-11	4.47982e-10	KLHL4	FOS.tr_0_vs_pLV_0	FOS.tr_0	pLV_0	KLHL4
367.07	-0.566859	0.107053	-5.29514	1.18928e-07	4.51608e-07	GABRE	FOS.tr_0_vs_pLV_0	FOS.tr_0	pLV_0	GABRE
385.03	-0.313065	0.0967941	-3.23434	0.00121925	0.00284175	FGD1	FOS.tr_0_vs_pLV_0	FOS.tr_0	pLV_0	FGD1
150.671	-0.887176	0.150983	-5.876	4.20302e-09	1.81669e-08	PORCN	FOS.tr_0_vs_pLV_0	FOS.tr_0	pLV_0	PORCN
3809.22	-0.624733	0.0450786	-13.8587	1.12653e-43	2.23794e-42	MAGED2	FOS.tr_0_vs_pLV_0	FOS.tr_0	pLV_0	MAGED2
3412	-0.804526	0.0450782	-17.8473	3.03096e-71	1.18671e-69	RBM3	FOS.tr_0_vs_pLV_0	FOS.tr_0	pLV_0	RBM3
1098.57	1.44054	0.0659456	21.8444	8.78479e-106	5.92918e-104	SRPX2	FOS.tr_0_vs_pLV_0	FOS.tr_0	pLV_0	SRPX2
87.096	-1.32077	0.205264	-6.4345	1.23877e-10	6.0535e-10	CENPI	FOS.tr_0_vs_pLV_0	FOS.tr_0	pLV_0	CENPI
279.821	0.653788	0.110545	5.9142	3.33498e-09	1.45396e-08	DRP2	FOS.tr_0_vs_pLV_0	FOS.tr_0	pLV_0	DRP2
366.544	0.818526	0.103684	7.89445	2.91597e-15	1.90976e-14	PBDC1	FOS.tr_0_vs_pLV_0	FOS.tr_0	pLV_0	PBDC1
365.281	-0.73986	0.0996235	-7.42656	1.11457e-13	6.70111e-13	BEX4	FOS.tr_0_vs_pLV_0	FOS.tr_0	pLV_0	BEX4
11.7633	-1.46273	0.548411	-2.66722	0.0076482	0.0154313	RUBCNL	FOS.tr_0_vs_pLV_0	FOS.tr_0	pLV_0	RUBCNL
177.498	0.599962	0.137713	4.35661	1.32095e-05	4.04179e-05	NALCN	FOS.tr_0_vs_pLV_0	FOS.tr_0	pLV_0	NALCN
1892.01	0.965038	0.0652539	14.789	1.72564e-49	3.94841e-48	NDFIP2	FOS.tr_0_vs_pLV_0	FOS.tr_0	pLV_0	NDFIP2
1409.89	0.82148	0.0611231	13.4397	3.5363e-41	6.53426e-40	FNDC3A	FOS.tr_0_vs_pLV_0	FOS.tr_0	pLV_0	FNDC3A
103.071	0.537826	0.17621	3.05219	0.00227176	0.0050546	CDADC1	FOS.tr_0_vs_pLV_0	FOS.tr_0	pLV_0	CDADC1
192.461	-0.477508	0.138626	-3.44458	0.000571952	0.00139452	CAB39L	FOS.tr_0_vs_pLV_0	FOS.tr_0	pLV_0	CAB39L
691.7	0.269985	0.0768186	3.51458	0.00044045	0.00109121	KLF5	FOS.tr_0_vs_pLV_0	FOS.tr_0	pLV_0	KLF5
1333.6	-0.492396	0.0584486	-8.42443	3.62519e-17	2.64726e-16	STK24	FOS.tr_0_vs_pLV_0	FOS.tr_0	pLV_0	STK24
15.346	-1.4223	0.486078	-2.92608	0.00343268	0.00739385	ACP5	FOS.tr_0_vs_pLV_0	FOS.tr_0	pLV_0	ACP5
1584.31	0.597509	0.0533559	11.1986	4.14428e-29	5.11096e-28	DNAJC3	FOS.tr_0_vs_pLV_0	FOS.tr_0	pLV_0	DNAJC3
913.191	-0.414594	0.0666842	-6.21728	5.05835e-10	2.35174e-09	UGGT2	FOS.tr_0_vs_pLV_0	FOS.tr_0	pLV_0	UGGT2
930.502	0.631271	0.0712248	8.86308	7.78353e-19	6.14267e-18	ARHGEF7	FOS.tr_0_vs_pLV_0	FOS.tr_0	pLV_0	ARHGEF7
13.3	-1.50988	0.53349	-2.83018	0.00465212	0.00979679	SGCG	FOS.tr_0_vs_pLV_0	FOS.tr_0	pLV_0	SGCG
1651.34	0.536361	0.0544427	9.85186	6.72887e-23	6.45707e-22	PARP4	FOS.tr_0_vs_pLV_0	FOS.tr_0	pLV_0	PARP4
605.255	-0.302765	0.0806178	-3.75556	0.000172957	0.000455951	SUPT20H	FOS.tr_0_vs_pLV_0	FOS.tr_0	pLV_0	SUPT20H
150.51	-0.737024	0.152858	-4.82163	1.42388e-06	4.87967e-06	SLC25A15	FOS.tr_0_vs_pLV_0	FOS.tr_0	pLV_0	SLC25A15
1329.44	0.215387	0.0625595	3.44292	0.000575462	0.00140265	KPNA3	FOS.tr_0_vs_pLV_0	FOS.tr_0	pLV_0	KPNA3
623.131	0.378082	0.084509	4.47387	7.68157e-06	2.42062e-05	KATNAL1	FOS.tr_0_vs_pLV_0	FOS.tr_0	pLV_0	KATNAL1
548.564	0.341703	0.0843929	4.04895	5.14477e-05	0.000145802	INTS6	FOS.tr_0_vs_pLV_0	FOS.tr_0	pLV_0	INTS6
412.666	-0.656412	0.0927118	-7.08013	1.44016e-12	8.05803e-12	MEDAG	FOS.tr_0_vs_pLV_0	FOS.tr_0	pLV_0	MEDAG
1719.11	-0.852419	0.056627	-15.0532	3.2881e-51	7.83461e-50	TSC22D1	FOS.tr_0_vs_pLV_0	FOS.tr_0	pLV_0	TSC22D1
435.864	0.890505	0.0968428	9.19536	3.73731e-20	3.13339e-19	CLN5	FOS.tr_0_vs_pLV_0	FOS.tr_0	pLV_0	CLN5
13.8908	2.18646	0.541093	4.04082	5.32647e-05	0.000150633	MSLN	FOS.tr_0_vs_pLV_0	FOS.tr_0	pLV_0	MSLN
818.134	0.249947	0.0702152	3.55972	0.000371244	0.000929463	ZNF629	FOS.tr_0_vs_pLV_0	FOS.tr_0	pLV_0	ZNF629
707.579	0.466275	0.0756769	6.16139	7.21083e-10	3.31296e-09	MAPK3	FOS.tr_0_vs_pLV_0	FOS.tr_0	pLV_0	MAPK3
1053.76	0.157746	0.0629896	2.50432	0.0122687	0.023724	PHKB	FOS.tr_0_vs_pLV_0	FOS.tr_0	pLV_0	PHKB
851.545	0.443512	0.0779608	5.68891	1.2785e-08	5.32492e-08	CENPT	FOS.tr_0_vs_pLV_0	FOS.tr_0	pLV_0	CENPT
1541.05	0.670699	0.197089	3.40302	0.000666451	0.00160912	NFAT5	FOS.tr_0_vs_pLV_0	FOS.tr_0	pLV_0	NFAT5
733.642	0.250402	0.0717459	3.49013	0.000482789	0.00118899	N4BP1	FOS.tr_0_vs_pLV_0	FOS.tr_0	pLV_0	N4BP1
40.3908	-1.07276	0.292573	-3.66666	0.000245738	0.000633328	ZNF423	FOS.tr_0_vs_pLV_0	FOS.tr_0	pLV_0	ZNF423
667.244	0.223036	0.0788424	2.82888	0.00467107	0.0098354	CTCF	FOS.tr_0_vs_pLV_0	FOS.tr_0	pLV_0	CTCF
160.402	-0.54842	0.146257	-3.74969	0.00017705	0.000465828	ACD	FOS.tr_0_vs_pLV_0	FOS.tr_0	pLV_0	ACD
754.635	0.240469	0.0738783	3.25493	0.00113422	0.00265352	USB1	FOS.tr_0_vs_pLV_0	FOS.tr_0	pLV_0	USB1
262.836	-0.78481	0.118164	-6.64171	3.10075e-11	1.5819e-10	NME3	FOS.tr_0_vs_pLV_0	FOS.tr_0	pLV_0	NME3
204.802	-0.697268	0.129372	-5.38965	7.05949e-08	2.72693e-07	NDRG4	FOS.tr_0_vs_pLV_0	FOS.tr_0	pLV_0	NDRG4
81.5826	-0.599524	0.205893	-2.91183	0.00359321	0.00770875	SETD6	FOS.tr_0_vs_pLV_0	FOS.tr_0	pLV_0	SETD6
624.739	0.209944	0.0767296	2.73615	0.00621618	0.0128112	SLC38A7	FOS.tr_0_vs_pLV_0	FOS.tr_0	pLV_0	SLC38A7
554.712	-0.436485	0.0843848	-5.17256	2.30911e-07	8.53144e-07	VAC14	FOS.tr_0_vs_pLV_0	FOS.tr_0	pLV_0	VAC14
258.771	-1.37079	0.122228	-11.215	3.44043e-29	4.25269e-28	HAS3	FOS.tr_0_vs_pLV_0	FOS.tr_0	pLV_0	HAS3
773.413	-0.234328	0.0757585	-3.09309	0.00198082	0.00444836	COG4	FOS.tr_0_vs_pLV_0	FOS.tr_0	pLV_0	COG4
1243.57	1.18294	0.0614381	19.2542	1.30215e-82	6.1418e-81	SLC7A6	FOS.tr_0_vs_pLV_0	FOS.tr_0	pLV_0	SLC7A6
505.817	0.419385	0.0845152	4.96225	6.96815e-07	2.46282e-06	WDR59	FOS.tr_0_vs_pLV_0	FOS.tr_0	pLV_0	WDR59
693.416	0.269376	0.0781423	3.44724	0.000566335	0.00138187	MON1B	FOS.tr_0_vs_pLV_0	FOS.tr_0	pLV_0	MON1B
140.228	-1.97989	0.181111	-10.9319	8.113e-28	9.55261e-27	HCFC1R1	FOS.tr_0_vs_pLV_0	FOS.tr_0	pLV_0	HCFC1R1
795.558	-0.646017	0.0718558	-8.99047	2.46174e-19	1.98551e-18	MPG	FOS.tr_0_vs_pLV_0	FOS.tr_0	pLV_0	MPG
361.237	0.475912	0.0991544	4.79971	1.58898e-06	5.41982e-06	HSDL1	FOS.tr_0_vs_pLV_0	FOS.tr_0	pLV_0	HSDL1
317.731	0.277862	0.107401	2.58715	0.00967746	0.0191201	NAGPA	FOS.tr_0_vs_pLV_0	FOS.tr_0	pLV_0	NAGPA
146.129	-4.29057	0.258226	-16.6155	5.37892e-62	1.68808e-60	WFDC1	FOS.tr_0_vs_pLV_0	FOS.tr_0	pLV_0	WFDC1
1365.26	0.295525	0.0610277	4.84248	1.28231e-06	4.42081e-06	USP10	FOS.tr_0_vs_pLV_0	FOS.tr_0	pLV_0	USP10
214.06	-0.872594	0.132375	-6.59184	4.34405e-11	2.19736e-10	CRISPLD2	FOS.tr_0_vs_pLV_0	FOS.tr_0	pLV_0	CRISPLD2
165.775	-0.366268	0.150566	-2.43261	0.0149903	0.0284247	ZNF500	FOS.tr_0_vs_pLV_0	FOS.tr_0	pLV_0	ZNF500
1502.26	-0.729763	0.0569664	-12.8104	1.43349e-37	2.36922e-36	NME4	FOS.tr_0_vs_pLV_0	FOS.tr_0	pLV_0	NME4
98.608	0.502738	0.184565	2.72391	0.0064514	0.0132368	NOMO3	FOS.tr_0_vs_pLV_0	FOS.tr_0	pLV_0	NOMO3
211.411	-0.793489	0.131375	-6.03987	1.54239e-09	6.91505e-09	LMF1	FOS.tr_0_vs_pLV_0	FOS.tr_0	pLV_0	LMF1
86.2373	-2.68751	0.242255	-11.0937	1.34564e-28	1.62473e-27	FOXF1	FOS.tr_0_vs_pLV_0	FOS.tr_0	pLV_0	FOXF1
86.0662	-1.60617	0.211961	-7.5777	3.51741e-14	2.17225e-13	HAGHL	FOS.tr_0_vs_pLV_0	FOS.tr_0	pLV_0	HAGHL
6670.59	-0.461613	0.0394768	-11.6933	1.37936e-31	1.84958e-30	SLC7A5	FOS.tr_0_vs_pLV_0	FOS.tr_0	pLV_0	SLC7A5
402.312	-0.28381	0.0985352	-2.88029	0.00397311	0.0084697	METRN	FOS.tr_0_vs_pLV_0	FOS.tr_0	pLV_0	METRN
455.536	0.272513	0.0906813	3.00518	0.00265426	0.00583561	FBXO31	FOS.tr_0_vs_pLV_0	FOS.tr_0	pLV_0	FBXO31
1460.01	-0.236936	0.0570948	-4.14987	3.32661e-05	9.65136e-05	STUB1	FOS.tr_0_vs_pLV_0	FOS.tr_0	pLV_0	STUB1
197.183	0.364714	0.131994	2.76311	0.00572534	0.0118801	NUBP1	FOS.tr_0_vs_pLV_0	FOS.tr_0	pLV_0	NUBP1
1186.96	-0.521451	0.0650947	-8.01065	1.14103e-15	7.64365e-15	UBE2I	FOS.tr_0_vs_pLV_0	FOS.tr_0	pLV_0	UBE2I
6.58676	4.29986	1.17987	3.64435	0.000268068	0.000687583	CRYM	FOS.tr_0_vs_pLV_0	FOS.tr_0	pLV_0	CRYM
435.854	-0.808385	0.0916805	-8.81742	1.1713e-18	9.16304e-18	EEF2K	FOS.tr_0_vs_pLV_0	FOS.tr_0	pLV_0	EEF2K
780.941	0.437224	0.0740575	5.90385	3.55117e-09	1.54446e-08	CAPN15	FOS.tr_0_vs_pLV_0	FOS.tr_0	pLV_0	CAPN15
6266.76	0.887113	0.0420826	21.0803	1.20638e-98	7.39931e-97	PIEZO1	FOS.tr_0_vs_pLV_0	FOS.tr_0	pLV_0	PIEZO1
2174.05	0.280177	0.0505018	5.54786	2.89194e-08	1.16189e-07	GSPT1	FOS.tr_0_vs_pLV_0	FOS.tr_0	pLV_0	GSPT1
326.771	-0.780049	0.10702	-7.28884	3.12643e-13	1.82396e-12	EARS2	FOS.tr_0_vs_pLV_0	FOS.tr_0	pLV_0	EARS2
830.601	0.487609	0.0691182	7.05471	1.72959e-12	9.64066e-12	GGA2	FOS.tr_0_vs_pLV_0	FOS.tr_0	pLV_0	GGA2
693.497	0.922521	0.0801025	11.5168	1.08628e-30	1.42346e-29	CPPED1	FOS.tr_0_vs_pLV_0	FOS.tr_0	pLV_0	CPPED1
713.735	0.928017	0.0751219	12.3535	4.66503e-35	7.03286e-34	HMOX2	FOS.tr_0_vs_pLV_0	FOS.tr_0	pLV_0	HMOX2
147.008	-0.722633	0.156581	-4.61508	3.92947e-06	1.28209e-05	SALL1	FOS.tr_0_vs_pLV_0	FOS.tr_0	pLV_0	SALL1
846.636	-0.464575	0.071732	-6.47653	9.38538e-11	4.62701e-10	RBL2	FOS.tr_0_vs_pLV_0	FOS.tr_0	pLV_0	RBL2
181.415	0.861504	0.140392	6.13643	8.43962e-10	3.85446e-09	QPRT	FOS.tr_0_vs_pLV_0	FOS.tr_0	pLV_0	QPRT
1708.72	-1.26447	0.0590566	-21.4112	1.05014e-101	6.74896e-100	XYLT1	FOS.tr_0_vs_pLV_0	FOS.tr_0	pLV_0	XYLT1
74.9326	-1.79475	0.247966	-7.2379	4.55698e-13	2.63472e-12	PYCARD	FOS.tr_0_vs_pLV_0	FOS.tr_0	pLV_0	PYCARD
215.699	-0.647823	0.131486	-4.92693	8.35327e-07	2.9331e-06	RPGRIP1L	FOS.tr_0_vs_pLV_0	FOS.tr_0	pLV_0	RPGRIP1L
902.922	-0.729944	0.0854472	-8.54263	1.31199e-17	9.74836e-17	MAZ	FOS.tr_0_vs_pLV_0	FOS.tr_0	pLV_0	MAZ
668.057	0.258759	0.0769879	3.36103	0.000776513	0.001859	STX4	FOS.tr_0_vs_pLV_0	FOS.tr_0	pLV_0	STX4
1297.14	-0.205833	0.0604675	-3.40402	0.000664018	0.00160372	CDIPT	FOS.tr_0_vs_pLV_0	FOS.tr_0	pLV_0	CDIPT
3960.15	0.198273	0.0431492	4.59505	4.32642e-06	1.40478e-05	NOMO1	FOS.tr_0_vs_pLV_0	FOS.tr_0	pLV_0	NOMO1
686.899	-0.526628	0.0784397	-6.71379	1.89637e-11	9.81089e-11	VPS35L	FOS.tr_0_vs_pLV_0	FOS.tr_0	pLV_0	VPS35L
657.911	0.524583	0.0793553	6.61057	3.82847e-11	1.94205e-10	AAGAB	FOS.tr_0_vs_pLV_0	FOS.tr_0	pLV_0	AAGAB
27.5286	1.1947	0.365543	3.26828	0.00108202	0.00253878	IQCH	FOS.tr_0_vs_pLV_0	FOS.tr_0	pLV_0	IQCH
556.738	0.647043	0.0827493	7.81932	5.31089e-15	3.44471e-14	LACTB	FOS.tr_0_vs_pLV_0	FOS.tr_0	pLV_0	LACTB
103.847	-2.37453	0.210251	-11.2938	1.40838e-29	1.76387e-28	CORO2B	FOS.tr_0_vs_pLV_0	FOS.tr_0	pLV_0	CORO2B
396.38	0.608984	0.0946805	6.432	1.25939e-10	6.14869e-10	TRIP4	FOS.tr_0_vs_pLV_0	FOS.tr_0	pLV_0	TRIP4
2.43879	3.72722	1.53898	2.42187	0.0154407	0.0291792	RASL12	FOS.tr_0_vs_pLV_0	FOS.tr_0	pLV_0	RASL12
350.073	-1.11882	0.106896	-10.4665	1.23174e-25	1.31758e-24	IGDCC4	FOS.tr_0_vs_pLV_0	FOS.tr_0	pLV_0	IGDCC4
1474.23	0.539059	0.0626535	8.60381	7.71103e-18	5.81246e-17	RAB11A	FOS.tr_0_vs_pLV_0	FOS.tr_0	pLV_0	RAB11A
30.0752	1.7215	0.356099	4.83434	1.33587e-06	4.6025e-06	CTSH	FOS.tr_0_vs_pLV_0	FOS.tr_0	pLV_0	CTSH
24734.5	-0.881462	0.0411855	-21.4022	1.27336e-101	8.151e-100	CEMIP	FOS.tr_0_vs_pLV_0	FOS.tr_0	pLV_0	CEMIP
379.727	0.405007	0.10004	4.04846	5.15564e-05	0.000146084	RPAP1	FOS.tr_0_vs_pLV_0	FOS.tr_0	pLV_0	RPAP1
106.935	-0.439201	0.190055	-2.31092	0.0208374	0.0382659	HOMER2	FOS.tr_0_vs_pLV_0	FOS.tr_0	pLV_0	HOMER2
1007.31	0.905936	0.0679368	13.335	1.44875e-40	2.62878e-39	TMEM87A	FOS.tr_0_vs_pLV_0	FOS.tr_0	pLV_0	TMEM87A
4882.94	1.30969	0.0435538	30.0705	1.17696e-198	2.23359e-196	ZNF106	FOS.tr_0_vs_pLV_0	FOS.tr_0	pLV_0	ZNF106
85.4891	-0.506276	0.206153	-2.45582	0.0140563	0.0268334	CEP152	FOS.tr_0_vs_pLV_0	FOS.tr_0	pLV_0	CEP152
371.522	-0.999846	0.101837	-9.81807	9.41237e-23	8.95758e-22	DTWD1	FOS.tr_0_vs_pLV_0	FOS.tr_0	pLV_0	DTWD1
280.393	0.862813	0.11332	7.61393	2.65894e-14	1.65476e-13	GABPB1	FOS.tr_0_vs_pLV_0	FOS.tr_0	pLV_0	GABPB1
2133.15	0.756131	0.0508371	14.8736	4.89118e-50	1.13199e-48	TJP1	FOS.tr_0_vs_pLV_0	FOS.tr_0	pLV_0	TJP1
45.3225	-2.04638	0.298549	-6.85442	7.16013e-12	3.81944e-11	BMF	FOS.tr_0_vs_pLV_0	FOS.tr_0	pLV_0	BMF
141.619	-0.362928	0.153453	-2.36507	0.0180268	0.0335912	DNAJC17	FOS.tr_0_vs_pLV_0	FOS.tr_0	pLV_0	DNAJC17
1579.45	0.842416	0.0556752	15.1309	1.01271e-51	2.46025e-50	EIF3J	FOS.tr_0_vs_pLV_0	FOS.tr_0	pLV_0	EIF3J
576.968	-0.733312	0.0842531	-8.70368	3.21293e-18	2.47034e-17	SPG11	FOS.tr_0_vs_pLV_0	FOS.tr_0	pLV_0	SPG11
795.103	0.297398	0.0735508	4.04344	5.26728e-05	0.000149116	VPS18	FOS.tr_0_vs_pLV_0	FOS.tr_0	pLV_0	VPS18
15.687	-2.00591	0.505468	-3.96842	7.23507e-05	0.000201153	OIP5	FOS.tr_0_vs_pLV_0	FOS.tr_0	pLV_0	OIP5
334.512	0.933117	0.109414	8.52831	1.48499e-17	1.09933e-16	SLC30A4	FOS.tr_0_vs_pLV_0	FOS.tr_0	pLV_0	SLC30A4
1074.65	0.179064	0.0657533	2.72326	0.00646404	0.0132593	BLOC1S6	FOS.tr_0_vs_pLV_0	FOS.tr_0	pLV_0	BLOC1S6
324.316	2.19469	0.116352	18.8625	2.31991e-79	1.04532e-77	MYEF2	FOS.tr_0_vs_pLV_0	FOS.tr_0	pLV_0	MYEF2
88.065	0.715243	0.192235	3.72067	0.000198698	0.000519144	SGK3	FOS.tr_0_vs_pLV_0	FOS.tr_0	pLV_0	SGK3
22.8095	-0.911419	0.3902	-2.33577	0.019503	0.036037	PDGFRL	FOS.tr_0_vs_pLV_0	FOS.tr_0	pLV_0	PDGFRL
366.641	0.958139	0.10167	9.424	4.34213e-21	3.82748e-20	CSPP1	FOS.tr_0_vs_pLV_0	FOS.tr_0	pLV_0	CSPP1
499.829	1.06776	0.086871	12.2913	1.00893e-34	1.50278e-33	ZDHHC2	FOS.tr_0_vs_pLV_0	FOS.tr_0	pLV_0	ZDHHC2
335.395	-0.441704	0.108145	-4.08437	4.41968e-05	0.000126385	TRIM35	FOS.tr_0_vs_pLV_0	FOS.tr_0	pLV_0	TRIM35
174.287	0.623183	0.14014	4.44687	8.7131e-06	2.72597e-05	INTS9	FOS.tr_0_vs_pLV_0	FOS.tr_0	pLV_0	INTS9
394.442	-0.249812	0.0945541	-2.642	0.00824177	0.0164989	RIPK2	FOS.tr_0_vs_pLV_0	FOS.tr_0	pLV_0	RIPK2
7.36601	3.8685	1.00179	3.86159	0.000112653	0.000305568	TRPA1	FOS.tr_0_vs_pLV_0	FOS.tr_0	pLV_0	TRPA1
833.495	-0.262115	0.072402	-3.62027	0.000294291	0.000749836	CPQ	FOS.tr_0_vs_pLV_0	FOS.tr_0	pLV_0	CPQ
503.554	-0.460392	0.0872296	-5.27794	1.30645e-07	4.94356e-07	DECR1	FOS.tr_0_vs_pLV_0	FOS.tr_0	pLV_0	DECR1
56.7657	-1.45388	0.261123	-5.56779	2.57993e-08	1.04094e-07	SFRP1	FOS.tr_0_vs_pLV_0	FOS.tr_0	pLV_0	SFRP1
1112.58	0.535602	0.0690297	7.759	8.56019e-15	5.49262e-14	LAPTM4B	FOS.tr_0_vs_pLV_0	FOS.tr_0	pLV_0	LAPTM4B
347.974	0.749959	0.100817	7.43878	1.01621e-13	6.13952e-13	UBE2W	FOS.tr_0_vs_pLV_0	FOS.tr_0	pLV_0	UBE2W
210.128	0.88101	0.127593	6.90483	5.02634e-12	2.70537e-11	POP1	FOS.tr_0_vs_pLV_0	FOS.tr_0	pLV_0	POP1
291.419	0.294914	0.106916	2.75837	0.00580911	0.0120384	NIPAL2	FOS.tr_0_vs_pLV_0	FOS.tr_0	pLV_0	NIPAL2
660.847	0.295267	0.0754469	3.91358	9.09388e-05	0.000249521	IKBKB	FOS.tr_0_vs_pLV_0	FOS.tr_0	pLV_0	IKBKB
676.336	0.412826	0.0741946	5.5641	2.63515e-08	1.0619e-07	PLAT	FOS.tr_0_vs_pLV_0	FOS.tr_0	pLV_0	PLAT
395.602	1.02931	0.107368	9.58667	9.09733e-22	8.32382e-21	STK3	FOS.tr_0_vs_pLV_0	FOS.tr_0	pLV_0	STK3
2347.91	-0.129395	0.0553257	-2.33878	0.0193467	0.0357864	RAB2A	FOS.tr_0_vs_pLV_0	FOS.tr_0	pLV_0	RAB2A
2652.57	-0.26425	0.0507389	-5.20803	1.90857e-07	7.11513e-07	EIF3E	FOS.tr_0_vs_pLV_0	FOS.tr_0	pLV_0	EIF3E
54.9764	-0.774339	0.247666	-3.12655	0.0017687	0.00400997	CCN4	FOS.tr_0_vs_pLV_0	FOS.tr_0	pLV_0	CCN4
1112.05	0.781293	0.0683483	11.431	2.92582e-30	3.77873e-29	NDRG1	FOS.tr_0_vs_pLV_0	FOS.tr_0	pLV_0	NDRG1
150.953	-0.375117	0.152125	-2.46585	0.0136689	0.0261745	ZC2HC1A	FOS.tr_0_vs_pLV_0	FOS.tr_0	pLV_0	ZC2HC1A
556.855	0.264693	0.0860377	3.07647	0.00209465	0.00468443	ARMC1	FOS.tr_0_vs_pLV_0	FOS.tr_0	pLV_0	ARMC1
426.63	-0.441609	0.094512	-4.67252	2.97524e-06	9.82468e-06	TRPS1	FOS.tr_0_vs_pLV_0	FOS.tr_0	pLV_0	TRPS1
85.9034	1.81275	0.221589	8.1807	2.82205e-16	1.96811e-15	SPAG1	FOS.tr_0_vs_pLV_0	FOS.tr_0	pLV_0	SPAG1
69.0922	-1.1677	0.237287	-4.92106	8.60789e-07	3.02053e-06	NCALD	FOS.tr_0_vs_pLV_0	FOS.tr_0	pLV_0	NCALD
162.082	1.49248	0.155003	9.62873	6.04742e-22	5.56798e-21	SNX16	FOS.tr_0_vs_pLV_0	FOS.tr_0	pLV_0	SNX16
2291.9	0.435578	0.0563499	7.72989	1.07643e-14	6.85239e-14	UBR5	FOS.tr_0_vs_pLV_0	FOS.tr_0	pLV_0	UBR5
409.464	-0.329343	0.0926079	-3.55632	0.000376092	0.000940871	GSDMD	FOS.tr_0_vs_pLV_0	FOS.tr_0	pLV_0	GSDMD
729.475	0.251039	0.0742871	3.37932	0.000726664	0.00174588	GFUS	FOS.tr_0_vs_pLV_0	FOS.tr_0	pLV_0	GFUS
206.336	-0.420167	0.128422	-3.27177	0.00106876	0.00250876	PYCR3	FOS.tr_0_vs_pLV_0	FOS.tr_0	pLV_0	PYCR3
3142.81	-0.573425	0.0471698	-12.1566	5.29087e-34	7.64758e-33	EEF1D	FOS.tr_0_vs_pLV_0	FOS.tr_0	pLV_0	EEF1D
727.588	0.203666	0.0732188	2.78161	0.00540894	0.0112786	SQLE	FOS.tr_0_vs_pLV_0	FOS.tr_0	pLV_0	SQLE
818.524	-0.829672	0.0753997	-11.0037	3.66921e-28	4.37782e-27	SH2D4A	FOS.tr_0_vs_pLV_0	FOS.tr_0	pLV_0	SH2D4A
277.08	-0.386021	0.121899	-3.16673	0.00154165	0.00352993	ERI1	FOS.tr_0_vs_pLV_0	FOS.tr_0	pLV_0	ERI1
2391.45	0.415393	0.0562964	7.37867	1.59873e-13	9.52685e-13	SLC39A14	FOS.tr_0_vs_pLV_0	FOS.tr_0	pLV_0	SLC39A14
567.03	0.64961	0.085317	7.61408	2.65586e-14	1.65348e-13	MTMR9	FOS.tr_0_vs_pLV_0	FOS.tr_0	pLV_0	MTMR9
413.462	-0.475662	0.0940571	-5.05716	4.25542e-07	1.53292e-06	R3HCC1	FOS.tr_0_vs_pLV_0	FOS.tr_0	pLV_0	R3HCC1
776.449	0.333077	0.0734028	4.53765	5.68834e-06	1.82025e-05	GSR	FOS.tr_0_vs_pLV_0	FOS.tr_0	pLV_0	GSR
110.985	2.09328	0.198677	10.5361	5.8885e-26	6.39215e-25	TNFRSF10A	FOS.tr_0_vs_pLV_0	FOS.tr_0	pLV_0	TNFRSF10A
160.284	0.346509	0.149103	2.32396	0.0201275	0.0370931	UBXN8	FOS.tr_0_vs_pLV_0	FOS.tr_0	pLV_0	UBXN8
1764.15	0.473755	0.0593013	7.98895	1.36092e-15	9.06775e-15	PPP2CB	FOS.tr_0_vs_pLV_0	FOS.tr_0	pLV_0	PPP2CB
25.903	-2.38696	0.424918	-5.61745	1.93798e-08	7.90631e-08	NEFM	FOS.tr_0_vs_pLV_0	FOS.tr_0	pLV_0	NEFM
1332.32	0.190319	0.0595623	3.19529	0.00139689	0.00322272	TUSC3	FOS.tr_0_vs_pLV_0	FOS.tr_0	pLV_0	TUSC3
377.376	0.49938	0.102153	4.88857	1.01573e-06	3.5373e-06	KLHDC4	FOS.tr_0_vs_pLV_0	FOS.tr_0	pLV_0	KLHDC4
551.346	-1.28488	0.0850047	-15.1154	1.28164e-51	3.09492e-50	MCM4	FOS.tr_0_vs_pLV_0	FOS.tr_0	pLV_0	MCM4
1470.91	0.943785	0.0566308	16.6656	2.33216e-62	7.36206e-61	KCTD9	FOS.tr_0_vs_pLV_0	FOS.tr_0	pLV_0	KCTD9
1053.74	-0.363758	0.0703764	-5.16875	2.35666e-07	8.69518e-07	ASAH1	FOS.tr_0_vs_pLV_0	FOS.tr_0	pLV_0	ASAH1
1767.93	-0.190122	0.0550602	-3.45298	0.000554432	0.00135529	BNIP3L	FOS.tr_0_vs_pLV_0	FOS.tr_0	pLV_0	BNIP3L
967.545	0.901056	0.0662402	13.6029	3.85112e-42	7.32313e-41	MAN2B1	FOS.tr_0_vs_pLV_0	FOS.tr_0	pLV_0	MAN2B1
5465.97	-0.430788	0.0448863	-9.59731	8.20571e-22	7.52937e-21	NUCB1	FOS.tr_0_vs_pLV_0	FOS.tr_0	pLV_0	NUCB1
1184	1.11666	0.0641353	17.411	6.80489e-68	2.44476e-66	GYS1	FOS.tr_0_vs_pLV_0	FOS.tr_0	pLV_0	GYS1
257.859	-0.563197	0.121058	-4.65228	3.28287e-06	1.07875e-05	ECH1	FOS.tr_0_vs_pLV_0	FOS.tr_0	pLV_0	ECH1
542.484	1.06653	0.0867859	12.2892	1.03514e-34	1.53897e-33	NFKBIB	FOS.tr_0_vs_pLV_0	FOS.tr_0	pLV_0	NFKBIB
2524.09	0.846971	0.0500567	16.9202	3.19198e-64	1.05081e-62	CLPTM1	FOS.tr_0_vs_pLV_0	FOS.tr_0	pLV_0	CLPTM1
683.337	1.26858	0.0844305	15.0251	5.02945e-51	1.19134e-49	RELB	FOS.tr_0_vs_pLV_0	FOS.tr_0	pLV_0	RELB
1318.66	0.194558	0.0581957	3.34317	0.000828282	0.00197415	FCGRT	FOS.tr_0_vs_pLV_0	FOS.tr_0	pLV_0	FCGRT
440.324	-0.207878	0.0902952	-2.3022	0.0213239	0.0390526	PIH1D1	FOS.tr_0_vs_pLV_0	FOS.tr_0	pLV_0	PIH1D1
1274.64	0.523833	0.0590788	8.86668	7.5359e-19	5.95015e-18	ARHGEF18	FOS.tr_0_vs_pLV_0	FOS.tr_0	pLV_0	ARHGEF18
245.382	0.554334	0.117505	4.71753	2.3873e-06	7.96967e-06	PPP1R13L	FOS.tr_0_vs_pLV_0	FOS.tr_0	pLV_0	PPP1R13L
19.4848	-1.20207	0.421491	-2.85195	0.00434514	0.00920319	PEX11G	FOS.tr_0_vs_pLV_0	FOS.tr_0	pLV_0	PEX11G
611.245	0.19585	0.0804437	2.43462	0.0149074	0.0282808	DOT1L	FOS.tr_0_vs_pLV_0	FOS.tr_0	pLV_0	DOT1L
334.925	-0.868052	0.10666	-8.13847	4.00306e-16	2.75249e-15	PLEKHJ1	FOS.tr_0_vs_pLV_0	FOS.tr_0	pLV_0	PLEKHJ1
855.902	-0.243721	0.0728275	-3.34655	0.000818249	0.00195254	SF3A2	FOS.tr_0_vs_pLV_0	FOS.tr_0	pLV_0	SF3A2
4961.69	0.244471	0.0460485	5.30899	1.10235e-07	4.1919e-07	OAZ1	FOS.tr_0_vs_pLV_0	FOS.tr_0	pLV_0	OAZ1
402.986	-0.840241	0.0950133	-8.84341	9.28419e-19	7.29429e-18	STX10	FOS.tr_0_vs_pLV_0	FOS.tr_0	pLV_0	STX10
1859.22	0.418422	0.057057	7.3334	2.24381e-13	1.32195e-12	DMPK	FOS.tr_0_vs_pLV_0	FOS.tr_0	pLV_0	DMPK
468.579	-0.735075	0.0889762	-8.26148	1.43883e-16	1.01886e-15	TBC1D17	FOS.tr_0_vs_pLV_0	FOS.tr_0	pLV_0	TBC1D17
24.5975	1.65643	0.392467	4.22055	2.43703e-05	7.21582e-05	IL4I1	FOS.tr_0_vs_pLV_0	FOS.tr_0	pLV_0	IL4I1
1035.26	0.325914	0.0640594	5.08768	3.62461e-07	1.3142e-06	SGTA	FOS.tr_0_vs_pLV_0	FOS.tr_0	pLV_0	SGTA
792.668	0.812287	0.0789072	10.2942	7.48385e-25	7.76347e-24	MED25	FOS.tr_0_vs_pLV_0	FOS.tr_0	pLV_0	MED25
835.602	-0.295913	0.0726973	-4.07048	4.69172e-05	0.000133549	C19orf53	FOS.tr_0_vs_pLV_0	FOS.tr_0	pLV_0	C19orf53
187.44	1.05146	0.144208	7.29126	3.07068e-13	1.79208e-12	IL27RA	FOS.tr_0_vs_pLV_0	FOS.tr_0	pLV_0	IL27RA
81.4706	-2.11981	0.23206	-9.13473	6.55718e-20	5.44385e-19	ASF1B	FOS.tr_0_vs_pLV_0	FOS.tr_0	pLV_0	ASF1B
339.606	0.431282	0.102261	4.21745	2.47078e-05	7.30903e-05	VRK3	FOS.tr_0_vs_pLV_0	FOS.tr_0	pLV_0	VRK3
1770.24	0.641269	0.0531019	12.0762	1.41077e-33	2.01568e-32	PPP6R1	FOS.tr_0_vs_pLV_0	FOS.tr_0	pLV_0	PPP6R1
78.7149	0.596052	0.203688	2.9263	0.00343015	0.00739037	MED26	FOS.tr_0_vs_pLV_0	FOS.tr_0	pLV_0	MED26
527.696	-1.93341	0.0929582	-20.7987	4.4488e-96	2.61911e-94	OLFM2	FOS.tr_0_vs_pLV_0	FOS.tr_0	pLV_0	OLFM2
788.014	-0.357441	0.0769928	-4.64253	3.44166e-06	1.12909e-05	ILVBL	FOS.tr_0_vs_pLV_0	FOS.tr_0	pLV_0	ILVBL
138.057	-0.399714	0.158332	-2.52452	0.0115855	0.0225001	ZNF419	FOS.tr_0_vs_pLV_0	FOS.tr_0	pLV_0	ZNF419
2103.56	0.18426	0.0523271	3.52131	0.000429415	0.00106551	SYDE1	FOS.tr_0_vs_pLV_0	FOS.tr_0	pLV_0	SYDE1
8.93877	1.61383	0.625324	2.58078	0.00985762	0.0194512	AURKC	FOS.tr_0_vs_pLV_0	FOS.tr_0	pLV_0	AURKC
864.555	-0.20208	0.0687416	-2.9397	0.00328527	0.00710004	URI1	FOS.tr_0_vs_pLV_0	FOS.tr_0	pLV_0	URI1
536.663	0.406257	0.0910762	4.46063	8.17201e-06	2.56414e-05	PDCD5	FOS.tr_0_vs_pLV_0	FOS.tr_0	pLV_0	PDCD5
4204.65	-0.832364	0.052025	-15.9993	1.29211e-57	3.63118e-56	RPS16	FOS.tr_0_vs_pLV_0	FOS.tr_0	pLV_0	RPS16
950.311	-0.612025	0.0695052	-8.80546	1.30315e-18	1.01551e-17	FBL	FOS.tr_0_vs_pLV_0	FOS.tr_0	pLV_0	FBL
313.402	0.458854	0.106955	4.29015	1.78552e-05	5.37756e-05	DYRK1B	FOS.tr_0_vs_pLV_0	FOS.tr_0	pLV_0	DYRK1B
4828.21	-0.173996	0.0502934	-3.45962	0.000540943	0.00132312	PLD3	FOS.tr_0_vs_pLV_0	FOS.tr_0	pLV_0	PLD3
116.154	-0.680729	0.175393	-3.88118	0.000103953	0.00028311	PRX	FOS.tr_0_vs_pLV_0	FOS.tr_0	pLV_0	PRX
391.221	0.417634	0.0955317	4.37168	1.23293e-05	3.78611e-05	PIAS4	FOS.tr_0_vs_pLV_0	FOS.tr_0	pLV_0	PIAS4
674.314	-1.0996	0.0838154	-13.1193	2.55386e-39	4.44405e-38	NUMBL	FOS.tr_0_vs_pLV_0	FOS.tr_0	pLV_0	NUMBL
37.9534	2.50328	0.67695	3.69788	0.000217406	0.000564549	EBI3	FOS.tr_0_vs_pLV_0	FOS.tr_0	pLV_0	EBI3
1214.56	-0.303922	0.0626312	-4.85256	1.21876e-06	4.21252e-06	TBCB	FOS.tr_0_vs_pLV_0	FOS.tr_0	pLV_0	TBCB
133.772	0.509205	0.15946	3.19331	0.00140652	0.00324214	FSD1	FOS.tr_0_vs_pLV_0	FOS.tr_0	pLV_0	FSD1
1705.38	0.163952	0.0570696	2.87283	0.00406808	0.00865728	CLIP3	FOS.tr_0_vs_pLV_0	FOS.tr_0	pLV_0	CLIP3
8852.05	-0.48524	0.0412697	-11.7578	6.44069e-32	8.75272e-31	SLC1A5	FOS.tr_0_vs_pLV_0	FOS.tr_0	pLV_0	SLC1A5
428.868	0.624621	0.098894	6.31607	2.68298e-10	1.27743e-09	PRKD2	FOS.tr_0_vs_pLV_0	FOS.tr_0	pLV_0	PRKD2
731.714	0.334396	0.0727801	4.5946	4.33577e-06	1.40753e-05	CCDC9	FOS.tr_0_vs_pLV_0	FOS.tr_0	pLV_0	CCDC9
3139.07	-0.533304	0.043681	-12.2091	2.78082e-34	4.05949e-33	HNRNPUL1	FOS.tr_0_vs_pLV_0	FOS.tr_0	pLV_0	HNRNPUL1
982.559	0.822706	0.0683335	12.0396	2.20077e-33	3.12505e-32	FZR1	FOS.tr_0_vs_pLV_0	FOS.tr_0	pLV_0	FZR1
264.119	-0.998066	0.12598	-7.92244	2.32893e-15	1.53652e-14	BBC3	FOS.tr_0_vs_pLV_0	FOS.tr_0	pLV_0	BBC3
2046	-0.311675	0.0529923	-5.88152	4.06519e-09	1.75947e-08	TGFB1	FOS.tr_0_vs_pLV_0	FOS.tr_0	pLV_0	TGFB1
220.782	1.19376	0.131395	9.08527	1.0344e-19	8.49155e-19	DENND3	FOS.tr_0_vs_pLV_0	FOS.tr_0	pLV_0	DENND3
4557.73	-0.0986548	0.0429802	-2.29535	0.0217128	0.0396929	PLIN3	FOS.tr_0_vs_pLV_0	FOS.tr_0	pLV_0	PLIN3
5.48481	4.04461	1.20747	3.34966	0.000809107	0.00193101	MYH14	FOS.tr_0_vs_pLV_0	FOS.tr_0	pLV_0	MYH14
21.0356	3.32211	0.527785	6.29443	3.0853e-10	1.46112e-09	ICAM4	FOS.tr_0_vs_pLV_0	FOS.tr_0	pLV_0	ICAM4
6151.9	-0.275686	0.0499238	-5.52213	3.3491e-08	1.33555e-07	RPS19	FOS.tr_0_vs_pLV_0	FOS.tr_0	pLV_0	RPS19
2524.1	-0.333935	0.0542853	-6.15148	7.67639e-10	3.52084e-09	NOP53	FOS.tr_0_vs_pLV_0	FOS.tr_0	pLV_0	NOP53
119.597	-0.551669	0.163763	-3.36869	0.000755258	0.00181107	ICAM5	FOS.tr_0_vs_pLV_0	FOS.tr_0	pLV_0	ICAM5
883.263	0.231351	0.0689034	3.35761	0.000786201	0.00188108	TYK2	FOS.tr_0_vs_pLV_0	FOS.tr_0	pLV_0	TYK2
3700.83	0.431885	0.0448771	9.62372	6.34896e-22	5.83562e-21	CDC37	FOS.tr_0_vs_pLV_0	FOS.tr_0	pLV_0	CDC37
425.369	-0.60676	0.0924055	-6.56628	5.15871e-11	2.59561e-10	MEIS3	FOS.tr_0_vs_pLV_0	FOS.tr_0	pLV_0	MEIS3
977.278	0.463541	0.0677081	6.84616	7.58608e-12	4.03466e-11	CYTH2	FOS.tr_0_vs_pLV_0	FOS.tr_0	pLV_0	CYTH2
77.2538	-0.731777	0.222928	-3.28257	0.00102866	0.00241956	GRIN2D	FOS.tr_0_vs_pLV_0	FOS.tr_0	pLV_0	GRIN2D
2080.37	-1.00355	0.0534936	-18.7603	1.5963e-78	7.05479e-77	CLEC11A	FOS.tr_0_vs_pLV_0	FOS.tr_0	pLV_0	CLEC11A
226.963	-1.3651	0.129627	-10.531	6.21813e-26	6.73186e-25	LIG1	FOS.tr_0_vs_pLV_0	FOS.tr_0	pLV_0	LIG1
6.18172	-1.78507	0.806264	-2.214	0.0268285	0.0479897	HAS1	FOS.tr_0_vs_pLV_0	FOS.tr_0	pLV_0	HAS1
34.3903	-1.35309	0.318908	-4.24289	2.2066e-05	6.56607e-05	DBP	FOS.tr_0_vs_pLV_0	FOS.tr_0	pLV_0	DBP
1163.63	0.243524	0.0619888	3.92851	8.54733e-05	0.000235245	PLPPR2	FOS.tr_0_vs_pLV_0	FOS.tr_0	pLV_0	PLPPR2
9.35138	1.53198	0.621506	2.46495	0.0137034	0.0262249	RASIP1	FOS.tr_0_vs_pLV_0	FOS.tr_0	pLV_0	RASIP1
550.063	0.319401	0.0861994	3.70538	0.000211073	0.00054943	PLEKHA4	FOS.tr_0_vs_pLV_0	FOS.tr_0	pLV_0	PLEKHA4
3465.62	0.201948	0.0499517	4.04287	5.27999e-05	0.000149433	PPP2R1A	FOS.tr_0_vs_pLV_0	FOS.tr_0	pLV_0	PPP2R1A
1691.46	0.320632	0.0548447	5.84617	5.03008e-09	2.16143e-08	TNPO2	FOS.tr_0_vs_pLV_0	FOS.tr_0	pLV_0	TNPO2
554.885	0.243445	0.0813947	2.99092	0.00278139	0.00609518	DNASE2	FOS.tr_0_vs_pLV_0	FOS.tr_0	pLV_0	DNASE2
294.791	1.25397	0.119101	10.5286	6.3753e-26	6.89276e-25	JAK3	FOS.tr_0_vs_pLV_0	FOS.tr_0	pLV_0	JAK3
6490.43	-0.767676	0.0498182	-15.4096	1.41175e-53	3.58629e-52	RPL18A	FOS.tr_0_vs_pLV_0	FOS.tr_0	pLV_0	RPL18A
444.622	-0.975057	0.0924151	-10.5508	5.03414e-26	5.48687e-25	ISYNA1	FOS.tr_0_vs_pLV_0	FOS.tr_0	pLV_0	ISYNA1
464.622	0.626381	0.0896484	6.98708	2.80665e-12	1.5415e-11	ELL	FOS.tr_0_vs_pLV_0	FOS.tr_0	pLV_0	ELL
344.416	0.337844	0.112419	3.00522	0.00265393	0.00583561	CRTC1	FOS.tr_0_vs_pLV_0	FOS.tr_0	pLV_0	CRTC1
1302.38	-1.54043	0.129205	-11.9224	9.04745e-33	1.26798e-31	COMP	FOS.tr_0_vs_pLV_0	FOS.tr_0	pLV_0	COMP
549.214	-0.256947	0.0898675	-2.85917	0.00424752	0.00901535	DDX49	FOS.tr_0_vs_pLV_0	FOS.tr_0	pLV_0	DDX49
482.871	-0.544979	0.0900044	-6.05503	1.40392e-09	6.32058e-09	TMEM147	FOS.tr_0_vs_pLV_0	FOS.tr_0	pLV_0	TMEM147
85.791	-1.28029	0.208667	-6.13557	8.48554e-10	3.87324e-09	TMEM59L	FOS.tr_0_vs_pLV_0	FOS.tr_0	pLV_0	TMEM59L
766.621	-0.734371	0.0767541	-9.56784	1.09158e-21	9.94815e-21	USF2	FOS.tr_0_vs_pLV_0	FOS.tr_0	pLV_0	USF2
1041.03	-0.272187	0.0639231	-4.25804	2.06227e-05	6.16275e-05	KXD1	FOS.tr_0_vs_pLV_0	FOS.tr_0	pLV_0	KXD1
4735.86	-0.229621	0.052803	-4.34863	1.36989e-05	4.18296e-05	FKBP8	FOS.tr_0_vs_pLV_0	FOS.tr_0	pLV_0	FKBP8
756.2	-0.564987	0.0729331	-7.74665	9.43517e-15	6.04203e-14	ERF	FOS.tr_0_vs_pLV_0	FOS.tr_0	pLV_0	ERF
297.743	0.271192	0.107901	2.51335	0.0119591	0.0231755	GSK3A	FOS.tr_0_vs_pLV_0	FOS.tr_0	pLV_0	GSK3A
946.981	0.151288	0.0641355	2.35888	0.0183304	0.0340851	ATP13A1	FOS.tr_0_vs_pLV_0	FOS.tr_0	pLV_0	ATP13A1
38.4678	2.06583	0.324469	6.3668	1.93012e-10	9.30505e-10	GRIK5	FOS.tr_0_vs_pLV_0	FOS.tr_0	pLV_0	GRIK5
76.1302	1.7504	0.231685	7.55507	4.18626e-14	2.57546e-13	CADM4	FOS.tr_0_vs_pLV_0	FOS.tr_0	pLV_0	CADM4
686.858	0.306889	0.0738509	4.15552	3.24552e-05	9.42795e-05	SMG9	FOS.tr_0_vs_pLV_0	FOS.tr_0	pLV_0	SMG9
610.743	-0.332418	0.0793961	-4.18683	2.82873e-05	8.28738e-05	AVL9	FOS.tr_0_vs_pLV_0	FOS.tr_0	pLV_0	AVL9
267.768	-0.448763	0.12418	-3.6138	0.000301742	0.000767608	BET1	FOS.tr_0_vs_pLV_0	FOS.tr_0	pLV_0	BET1
798.981	0.494991	0.0714177	6.93094	4.18058e-12	2.26603e-11	NAMPT	FOS.tr_0_vs_pLV_0	FOS.tr_0	pLV_0	NAMPT
733.647	0.439307	0.0735547	5.97252	2.33614e-09	1.03075e-08	PON2	FOS.tr_0_vs_pLV_0	FOS.tr_0	pLV_0	PON2
44.5767	-0.607564	0.271888	-2.23461	0.0254427	0.0457696	ITGB8	FOS.tr_0_vs_pLV_0	FOS.tr_0	pLV_0	ITGB8
858.838	-0.47329	0.0682288	-6.9368	4.01076e-12	2.17984e-11	HBP1	FOS.tr_0_vs_pLV_0	FOS.tr_0	pLV_0	HBP1
132.667	-0.820335	0.165416	-4.95923	7.07729e-07	2.49921e-06	WDR91	FOS.tr_0_vs_pLV_0	FOS.tr_0	pLV_0	WDR91
3985.21	0.506636	0.0510935	9.91586	3.5519e-23	3.45362e-22	MTPN	FOS.tr_0_vs_pLV_0	FOS.tr_0	pLV_0	MTPN
147.661	-2.12442	0.170243	-12.4788	9.74797e-36	1.51634e-34	PTN	FOS.tr_0_vs_pLV_0	FOS.tr_0	pLV_0	PTN
160.132	-0.704741	0.150161	-4.69323	2.68923e-06	8.9296e-06	PALS2	FOS.tr_0_vs_pLV_0	FOS.tr_0	pLV_0	PALS2
877.295	0.642997	0.0698777	9.20175	3.52156e-20	2.96123e-19	ZC3HAV1	FOS.tr_0_vs_pLV_0	FOS.tr_0	pLV_0	ZC3HAV1
142.423	0.402684	0.150442	2.67666	0.00743592	0.0150481	TTC26	FOS.tr_0_vs_pLV_0	FOS.tr_0	pLV_0	TTC26
1910.58	0.401866	0.0521288	7.70911	1.267e-14	8.02751e-14	OGDH	FOS.tr_0_vs_pLV_0	FOS.tr_0	pLV_0	OGDH
18.6821	1.06947	0.415934	2.57126	0.0101329	0.0199481	ADAP1	FOS.tr_0_vs_pLV_0	FOS.tr_0	pLV_0	ADAP1
1129.83	-0.587036	0.0629732	-9.32199	1.1418e-20	9.84412e-20	H2AZ2	FOS.tr_0_vs_pLV_0	FOS.tr_0	pLV_0	H2AZ2
1658.96	-0.437168	0.0544457	-8.02943	9.79272e-16	6.58468e-15	CAV2	FOS.tr_0_vs_pLV_0	FOS.tr_0	pLV_0	CAV2
13314.8	-0.150113	0.0441986	-3.39633	0.000682971	0.0016458	CAV1	FOS.tr_0_vs_pLV_0	FOS.tr_0	pLV_0	CAV1
2180.62	0.561628	0.0492012	11.4149	3.52251e-30	4.54209e-29	MET	FOS.tr_0_vs_pLV_0	FOS.tr_0	pLV_0	MET
726.073	1.26891	0.0774927	16.3746	2.90196e-60	8.63682e-59	LMBR1	FOS.tr_0_vs_pLV_0	FOS.tr_0	pLV_0	LMBR1
23.6386	1.35285	0.388335	3.48372	0.000494501	0.00121488	HOXA1	FOS.tr_0_vs_pLV_0	FOS.tr_0	pLV_0	HOXA1
2105.67	0.411598	0.0562272	7.32027	2.47466e-13	1.4553e-12	DNAJB6	FOS.tr_0_vs_pLV_0	FOS.tr_0	pLV_0	DNAJB6
128.956	-2.38175	0.192381	-12.3804	3.33808e-35	5.07986e-34	LFNG	FOS.tr_0_vs_pLV_0	FOS.tr_0	pLV_0	LFNG
467.963	-0.264341	0.0912182	-2.8979	0.00375666	0.00803697	BRAT1	FOS.tr_0_vs_pLV_0	FOS.tr_0	pLV_0	BRAT1
434.142	-0.444338	0.0988452	-4.4953	6.94731e-06	2.20301e-05	IQCE	FOS.tr_0_vs_pLV_0	FOS.tr_0	pLV_0	IQCE
766.587	1.36462	0.0780336	17.4876	1.78201e-68	6.47425e-67	CPED1	FOS.tr_0_vs_pLV_0	FOS.tr_0	pLV_0	CPED1
477.038	0.19441	0.0871736	2.23015	0.0257375	0.0462175	HIBADH	FOS.tr_0_vs_pLV_0	FOS.tr_0	pLV_0	HIBADH
2868.19	0.199752	0.0468787	4.26104	2.03475e-05	6.085e-05	TAX1BP1	FOS.tr_0_vs_pLV_0	FOS.tr_0	pLV_0	TAX1BP1
771.694	-0.327051	0.0741647	-4.4098	1.03466e-05	3.20347e-05	GRB10	FOS.tr_0_vs_pLV_0	FOS.tr_0	pLV_0	GRB10
102.673	-0.481518	0.187371	-2.56986	0.010174	0.0200166	ABHD11	FOS.tr_0_vs_pLV_0	FOS.tr_0	pLV_0	ABHD11
1558.98	0.24659	0.0552688	4.46165	8.13299e-06	2.5529e-05	FKBP14	FOS.tr_0_vs_pLV_0	FOS.tr_0	pLV_0	FKBP14
347.264	0.414975	0.100564	4.12646	3.68383e-05	0.000106342	PLEKHA8	FOS.tr_0_vs_pLV_0	FOS.tr_0	pLV_0	PLEKHA8
118.846	-0.761649	0.171506	-4.44096	8.95584e-06	2.79649e-05	NOD1	FOS.tr_0_vs_pLV_0	FOS.tr_0	pLV_0	NOD1
6348.86	-0.617962	0.0432119	-14.3007	2.16495e-46	4.58304e-45	GARS1	FOS.tr_0_vs_pLV_0	FOS.tr_0	pLV_0	GARS1
132.302	-0.993665	0.161706	-6.14489	8.00165e-10	3.66481e-09	NSUN5P2	FOS.tr_0_vs_pLV_0	FOS.tr_0	pLV_0	NSUN5P2
4789.68	0.131585	0.0476613	2.76083	0.00576543	0.011954	HSPB1	FOS.tr_0_vs_pLV_0	FOS.tr_0	pLV_0	HSPB1
16.5778	-1.49116	0.472912	-3.15315	0.00161519	0.00368524	NPTX2	FOS.tr_0_vs_pLV_0	FOS.tr_0	pLV_0	NPTX2
1895.12	0.412696	0.0568628	7.25776	3.93555e-13	2.28197e-12	ZKSCAN1	FOS.tr_0_vs_pLV_0	FOS.tr_0	pLV_0	ZKSCAN1
124.394	-1.01754	0.173963	-5.84916	4.94049e-09	2.1235e-08	NUDT1	FOS.tr_0_vs_pLV_0	FOS.tr_0	pLV_0	NUDT1
587.507	-0.314904	0.0845114	-3.72617	0.000194412	0.000508936	TAF6	FOS.tr_0_vs_pLV_0	FOS.tr_0	pLV_0	TAF6
776.827	0.710196	0.0720924	9.8512	6.77297e-23	6.49553e-22	WASL	FOS.tr_0_vs_pLV_0	FOS.tr_0	pLV_0	WASL
377.927	-0.399854	0.104704	-3.81891	0.000134041	0.000359829	AIMP2	FOS.tr_0_vs_pLV_0	FOS.tr_0	pLV_0	AIMP2
6864.08	-1.55402	0.0418433	-37.139	6.6005e-302	2.36606e-299	PCOLCE	FOS.tr_0_vs_pLV_0	FOS.tr_0	pLV_0	PCOLCE
608.142	0.685773	0.0887404	7.72785	1.09374e-14	6.95708e-14	RBM28	FOS.tr_0_vs_pLV_0	FOS.tr_0	pLV_0	RBM28
1003.13	-0.839179	0.0677139	-12.393	2.85122e-35	4.34717e-34	IMPDH1	FOS.tr_0_vs_pLV_0	FOS.tr_0	pLV_0	IMPDH1
177.864	0.647943	0.140323	4.61753	3.88341e-06	1.26808e-05	AGFG2	FOS.tr_0_vs_pLV_0	FOS.tr_0	pLV_0	AGFG2
125.596	-0.732738	0.170928	-4.28683	1.81238e-05	5.45236e-05	LSM5	FOS.tr_0_vs_pLV_0	FOS.tr_0	pLV_0	LSM5
39118	-0.124275	0.0387861	-3.2041	0.00135484	0.00313364	SERPINE1	FOS.tr_0_vs_pLV_0	FOS.tr_0	pLV_0	SERPINE1
1256.72	-0.205453	0.0639563	-3.2124	0.0013163	0.00305206	AP1S1	FOS.tr_0_vs_pLV_0	FOS.tr_0	pLV_0	AP1S1
690.2	-0.540572	0.0762215	-7.09212	1.32073e-12	7.40775e-12	C1GALT1	FOS.tr_0_vs_pLV_0	FOS.tr_0	pLV_0	C1GALT1
3502.28	-0.282546	0.0432436	-6.53382	6.41114e-11	3.20378e-10	PLOD3	FOS.tr_0_vs_pLV_0	FOS.tr_0	pLV_0	PLOD3
70.2657	1.02226	0.228208	4.4795	7.48164e-06	2.3613e-05	CLDN15	FOS.tr_0_vs_pLV_0	FOS.tr_0	pLV_0	CLDN15
290.197	-1.16467	0.114567	-10.1658	2.81718e-24	2.85991e-23	GLCCI1	FOS.tr_0_vs_pLV_0	FOS.tr_0	pLV_0	GLCCI1
358.827	-0.564483	0.0992702	-5.68633	1.29799e-08	5.39913e-08	PHF14	FOS.tr_0_vs_pLV_0	FOS.tr_0	pLV_0	PHF14
198.997	-0.997641	0.139767	-7.13787	9.47872e-13	5.35368e-12	EZH2	FOS.tr_0_vs_pLV_0	FOS.tr_0	pLV_0	EZH2
298.514	-0.634103	0.11331	-5.5962	2.191e-08	8.90924e-08	ZNF862	FOS.tr_0_vs_pLV_0	FOS.tr_0	pLV_0	ZNF862
409.149	1.01866	0.10968	9.28757	1.57845e-20	1.3522e-19	SFRP4	FOS.tr_0_vs_pLV_0	FOS.tr_0	pLV_0	SFRP4
4088.86	-0.701136	0.0484524	-14.4706	1.85767e-47	4.04946e-46	MEST	FOS.tr_0_vs_pLV_0	FOS.tr_0	pLV_0	MEST
105.223	-1.46011	0.188561	-7.74344	9.67614e-15	6.17672e-14	MEOX2	FOS.tr_0_vs_pLV_0	FOS.tr_0	pLV_0	MEOX2
294.254	-0.335865	0.113763	-2.95231	0.00315401	0.00684204	ANKMY2	FOS.tr_0_vs_pLV_0	FOS.tr_0	pLV_0	ANKMY2
267.289	1.35795	0.120047	11.3118	1.14654e-29	1.43929e-28	TSPAN13	FOS.tr_0_vs_pLV_0	FOS.tr_0	pLV_0	TSPAN13
596.453	-0.477952	0.0897243	-5.3269	9.99039e-08	3.81071e-07	AHR	FOS.tr_0_vs_pLV_0	FOS.tr_0	pLV_0	AHR
394.538	-0.71293	0.0946328	-7.53365	4.93409e-14	3.02516e-13	GLI3	FOS.tr_0_vs_pLV_0	FOS.tr_0	pLV_0	GLI3
462.006	0.395852	0.0939919	4.21155	2.53626e-05	7.48901e-05	MRPL32	FOS.tr_0_vs_pLV_0	FOS.tr_0	pLV_0	MRPL32
701.34	0.605877	0.0828464	7.31325	2.60753e-13	1.52953e-12	URGCP	FOS.tr_0_vs_pLV_0	FOS.tr_0	pLV_0	URGCP
1377.27	0.308327	0.0593264	5.19712	2.02397e-07	7.52619e-07	TMEM248	FOS.tr_0_vs_pLV_0	FOS.tr_0	pLV_0	TMEM248
92.1581	0.576157	0.18941	3.04185	0.00235131	0.00522293	STAG3L4	FOS.tr_0_vs_pLV_0	FOS.tr_0	pLV_0	STAG3L4
471.565	0.65306	0.0872441	7.48544	7.13097e-14	4.3342e-13	PRKAG2	FOS.tr_0_vs_pLV_0	FOS.tr_0	pLV_0	PRKAG2
8155.25	-0.354052	0.0423132	-8.36741	5.88986e-17	4.25288e-16	AEBP1	FOS.tr_0_vs_pLV_0	FOS.tr_0	pLV_0	AEBP1
743.012	-0.609748	0.0766018	-7.95998	1.72071e-15	1.13991e-14	POLD2	FOS.tr_0_vs_pLV_0	FOS.tr_0	pLV_0	POLD2
641.754	0.699625	0.079962	8.74947	2.14348e-18	1.65517e-17	BCL7B	FOS.tr_0_vs_pLV_0	FOS.tr_0	pLV_0	BCL7B
2924.88	0.234009	0.0487929	4.79596	1.61897e-06	5.51429e-06	YKT6	FOS.tr_0_vs_pLV_0	FOS.tr_0	pLV_0	YKT6
1178.63	-0.661709	0.0630232	-10.4994	8.68861e-26	9.33751e-25	CLIP2	FOS.tr_0_vs_pLV_0	FOS.tr_0	pLV_0	CLIP2
988.738	0.372099	0.065281	5.69997	1.19832e-08	5.00391e-08	LIMK1	FOS.tr_0_vs_pLV_0	FOS.tr_0	pLV_0	LIMK1
9.58046	-1.70242	0.620544	-2.74343	0.00608002	0.0125563	LHX2	FOS.tr_0_vs_pLV_0	FOS.tr_0	pLV_0	LHX2
1512.55	-0.512758	0.0581265	-8.82143	1.13012e-18	8.84517e-18	SPIN1	FOS.tr_0_vs_pLV_0	FOS.tr_0	pLV_0	SPIN1
1255.25	0.615463	0.0605844	10.1588	3.02849e-24	3.07249e-23	TMEM245	FOS.tr_0_vs_pLV_0	FOS.tr_0	pLV_0	TMEM245
482.176	-1.0218	0.0890532	-11.474	1.78154e-30	2.31945e-29	PRUNE2	FOS.tr_0_vs_pLV_0	FOS.tr_0	pLV_0	PRUNE2
276.154	0.353085	0.115206	3.06481	0.00217806	0.00486087	MEGF9	FOS.tr_0_vs_pLV_0	FOS.tr_0	pLV_0	MEGF9
192.532	-0.500461	0.135152	-3.70295	0.000213108	0.00055419	TRIM14	FOS.tr_0_vs_pLV_0	FOS.tr_0	pLV_0	TRIM14
1287.44	-0.61732	0.0700423	-8.81354	1.21258e-18	9.4722e-18	TGFBR1	FOS.tr_0_vs_pLV_0	FOS.tr_0	pLV_0	TGFBR1
818.894	-0.486398	0.0771842	-6.30178	2.94245e-10	1.39684e-09	SEC61B	FOS.tr_0_vs_pLV_0	FOS.tr_0	pLV_0	SEC61B
56.7422	-1.42551	0.251481	-5.66848	1.44073e-08	5.95452e-08	C5	FOS.tr_0_vs_pLV_0	FOS.tr_0	pLV_0	C5
68.4377	-1.76024	0.238726	-7.37347	1.66246e-13	9.89197e-13	OGN	FOS.tr_0_vs_pLV_0	FOS.tr_0	pLV_0	OGN
147.698	-2.19453	0.172979	-12.6867	7.00739e-37	1.13948e-35	ASPN	FOS.tr_0_vs_pLV_0	FOS.tr_0	pLV_0	ASPN
107.073	-0.698671	0.189526	-3.68641	0.000227439	0.000589462	ECM2	FOS.tr_0_vs_pLV_0	FOS.tr_0	pLV_0	ECM2
1318.72	0.155476	0.0584648	2.6593	0.0078303	0.0157731	TLE4	FOS.tr_0_vs_pLV_0	FOS.tr_0	pLV_0	TLE4
812.429	0.161013	0.0685923	2.34739	0.0189052	0.0350368	PTGR1	FOS.tr_0_vs_pLV_0	FOS.tr_0	pLV_0	PTGR1
309.903	0.802042	0.107828	7.43814	1.02111e-13	6.16683e-13	SUSD1	FOS.tr_0_vs_pLV_0	FOS.tr_0	pLV_0	SUSD1
447.722	-0.659037	0.104947	-6.27973	3.39153e-10	1.5992e-09	AKNA	FOS.tr_0_vs_pLV_0	FOS.tr_0	pLV_0	AKNA
345.419	-1.35595	0.116094	-11.6798	1.61665e-31	2.15878e-30	DNM1	FOS.tr_0_vs_pLV_0	FOS.tr_0	pLV_0	DNM1
3205.63	0.520326	0.0478638	10.871	1.58481e-27	1.84715e-26	ENG	FOS.tr_0_vs_pLV_0	FOS.tr_0	pLV_0	ENG
359.455	0.540636	0.109465	4.9389	7.85656e-07	2.76591e-06	CDC37L1	FOS.tr_0_vs_pLV_0	FOS.tr_0	pLV_0	CDC37L1
98.7774	-0.783568	0.189442	-4.13619	3.53115e-05	0.000102085	PLGRKT	FOS.tr_0_vs_pLV_0	FOS.tr_0	pLV_0	PLGRKT
614.698	0.237697	0.078817	3.01581	0.00256293	0.005651	TBC1D13	FOS.tr_0_vs_pLV_0	FOS.tr_0	pLV_0	TBC1D13
379.212	0.417996	0.0991477	4.21589	2.48797e-05	7.35449e-05	KDM4C	FOS.tr_0_vs_pLV_0	FOS.tr_0	pLV_0	KDM4C
9.7753	3.21517	0.752817	4.27085	1.9473e-05	5.83755e-05	DOCK8	FOS.tr_0_vs_pLV_0	FOS.tr_0	pLV_0	DOCK8
1165.29	0.35884	0.0601794	5.96284	2.47891e-09	1.09046e-08	KANK1	FOS.tr_0_vs_pLV_0	FOS.tr_0	pLV_0	KANK1
1253.45	-0.258699	0.0625518	-4.13576	3.53784e-05	0.000102256	NCS1	FOS.tr_0_vs_pLV_0	FOS.tr_0	pLV_0	NCS1
1721.63	0.2341	0.0528313	4.43109	9.37586e-06	2.92086e-05	FUBP3	FOS.tr_0_vs_pLV_0	FOS.tr_0	pLV_0	FUBP3
1283.58	0.278242	0.0634067	4.38821	1.14288e-05	3.52367e-05	CREB3	FOS.tr_0_vs_pLV_0	FOS.tr_0	pLV_0	CREB3
1326.81	0.512635	0.0570796	8.98105	2.68195e-19	2.15989e-18	MPDZ	FOS.tr_0_vs_pLV_0	FOS.tr_0	pLV_0	MPDZ
1747.18	-0.230172	0.055707	-4.13182	3.59896e-05	0.000103985	EDF1	FOS.tr_0_vs_pLV_0	FOS.tr_0	pLV_0	EDF1
463.676	1.06478	0.0913304	11.6585	2.07565e-31	2.76257e-30	GLIS3	FOS.tr_0_vs_pLV_0	FOS.tr_0	pLV_0	GLIS3
109.882	-0.907259	0.189307	-4.79252	1.64697e-06	5.60135e-06	APBA1	FOS.tr_0_vs_pLV_0	FOS.tr_0	pLV_0	APBA1
805.432	-0.428456	0.0745783	-5.74505	9.18931e-09	3.88756e-08	ABCA2	FOS.tr_0_vs_pLV_0	FOS.tr_0	pLV_0	ABCA2
214.973	0.284878	0.128567	2.21579	0.0267058	0.0477914	SHB	FOS.tr_0_vs_pLV_0	FOS.tr_0	pLV_0	SHB
3482.8	-0.170815	0.0431643	-3.95732	7.57946e-05	0.000209932	ZFAND5	FOS.tr_0_vs_pLV_0	FOS.tr_0	pLV_0	ZFAND5
1143.51	-0.314272	0.0632529	-4.9685	6.74721e-07	2.38735e-06	DVL1	FOS.tr_0_vs_pLV_0	FOS.tr_0	pLV_0	DVL1
150.189	-0.391401	0.149096	-2.62515	0.00866098	0.0172802	PHYH	FOS.tr_0_vs_pLV_0	FOS.tr_0	pLV_0	PHYH
33.957	-0.782573	0.322626	-2.42564	0.0152815	0.0289122	RASSF4	FOS.tr_0_vs_pLV_0	FOS.tr_0	pLV_0	RASSF4
1173.12	0.509675	0.0626044	8.14119	3.91401e-16	2.69356e-15	DNMBP	FOS.tr_0_vs_pLV_0	FOS.tr_0	pLV_0	DNMBP
1552.88	-1.64022	0.0607289	-27.0089	1.16218e-160	1.48787e-158	CXCL12	FOS.tr_0_vs_pLV_0	FOS.tr_0	pLV_0	CXCL12
1053.88	0.482618	0.0662154	7.2886	3.132e-13	1.82654e-12	ERLIN1	FOS.tr_0_vs_pLV_0	FOS.tr_0	pLV_0	ERLIN1
9062.81	0.137609	0.0381516	3.6069	0.000309879	0.000786572	EIF3A	FOS.tr_0_vs_pLV_0	FOS.tr_0	pLV_0	EIF3A
86.6278	0.848251	0.206231	4.11311	3.90364e-05	0.000112365	CUBN	FOS.tr_0_vs_pLV_0	FOS.tr_0	pLV_0	CUBN
727.384	0.83672	0.0730466	11.4546	2.22987e-30	2.89148e-29	MAPK8	FOS.tr_0_vs_pLV_0	FOS.tr_0	pLV_0	MAPK8
409.511	0.390212	0.0942895	4.13844	3.49671e-05	0.000101194	ATE1	FOS.tr_0_vs_pLV_0	FOS.tr_0	pLV_0	ATE1
152.658	-0.748086	0.159086	-4.7024	2.57116e-06	8.55868e-06	NSMCE4A	FOS.tr_0_vs_pLV_0	FOS.tr_0	pLV_0	NSMCE4A
576.068	0.428345	0.0800175	5.35314	8.64425e-08	3.31055e-07	PLEKHA1	FOS.tr_0_vs_pLV_0	FOS.tr_0	pLV_0	PLEKHA1
2035.01	-1.18771	0.0522651	-22.7248	2.55067e-114	1.91371e-112	UNC5B	FOS.tr_0_vs_pLV_0	FOS.tr_0	pLV_0	UNC5B
773.276	1.76502	0.0773347	22.8231	2.70283e-115	2.04691e-113	VSIR	FOS.tr_0_vs_pLV_0	FOS.tr_0	pLV_0	VSIR
996.698	0.315265	0.0691477	4.5593	5.13243e-06	1.64824e-05	MICU1	FOS.tr_0_vs_pLV_0	FOS.tr_0	pLV_0	MICU1
1211.2	0.150711	0.0598891	2.51651	0.0118523	0.0229906	PPP3CB	FOS.tr_0_vs_pLV_0	FOS.tr_0	pLV_0	PPP3CB
1109.6	0.577213	0.0672704	8.58049	9.44715e-18	7.07155e-17	CCSER2	FOS.tr_0_vs_pLV_0	FOS.tr_0	pLV_0	CCSER2
836.754	0.430717	0.06835	6.30164	2.9452e-10	1.39774e-09	BMPR1A	FOS.tr_0_vs_pLV_0	FOS.tr_0	pLV_0	BMPR1A
6537.1	-2.15022	0.0495058	-43.4336	0	0	ACTA2	FOS.tr_0_vs_pLV_0	FOS.tr_0	pLV_0	ACTA2
945.526	0.241149	0.0674167	3.57699	0.000347572	0.000875634	LIPA	FOS.tr_0_vs_pLV_0	FOS.tr_0	pLV_0	LIPA
1405.11	0.59769	0.057826	10.336	4.84312e-25	5.0468e-24	SFXN3	FOS.tr_0_vs_pLV_0	FOS.tr_0	pLV_0	SFXN3
169.945	-1.53544	0.155394	-9.88093	5.0363e-23	4.87931e-22	KAZALD1	FOS.tr_0_vs_pLV_0	FOS.tr_0	pLV_0	KAZALD1
373.061	-0.335094	0.0957746	-3.49878	0.000467395	0.00115336	FBXW4	FOS.tr_0_vs_pLV_0	FOS.tr_0	pLV_0	FBXW4
176.883	-1.31253	0.149142	-8.80051	1.36191e-18	1.06028e-17	NPM3	FOS.tr_0_vs_pLV_0	FOS.tr_0	pLV_0	NPM3
1808.34	0.367446	0.053768	6.83392	8.26234e-12	4.37988e-11	TNKS2	FOS.tr_0_vs_pLV_0	FOS.tr_0	pLV_0	TNKS2
2736.56	0.573822	0.046017	12.4698	1.09105e-35	1.69228e-34	GBF1	FOS.tr_0_vs_pLV_0	FOS.tr_0	pLV_0	GBF1
1920.06	0.24643	0.0527723	4.66969	3.01653e-06	9.94881e-06	ARHGAP21	FOS.tr_0_vs_pLV_0	FOS.tr_0	pLV_0	ARHGAP21
29.0322	1.52661	0.352644	4.32903	1.49769e-05	4.55319e-05	CPEB3	FOS.tr_0_vs_pLV_0	FOS.tr_0	pLV_0	CPEB3
150.337	-0.536052	0.151465	-3.53911	0.000401483	0.000998662	FBXL15	FOS.tr_0_vs_pLV_0	FOS.tr_0	pLV_0	FBXL15
571.559	-0.61816	0.0799322	-7.73356	1.04579e-14	6.67045e-14	CUEDC2	FOS.tr_0_vs_pLV_0	FOS.tr_0	pLV_0	CUEDC2
528.644	0.483965	0.0888148	5.44915	5.06121e-08	1.97634e-07	ACBD5	FOS.tr_0_vs_pLV_0	FOS.tr_0	pLV_0	ACBD5
1226.09	0.499617	0.0647215	7.71948	1.16802e-14	7.41785e-14	LARP4B	FOS.tr_0_vs_pLV_0	FOS.tr_0	pLV_0	LARP4B
1797.32	0.668744	0.0532037	12.5695	3.10677e-36	4.92776e-35	GTPBP4	FOS.tr_0_vs_pLV_0	FOS.tr_0	pLV_0	GTPBP4
733.162	0.535634	0.0759909	7.04866	1.80653e-12	1.00521e-11	BCCIP	FOS.tr_0_vs_pLV_0	FOS.tr_0	pLV_0	BCCIP
222.381	0.300586	0.127039	2.3661	0.0179768	0.0335047	MTPAP	FOS.tr_0_vs_pLV_0	FOS.tr_0	pLV_0	MTPAP
24.3737	1.00924	0.363767	2.77442	0.00553005	0.0115089	NEURL1	FOS.tr_0_vs_pLV_0	FOS.tr_0	pLV_0	NEURL1
7489.8	-0.507612	0.041424	-12.2541	1.59769e-34	2.35794e-33	SH3PXD2A	FOS.tr_0_vs_pLV_0	FOS.tr_0	pLV_0	SH3PXD2A
3269.15	1.15449	0.0448122	25.7629	2.31157e-146	2.4213e-144	PITRM1	FOS.tr_0_vs_pLV_0	FOS.tr_0	pLV_0	PITRM1
150.356	1.05603	0.15067	7.00891	2.40179e-12	1.32456e-11	MAP3K8	FOS.tr_0_vs_pLV_0	FOS.tr_0	pLV_0	MAP3K8
2790.02	-1.55397	0.0507062	-30.6466	2.93007e-206	6.05961e-204	DKK1	FOS.tr_0_vs_pLV_0	FOS.tr_0	pLV_0	DKK1
1379.38	0.714566	0.0569419	12.549	4.02405e-36	6.33905e-35	TASOR2	FOS.tr_0_vs_pLV_0	FOS.tr_0	pLV_0	TASOR2
1044.27	0.162659	0.0638359	2.54809	0.0108316	0.0211761	XPNPEP1	FOS.tr_0_vs_pLV_0	FOS.tr_0	pLV_0	XPNPEP1
995.441	0.169775	0.0642386	2.64289	0.00822028	0.0164599	SMC3	FOS.tr_0_vs_pLV_0	FOS.tr_0	pLV_0	SMC3
1062.37	0.172493	0.0722967	2.3859	0.0170374	0.0318865	SHOC2	FOS.tr_0_vs_pLV_0	FOS.tr_0	pLV_0	SHOC2
379.661	0.365236	0.0975692	3.74336	0.000181579	0.000477121	TFAM	FOS.tr_0_vs_pLV_0	FOS.tr_0	pLV_0	TFAM
868.67	-0.38281	0.0692722	-5.52617	3.27298e-08	1.30749e-07	CCDC6	FOS.tr_0_vs_pLV_0	FOS.tr_0	pLV_0	CCDC6
781.609	0.257121	0.0736997	3.48876	0.000485261	0.00119471	CUL2	FOS.tr_0_vs_pLV_0	FOS.tr_0	pLV_0	CUL2
930.096	-0.211566	0.0684572	-3.09049	0.00199828	0.00448383	CCNY	FOS.tr_0_vs_pLV_0	FOS.tr_0	pLV_0	CCNY
1252.72	0.259425	0.067091	3.86676	0.00011029	0.000299484	UBE2S	FOS.tr_0_vs_pLV_0	FOS.tr_0	pLV_0	UBE2S
5401.39	-0.555789	0.0518717	-10.7147	8.68452e-27	9.75557e-26	RPL28	FOS.tr_0_vs_pLV_0	FOS.tr_0	pLV_0	RPL28
2074	-0.613774	0.0553722	-11.0845	1.49142e-28	1.79538e-27	ZMIZ1	FOS.tr_0_vs_pLV_0	FOS.tr_0	pLV_0	ZMIZ1
790.546	-0.167707	0.0750583	-2.23436	0.0254593	0.0457944	PPIF	FOS.tr_0_vs_pLV_0	FOS.tr_0	pLV_0	PPIF
200.849	1.01526	0.135303	7.50363	6.2075e-14	3.78576e-13	PBLD	FOS.tr_0_vs_pLV_0	FOS.tr_0	pLV_0	PBLD
861.104	0.519866	0.0704161	7.38277	1.55024e-13	9.2447e-13	TSPAN14	FOS.tr_0_vs_pLV_0	FOS.tr_0	pLV_0	TSPAN14
305.64	0.660092	0.105838	6.23681	4.46589e-10	2.08447e-09	TBC1D12	FOS.tr_0_vs_pLV_0	FOS.tr_0	pLV_0	TBC1D12
1866.89	0.480924	0.057672	8.33895	7.49553e-17	5.38337e-16	NUFIP2	FOS.tr_0_vs_pLV_0	FOS.tr_0	pLV_0	NUFIP2
5910.45	-0.538734	0.04134	-13.0318	8.07054e-39	1.38055e-37	RPL19	FOS.tr_0_vs_pLV_0	FOS.tr_0	pLV_0	RPL19
353.773	0.895107	0.112122	7.98335	1.42411e-15	9.47706e-15	FBXL20	FOS.tr_0_vs_pLV_0	FOS.tr_0	pLV_0	FBXL20
1894.1	0.591686	0.050668	11.6777	1.65695e-31	2.21077e-30	PSMD3	FOS.tr_0_vs_pLV_0	FOS.tr_0	pLV_0	PSMD3
73.2365	0.723353	0.216316	3.34396	0.000825909	0.00196905	RAPGEFL1	FOS.tr_0_vs_pLV_0	FOS.tr_0	pLV_0	RAPGEFL1
19.7361	1.58118	0.428257	3.69213	0.00022238	0.000576908	RGS9	FOS.tr_0_vs_pLV_0	FOS.tr_0	pLV_0	RGS9
68.367	0.687211	0.220416	3.11779	0.00182213	0.00412068	WNT3	FOS.tr_0_vs_pLV_0	FOS.tr_0	pLV_0	WNT3
20.9886	-2.34261	0.477504	-4.90594	9.29814e-07	3.2465e-06	SEPTIN4	FOS.tr_0_vs_pLV_0	FOS.tr_0	pLV_0	SEPTIN4
839.255	0.613987	0.0703739	8.72463	2.67047e-18	2.06013e-17	TRIM37	FOS.tr_0_vs_pLV_0	FOS.tr_0	pLV_0	TRIM37
772.236	0.682423	0.0737473	9.25353	2.17204e-20	1.84795e-19	DHX40	FOS.tr_0_vs_pLV_0	FOS.tr_0	pLV_0	DHX40
49.5975	1.02399	0.27132	3.77409	0.000160592	0.00042565	TUBD1	FOS.tr_0_vs_pLV_0	FOS.tr_0	pLV_0	TUBD1
5300.89	-0.221528	0.0431391	-5.13521	2.81836e-07	1.03231e-06	KPNB1	FOS.tr_0_vs_pLV_0	FOS.tr_0	pLV_0	KPNB1
680.693	-0.180141	0.0795518	-2.26445	0.0235463	0.042701	GOSR2	FOS.tr_0_vs_pLV_0	FOS.tr_0	pLV_0	GOSR2
128.202	0.426339	0.159982	2.66492	0.00770063	0.0155274	PNPO	FOS.tr_0_vs_pLV_0	FOS.tr_0	pLV_0	PNPO
510.014	-0.72255	0.090309	-8.00086	1.23556e-15	8.24949e-15	TRIM16L	FOS.tr_0_vs_pLV_0	FOS.tr_0	pLV_0	TRIM16L
193.862	-0.47918	0.134962	-3.55048	0.000384536	0.000960656	RECQL5	FOS.tr_0_vs_pLV_0	FOS.tr_0	pLV_0	RECQL5
162.442	-0.874693	0.143238	-6.10657	1.01792e-09	4.62149e-09	GALK1	FOS.tr_0_vs_pLV_0	FOS.tr_0	pLV_0	GALK1
340.761	1.04754	0.107997	9.69967	3.02475e-22	2.81873e-21	INTS2	FOS.tr_0_vs_pLV_0	FOS.tr_0	pLV_0	INTS2
1375.92	0.434247	0.0665732	6.52284	6.89873e-11	3.43361e-10	MED13	FOS.tr_0_vs_pLV_0	FOS.tr_0	pLV_0	MED13
133.062	0.493255	0.163679	3.01355	0.00258209	0.00569012	HOXB6	FOS.tr_0_vs_pLV_0	FOS.tr_0	pLV_0	HOXB6
9743.11	-0.548917	0.0441253	-12.44	1.58579e-35	2.44087e-34	PFN1	FOS.tr_0_vs_pLV_0	FOS.tr_0	pLV_0	PFN1
510.535	-0.470777	0.0894243	-5.26453	1.40546e-07	5.30078e-07	RNF167	FOS.tr_0_vs_pLV_0	FOS.tr_0	pLV_0	RNF167
546.798	-0.269081	0.0812888	-3.31019	0.000932332	0.00220682	SLC25A11	FOS.tr_0_vs_pLV_0	FOS.tr_0	pLV_0	SLC25A11
1038.01	-0.291133	0.069464	-4.19113	2.77564e-05	8.14661e-05	RAI1	FOS.tr_0_vs_pLV_0	FOS.tr_0	pLV_0	RAI1
919.959	0.168999	0.0730358	2.31392	0.0206721	0.0380057	C1QBP	FOS.tr_0_vs_pLV_0	FOS.tr_0	pLV_0	C1QBP
2653.91	0.239042	0.0490419	4.87424	1.0923e-06	3.78924e-06	CPD	FOS.tr_0_vs_pLV_0	FOS.tr_0	pLV_0	CPD
793.707	0.474032	0.0718728	6.59543	4.24021e-11	2.14686e-10	GOSR1	FOS.tr_0_vs_pLV_0	FOS.tr_0	pLV_0	GOSR1
1410.65	0.616382	0.059472	10.3642	3.60584e-25	3.76477e-24	CCDC47	FOS.tr_0_vs_pLV_0	FOS.tr_0	pLV_0	CCDC47
480.714	0.199595	0.0863837	2.31056	0.020857	0.0382976	DRG2	FOS.tr_0_vs_pLV_0	FOS.tr_0	pLV_0	DRG2
1222.1	0.183946	0.0592064	3.10685	0.0018909	0.00426365	FTSJ3	FOS.tr_0_vs_pLV_0	FOS.tr_0	pLV_0	FTSJ3
466.134	0.237528	0.0880113	2.69884	0.00695823	0.0141685	AKAP10	FOS.tr_0_vs_pLV_0	FOS.tr_0	pLV_0	AKAP10
13.9845	-3.92782	0.758842	-5.17608	2.26601e-07	8.37604e-07	ALDH3A1	FOS.tr_0_vs_pLV_0	FOS.tr_0	pLV_0	ALDH3A1
10.9505	1.75039	0.578943	3.02342	0.00249935	0.00552088	ICAM2	FOS.tr_0_vs_pLV_0	FOS.tr_0	pLV_0	ICAM2
504.63	1.12806	0.093108	12.1156	8.7315e-34	1.25645e-32	SYNGR2	FOS.tr_0_vs_pLV_0	FOS.tr_0	pLV_0	SYNGR2
683.825	0.366519	0.0765204	4.78982	1.66927e-06	5.67005e-06	UTP6	FOS.tr_0_vs_pLV_0	FOS.tr_0	pLV_0	UTP6
306.231	0.246681	0.108219	2.27947	0.0226391	0.0412273	CYTH1	FOS.tr_0_vs_pLV_0	FOS.tr_0	pLV_0	CYTH1
1213.53	0.745409	0.0653497	11.4065	3.88184e-30	4.99346e-29	PSMD11	FOS.tr_0_vs_pLV_0	FOS.tr_0	pLV_0	PSMD11
1995.33	-0.220894	0.0646998	-3.41414	0.00063983	0.00154878	LGALS3BP	FOS.tr_0_vs_pLV_0	FOS.tr_0	pLV_0	LGALS3BP
913.252	0.807773	0.0770976	10.4773	1.09859e-25	1.17651e-24	CCL2	FOS.tr_0_vs_pLV_0	FOS.tr_0	pLV_0	CCL2
252.334	-0.589451	0.125494	-4.69705	2.63948e-06	8.77344e-06	KAT2A	FOS.tr_0_vs_pLV_0	FOS.tr_0	pLV_0	KAT2A
352.314	0.303012	0.0982714	3.08342	0.00204639	0.00458478	RAB5C	FOS.tr_0_vs_pLV_0	FOS.tr_0	pLV_0	RAB5C
351.287	-0.835376	0.101678	-8.2159	2.10582e-16	1.47884e-15	NAGLU	FOS.tr_0_vs_pLV_0	FOS.tr_0	pLV_0	NAGLU
2488.69	0.733487	0.0490418	14.9564	1.41551e-50	3.32366e-49	CNTNAP1	FOS.tr_0_vs_pLV_0	FOS.tr_0	pLV_0	CNTNAP1
16.3986	1.17155	0.475809	2.46223	0.0138076	0.026396	ABI3	FOS.tr_0_vs_pLV_0	FOS.tr_0	pLV_0	ABI3
2013.96	-0.169386	0.0525381	-3.22407	0.00126384	0.00293761	PPP1R9B	FOS.tr_0_vs_pLV_0	FOS.tr_0	pLV_0	PPP1R9B
741832	-1.11376	0.0368919	-30.1897	3.23294e-200	6.35982e-198	COL1A1	FOS.tr_0_vs_pLV_0	FOS.tr_0	pLV_0	COL1A1
940.611	-0.70169	0.0679468	-10.3271	5.31637e-25	5.53279e-24	HDAC5	FOS.tr_0_vs_pLV_0	FOS.tr_0	pLV_0	HDAC5
354.265	-0.53953	0.0998159	-5.40525	6.47181e-08	2.50472e-07	ABCC3	FOS.tr_0_vs_pLV_0	FOS.tr_0	pLV_0	ABCC3
1788.32	-0.502308	0.0635702	-7.90162	2.75295e-15	1.80446e-14	LUC7L3	FOS.tr_0_vs_pLV_0	FOS.tr_0	pLV_0	LUC7L3
114.79	0.512042	0.180059	2.84375	0.00445865	0.00942011	MPP2	FOS.tr_0_vs_pLV_0	FOS.tr_0	pLV_0	MPP2
1777.02	-0.140813	0.0533405	-2.63988	0.00829349	0.0165942	SMURF2	FOS.tr_0_vs_pLV_0	FOS.tr_0	pLV_0	SMURF2
752.396	0.230287	0.0720427	3.19653	0.00139091	0.00320984	DUSP3	FOS.tr_0_vs_pLV_0	FOS.tr_0	pLV_0	DUSP3
1379.94	0.420243	0.0574576	7.31397	2.5936e-13	1.52191e-12	EFTUD2	FOS.tr_0_vs_pLV_0	FOS.tr_0	pLV_0	EFTUD2
4.44911	-2.92277	1.0836	-2.69727	0.00699111	0.0142319	SLC16A6	FOS.tr_0_vs_pLV_0	FOS.tr_0	pLV_0	SLC16A6
2497.96	0.293043	0.0575752	5.08974	3.5856e-07	1.30122e-06	PRKAR1A	FOS.tr_0_vs_pLV_0	FOS.tr_0	pLV_0	PRKAR1A
85.576	-1.02734	0.203182	-5.05625	4.27581e-07	1.53992e-06	EFNB3	FOS.tr_0_vs_pLV_0	FOS.tr_0	pLV_0	EFNB3
5841.83	0.282816	0.0474582	5.95927	2.53375e-09	1.11337e-08	YWHAE	FOS.tr_0_vs_pLV_0	FOS.tr_0	pLV_0	YWHAE
193.905	-0.344804	0.129928	-2.65381	0.00795892	0.0159862	RANGRF	FOS.tr_0_vs_pLV_0	FOS.tr_0	pLV_0	RANGRF
1330.15	0.701828	0.0623003	11.2652	1.94826e-29	2.42121e-28	WSB1	FOS.tr_0_vs_pLV_0	FOS.tr_0	pLV_0	WSB1
261.571	0.4487	0.118627	3.78244	0.000155299	0.000412434	SLC9A3R1	FOS.tr_0_vs_pLV_0	FOS.tr_0	pLV_0	SLC9A3R1
64.0838	0.866812	0.25151	3.44643	0.000568053	0.00138543	MYH3	FOS.tr_0_vs_pLV_0	FOS.tr_0	pLV_0	MYH3
509.404	-0.560933	0.0868356	-6.45971	1.04901e-10	5.1543e-10	NAT9	FOS.tr_0_vs_pLV_0	FOS.tr_0	pLV_0	NAT9
15.8481	-1.66391	0.491878	-3.38277	0.000717595	0.0017246	VTN	FOS.tr_0_vs_pLV_0	FOS.tr_0	pLV_0	VTN
1708.87	0.418616	0.0607388	6.89206	5.49889e-12	2.95282e-11	TNFAIP1	FOS.tr_0_vs_pLV_0	FOS.tr_0	pLV_0	TNFAIP1
467.09	-0.761701	0.0914858	-8.3259	8.36919e-17	6.00282e-16	IFT20	FOS.tr_0_vs_pLV_0	FOS.tr_0	pLV_0	IFT20
123.683	-0.495124	0.167398	-2.95777	0.00309873	0.00673298	TMEM97	FOS.tr_0_vs_pLV_0	FOS.tr_0	pLV_0	TMEM97
685.971	-0.808148	0.0758926	-10.6486	1.7706e-26	1.9603e-25	CDR2L	FOS.tr_0_vs_pLV_0	FOS.tr_0	pLV_0	CDR2L
632.825	-0.398986	0.0821958	-4.85409	1.20938e-06	4.181e-06	PMP22	FOS.tr_0_vs_pLV_0	FOS.tr_0	pLV_0	PMP22
373.042	0.460441	0.0997559	4.61568	3.9182e-06	1.27892e-05	UNC119	FOS.tr_0_vs_pLV_0	FOS.tr_0	pLV_0	UNC119
3887.47	0.517124	0.0424041	12.1951	3.29971e-34	4.7996e-33	SUPT6H	FOS.tr_0_vs_pLV_0	FOS.tr_0	pLV_0	SUPT6H
2346.72	-0.271142	0.0493318	-5.49629	3.87871e-08	1.53239e-07	RAB34	FOS.tr_0_vs_pLV_0	FOS.tr_0	pLV_0	RAB34
555.052	0.649008	0.0835983	7.76341	8.26764e-15	5.31124e-14	TMEM33	FOS.tr_0_vs_pLV_0	FOS.tr_0	pLV_0	TMEM33
1041.11	0.261568	0.066196	3.95141	7.76917e-05	0.000214854	SLAIN2	FOS.tr_0_vs_pLV_0	FOS.tr_0	pLV_0	SLAIN2
1336.68	0.352903	0.0605214	5.83105	5.50799e-09	2.36051e-08	OCIAD1	FOS.tr_0_vs_pLV_0	FOS.tr_0	pLV_0	OCIAD1
516.634	0.679359	0.089917	7.5554	4.17574e-14	2.56997e-13	CHIC2	FOS.tr_0_vs_pLV_0	FOS.tr_0	pLV_0	CHIC2
366.721	0.422938	0.0988072	4.28044	1.86522e-05	5.6019e-05	LAMTOR3	FOS.tr_0_vs_pLV_0	FOS.tr_0	pLV_0	LAMTOR3
1081.56	0.816427	0.0676456	12.0692	1.53632e-33	2.19313e-32	NFKB1	FOS.tr_0_vs_pLV_0	FOS.tr_0	pLV_0	NFKB1
4.75695	2.34781	0.962394	2.43955	0.0147055	0.0279208	AREG	FOS.tr_0_vs_pLV_0	FOS.tr_0	pLV_0	AREG
416.733	-1.19595	0.0978715	-12.2196	2.44417e-34	3.57776e-33	MANBA	FOS.tr_0_vs_pLV_0	FOS.tr_0	pLV_0	MANBA
3067.95	0.182316	0.0474768	3.8401	0.000122983	0.000332024	UBE2D3	FOS.tr_0_vs_pLV_0	FOS.tr_0	pLV_0	UBE2D3
82.5969	2.62354	0.236524	11.0921	1.3706e-28	1.65363e-27	MAPK10	FOS.tr_0_vs_pLV_0	FOS.tr_0	pLV_0	MAPK10
323.636	1.58127	0.115942	13.6384	2.36769e-42	4.53601e-41	NDUFC1	FOS.tr_0_vs_pLV_0	FOS.tr_0	pLV_0	NDUFC1
387.606	-0.74962	0.0973337	-7.70155	1.34429e-14	8.51381e-14	INPP4B	FOS.tr_0_vs_pLV_0	FOS.tr_0	pLV_0	INPP4B
190.556	-0.403832	0.136032	-2.96865	0.00299107	0.00651572	GAB1	FOS.tr_0_vs_pLV_0	FOS.tr_0	pLV_0	GAB1
318.314	0.418373	0.111064	3.76696	0.000165247	0.000436841	KLHL2	FOS.tr_0_vs_pLV_0	FOS.tr_0	pLV_0	KLHL2
938.814	-0.485993	0.0654176	-7.42909	1.09343e-13	6.57896e-13	CPE	FOS.tr_0_vs_pLV_0	FOS.tr_0	pLV_0	CPE
1463.3	-0.588127	0.0668615	-8.79619	1.41539e-18	1.10032e-17	RPL34	FOS.tr_0_vs_pLV_0	FOS.tr_0	pLV_0	RPL34
1291.88	0.332936	0.0637173	5.22521	1.73955e-07	6.51362e-07	WFS1	FOS.tr_0_vs_pLV_0	FOS.tr_0	pLV_0	WFS1
533.656	0.480824	0.0844032	5.69676	1.22109e-08	5.0937e-08	GRPEL1	FOS.tr_0_vs_pLV_0	FOS.tr_0	pLV_0	GRPEL1
1251.25	0.638569	0.067221	9.49954	2.1082e-21	1.8914e-20	CLCN3	FOS.tr_0_vs_pLV_0	FOS.tr_0	pLV_0	CLCN3
126.714	-1.23396	0.167799	-7.35376	1.92709e-13	1.1416e-12	AADAT	FOS.tr_0_vs_pLV_0	FOS.tr_0	pLV_0	AADAT
509.821	0.625561	0.0856904	7.30025	2.87237e-13	1.6806e-12	GALNT7	FOS.tr_0_vs_pLV_0	FOS.tr_0	pLV_0	GALNT7
142.051	1.04617	0.160185	6.53104	6.53142e-11	3.26086e-10	SOD3	FOS.tr_0_vs_pLV_0	FOS.tr_0	pLV_0	SOD3
175.729	0.543028	0.139379	3.89606	9.77695e-05	0.000267263	SEPSECS	FOS.tr_0_vs_pLV_0	FOS.tr_0	pLV_0	SEPSECS
10.9333	1.31828	0.568988	2.31688	0.0205103	0.0377384	SLC2A9	FOS.tr_0_vs_pLV_0	FOS.tr_0	pLV_0	SLC2A9
403.021	1.11264	0.105322	10.5642	4.36893e-26	4.76506e-25	FBXW7	FOS.tr_0_vs_pLV_0	FOS.tr_0	pLV_0	FBXW7
20.3816	-3.14274	0.527972	-5.95247	2.64118e-09	1.159e-08	NEIL3	FOS.tr_0_vs_pLV_0	FOS.tr_0	pLV_0	NEIL3
1031.81	-0.723872	0.0635887	-11.3837	5.04381e-30	6.43684e-29	NSD2	FOS.tr_0_vs_pLV_0	FOS.tr_0	pLV_0	NSD2
1760.46	1.33514	0.0558552	23.9036	2.81107e-126	2.39923e-124	SH3D19	FOS.tr_0_vs_pLV_0	FOS.tr_0	pLV_0	SH3D19
1094.27	0.185174	0.0652351	2.83856	0.00453176	0.00955705	MFSD10	FOS.tr_0_vs_pLV_0	FOS.tr_0	pLV_0	MFSD10
186.241	1.02886	0.152835	6.73183	1.67543e-11	8.70413e-11	GLRB	FOS.tr_0_vs_pLV_0	FOS.tr_0	pLV_0	GLRB
482.229	-0.627586	0.0896265	-7.00224	2.51898e-12	1.38823e-11	BST1	FOS.tr_0_vs_pLV_0	FOS.tr_0	pLV_0	BST1
1184.15	0.861116	0.0618394	13.925	4.46239e-44	8.91981e-43	RAPGEF2	FOS.tr_0_vs_pLV_0	FOS.tr_0	pLV_0	RAPGEF2
476.942	0.71087	0.0917401	7.74874	9.28118e-15	5.94578e-14	SNX25	FOS.tr_0_vs_pLV_0	FOS.tr_0	pLV_0	SNX25
1714.1	-0.162659	0.0544989	-2.98462	0.00283929	0.0062101	KLHL5	FOS.tr_0_vs_pLV_0	FOS.tr_0	pLV_0	KLHL5
16.1009	-1.07571	0.467824	-2.29939	0.0214826	0.0393299	FAM149A	FOS.tr_0_vs_pLV_0	FOS.tr_0	pLV_0	FAM149A
154.104	-2.11594	0.168625	-12.5482	4.06549e-36	6.39809e-35	NCAPG	FOS.tr_0_vs_pLV_0	FOS.tr_0	pLV_0	NCAPG
1364.21	-0.154428	0.0601921	-2.56559	0.0103001	0.0202326	UGDH	FOS.tr_0_vs_pLV_0	FOS.tr_0	pLV_0	UGDH
931.888	-0.594857	0.0723499	-8.22194	2.00236e-16	1.40864e-15	CRYAB	FOS.tr_0_vs_pLV_0	FOS.tr_0	pLV_0	CRYAB
352.256	0.929387	0.104098	8.92798	4.33875e-19	3.46649e-18	HTATIP2	FOS.tr_0_vs_pLV_0	FOS.tr_0	pLV_0	HTATIP2
348.267	1.22799	0.112942	10.8728	1.55347e-27	1.81194e-26	CTSC	FOS.tr_0_vs_pLV_0	FOS.tr_0	pLV_0	CTSC
103.962	-1.31215	0.194174	-6.75761	1.40287e-11	7.32588e-11	CCDC34	FOS.tr_0_vs_pLV_0	FOS.tr_0	pLV_0	CCDC34
21.7198	0.927248	0.384749	2.41001	0.0159521	0.0300611	TECTA	FOS.tr_0_vs_pLV_0	FOS.tr_0	pLV_0	TECTA
9.62599	1.89429	0.625699	3.02748	0.002466	0.00545515	CRTAM	FOS.tr_0_vs_pLV_0	FOS.tr_0	pLV_0	CRTAM
118.441	1.06638	0.178215	5.98367	2.18165e-09	9.65757e-09	JHY	FOS.tr_0_vs_pLV_0	FOS.tr_0	pLV_0	JHY
14061.4	0.314077	0.0466111	6.73825	1.60302e-11	8.34137e-11	HSPA8	FOS.tr_0_vs_pLV_0	FOS.tr_0	pLV_0	HSPA8
82.1436	-0.684557	0.206716	-3.31159	0.00092769	0.00219647	VWA5A	FOS.tr_0_vs_pLV_0	FOS.tr_0	pLV_0	VWA5A
195.561	-0.579316	0.141373	-4.09779	4.17119e-05	0.000119619	DNAJC4	FOS.tr_0_vs_pLV_0	FOS.tr_0	pLV_0	DNAJC4
368.331	-0.678081	0.0989921	-6.84986	7.39244e-12	3.93816e-11	SIAE	FOS.tr_0_vs_pLV_0	FOS.tr_0	pLV_0	SIAE
192.411	0.481784	0.135781	3.54825	0.000387797	0.000967005	LPXN	FOS.tr_0_vs_pLV_0	FOS.tr_0	pLV_0	LPXN
216.057	-1.09668	0.130228	-8.42123	3.72568e-17	2.71572e-16	DTX4	FOS.tr_0_vs_pLV_0	FOS.tr_0	pLV_0	DTX4
650.842	0.775476	0.0873132	8.88154	6.59381e-19	5.21652e-18	ATG2A	FOS.tr_0_vs_pLV_0	FOS.tr_0	pLV_0	ATG2A
3312.69	1.03732	0.0509168	20.3729	2.90864e-92	1.59589e-90	EHD1	FOS.tr_0_vs_pLV_0	FOS.tr_0	pLV_0	EHD1
1324.09	0.228791	0.0578337	3.95602	7.62103e-05	0.000211011	OSBP	FOS.tr_0_vs_pLV_0	FOS.tr_0	pLV_0	OSBP
281.37	-0.581782	0.110399	-5.26981	1.36565e-07	5.16151e-07	UNC93B1	FOS.tr_0_vs_pLV_0	FOS.tr_0	pLV_0	UNC93B1
92.698	-0.57649	0.188421	-3.05959	0.00221644	0.00494036	PUS3	FOS.tr_0_vs_pLV_0	FOS.tr_0	pLV_0	PUS3
1138.79	0.220729	0.0606197	3.64121	0.000271362	0.0006957	PPP6R3	FOS.tr_0_vs_pLV_0	FOS.tr_0	pLV_0	PPP6R3
151.827	0.917355	0.151179	6.06803	1.29493e-09	5.84619e-09	NRXN2	FOS.tr_0_vs_pLV_0	FOS.tr_0	pLV_0	NRXN2
358.64	0.310501	0.0999556	3.10639	0.0018939	0.0042698	ST3GAL4	FOS.tr_0_vs_pLV_0	FOS.tr_0	pLV_0	ST3GAL4
1069.84	-0.428895	0.0651304	-6.58517	4.54359e-11	2.29398e-10	CPT1A	FOS.tr_0_vs_pLV_0	FOS.tr_0	pLV_0	CPT1A
11752.3	-0.944485	0.0357589	-26.4126	9.8173e-154	1.18181e-151	CCND1	FOS.tr_0_vs_pLV_0	FOS.tr_0	pLV_0	CCND1
894.173	-0.44658	0.0689786	-6.47419	9.5325e-11	4.69379e-10	PRPF19	FOS.tr_0_vs_pLV_0	FOS.tr_0	pLV_0	PRPF19
463.572	0.476079	0.0961765	4.95006	7.41919e-07	2.61479e-06	CHORDC1	FOS.tr_0_vs_pLV_0	FOS.tr_0	pLV_0	CHORDC1
218.464	-0.464722	0.125092	-3.71503	0.000203176	0.000530415	ANAPC15	FOS.tr_0_vs_pLV_0	FOS.tr_0	pLV_0	ANAPC15
922.759	0.564348	0.0654484	8.62279	6.53427e-18	4.94392e-17	PANX1	FOS.tr_0_vs_pLV_0	FOS.tr_0	pLV_0	PANX1
2808.29	0.227888	0.0481636	4.73154	2.22826e-06	7.45276e-06	ARHGEF17	FOS.tr_0_vs_pLV_0	FOS.tr_0	pLV_0	ARHGEF17
608.46	-0.395423	0.0816332	-4.8439	1.27313e-06	4.39009e-06	RNF141	FOS.tr_0_vs_pLV_0	FOS.tr_0	pLV_0	RNF141
102.257	-1.13921	0.198823	-5.72977	1.00568e-08	4.23344e-08	CEP126	FOS.tr_0_vs_pLV_0	FOS.tr_0	pLV_0	CEP126
19085.5	-0.162257	0.0373434	-4.345	1.39276e-05	4.24859e-05	EIF4G2	FOS.tr_0_vs_pLV_0	FOS.tr_0	pLV_0	EIF4G2
1347.2	-0.185931	0.0576354	-3.22599	0.00125537	0.00291919	BIRC2	FOS.tr_0_vs_pLV_0	FOS.tr_0	pLV_0	BIRC2
1176.39	0.484032	0.0602376	8.03538	9.32868e-16	6.28051e-15	UBE4A	FOS.tr_0_vs_pLV_0	FOS.tr_0	pLV_0	UBE4A
1277.14	1.39129	0.0624909	22.2638	8.28324e-110	5.91225e-108	CBL	FOS.tr_0_vs_pLV_0	FOS.tr_0	pLV_0	CBL
121.102	-0.433782	0.167461	-2.59035	0.00958786	0.0189676	NECTIN1	FOS.tr_0_vs_pLV_0	FOS.tr_0	pLV_0	NECTIN1
1290.49	0.73143	0.0646085	11.321	1.03341e-29	1.30133e-28	HIPK3	FOS.tr_0_vs_pLV_0	FOS.tr_0	pLV_0	HIPK3
497.929	-0.669237	0.0902879	-7.41226	1.24166e-13	7.45136e-13	KIAA1549L	FOS.tr_0_vs_pLV_0	FOS.tr_0	pLV_0	KIAA1549L
491.418	0.2653	0.0863033	3.07405	0.00211177	0.00471944	FBXO3	FOS.tr_0_vs_pLV_0	FOS.tr_0	pLV_0	FBXO3
529.988	0.672986	0.0927864	7.25307	4.07444e-13	2.36081e-12	PDHX	FOS.tr_0_vs_pLV_0	FOS.tr_0	pLV_0	PDHX
[truncated: 20,210 more rows]
