# Supplementary material for: Truncated FOS impairs osteogenic differentiation and induces prostaglandin and NFκB signalling in an in vitro cell‐of‐origin model for osteoid osteoma and osteoblastoma
Source: J Pathol. 2025 Dec 22;268(3):263–75. doi: 10.1002/path.70010 (PMC12908201; doi:10.1002/path.70010)
Supplement: Supplementary file 5 — Data S3. Enriched pathways in FOSΔ versus pLV (provided as a separate Excel file) [file PATH-268-263-s005.xlsx]

## Sheet: Cover page
	Truncated FOS impairs osteogenic differentiation and induces prostaglandin and NFκB signalling in an in vitro cell-of-origin model for osteoid osteoma and osteoblastoma
	SW Lam et al. J Pathol https://doi.org/10.1002/path.70010
	Data S3. Enriched pathways in truncated FOS (FOSΔ) versus empty lentiviral vector (pLV)

## Sheet: Data S3
Data S3. Enriched pathways in truncated FOS (FOSΔ) versus empty lentiviral vector (pLV).
ID	Description	GeneRatio	BgRatio	p value	p.adjust	q-value	Count	minuslog10padj	diffexpressed	cmp	description_comparison	directionality	cmp_directionality
NABA_CORE_MATRISOME	NABA_CORE_MATRISOME	19/154	189/8918	0.000000000497394440237491	0.000000341709980443156	0.000000303672395092363	19	6.46634233642485	DOWN.NABA_CORE_MATRISOME	FOS.tr_3_pLV_3	NABA_CORE_MATRISOME_FOS.tr_3_pLV_3	DOWN	FOS.tr_3_pLV_3_DOWN
NABA_MATRISOME_ASSOCIATED	NABA_MATRISOME_ASSOCIATED	23/154	339/8918	0.0000000155995746598185	0.00000535845389564766	0.00000476197542247091	23	5.27096050162254	DOWN.NABA_MATRISOME_ASSOCIATED	FOS.tr_3_pLV_3	NABA_MATRISOME_ASSOCIATED_FOS.tr_3_pLV_3	DOWN	FOS.tr_3_pLV_3_DOWN
NABA_PROTEOGLYCANS	NABA_PROTEOGLYCANS	6/154	22/8918	0.0000014281865903513	0.000245291046892836	0.000217986374316778	6	3.6103183032245	DOWN.NABA_PROTEOGLYCANS	FOS.tr_3_pLV_3	NABA_PROTEOGLYCANS_FOS.tr_3_pLV_3	DOWN	FOS.tr_3_pLV_3_DOWN
REACTOME_EXTRACELLULAR_MATRIX_ORGANIZATION	REACTOME_EXTRACELLULAR_MATRIX_ORGANIZATION	15/154	226/8918	0.00000776572132136922	0.000889175091296776	0.000790196204630553	15	3.05101271181187	DOWN.REACTOME_EXTRACELLULAR_MATRIX_ORGANIZATION	FOS.tr_3_pLV_3	REACTOME_EXTRACELLULAR_MATRIX_ORGANIZATION_FOS.tr_3_pLV_3	DOWN	FOS.tr_3_pLV_3_DOWN
NABA_ECM_AFFILIATED	NABA_ECM_AFFILIATED	8/154	74/8918	0.000037845917017486	0.00325001812387661	0.00288824103554498	8	2.48811421715108	DOWN.NABA_ECM_AFFILIATED	FOS.tr_3_pLV_3	NABA_ECM_AFFILIATED_FOS.tr_3_pLV_3	DOWN	FOS.tr_3_pLV_3_DOWN
REACTOME_DEGRADATION_OF_THE_EXTRACELLULAR_MATRIX	REACTOME_DEGRADATION_OF_THE_EXTRACELLULAR_MATRIX	9/154	98/8918	0.0000458839886064741	0.00350247779696086	0.0031125980575152	9	2.4556246091294	DOWN.REACTOME_DEGRADATION_OF_THE_EXTRACELLULAR_MATRIX	FOS.tr_3_pLV_3	REACTOME_DEGRADATION_OF_THE_EXTRACELLULAR_MATRIX_FOS.tr_3_pLV_3	DOWN	FOS.tr_3_pLV_3_DOWN
NABA_ECM_GLYCOPROTEINS	NABA_ECM_GLYCOPROTEINS	9/154	130/8918	0.000401754776992348	0.0197146808424102	0.0175201331319971	9	1.70521024925279	DOWN.NABA_ECM_GLYCOPROTEINS	FOS.tr_3_pLV_3	NABA_ECM_GLYCOPROTEINS_FOS.tr_3_pLV_3	DOWN	FOS.tr_3_pLV_3_DOWN
REACTOME_PEPTIDE_LIGAND_BINDING_RECEPTORS	REACTOME_PEPTIDE_LIGAND_BINDING_RECEPTORS	11/126	58/8918	0.000000000374088450433111	0.000000148326070596729	0.000000131521623625957	11	6.82878250830267	UP.REACTOME_PEPTIDE_LIGAND_BINDING_RECEPTORS	FOS.tr_3_pLV_3	REACTOME_PEPTIDE_LIGAND_BINDING_RECEPTORS_FOS.tr_3_pLV_3	UP	FOS.tr_3_pLV_3_UP
NABA_MATRISOME_ASSOCIATED	NABA_MATRISOME_ASSOCIATED	15/126	339/8918	0.0000816512197741194	0.00462495837720548	0.00410097855707607	15	2.33489217138577	UP.NABA_MATRISOME_ASSOCIATED	FOS.tr_3_pLV_3	NABA_MATRISOME_ASSOCIATED_FOS.tr_3_pLV_3	UP	FOS.tr_3_pLV_3_UP
NABA_ECM_GLYCOPROTEINS	NABA_ECM_GLYCOPROTEINS	7/126	130/8918	0.00238894179801236	0.044056531298228	0.0390651926823074	7	1.35598969913579	UP.NABA_ECM_GLYCOPROTEINS	FOS.tr_3_pLV_3	NABA_ECM_GLYCOPROTEINS_FOS.tr_3_pLV_3	UP	FOS.tr_3_pLV_3_UP
NABA_MATRISOME_ASSOCIATED	NABA_MATRISOME_ASSOCIATED	44/281	370/9225	0.00000000000000338638357296713	0.00000000000336945165510229	0.00000000000305130982995775	44	11.4724407705055	DOWN.NABA_MATRISOME_ASSOCIATED	FOS.tr_2_pLV_2	NABA_MATRISOME_ASSOCIATED_FOS.tr_2_pLV_2	DOWN	FOS.tr_2_pLV_2_DOWN
NABA_CORE_MATRISOME	NABA_CORE_MATRISOME	24/281	195/9225	0.00000000481894160021189	0.00000239742344610541	0.00000217106000514809	24	5.620255251713	DOWN.NABA_CORE_MATRISOME	FOS.tr_2_pLV_2	NABA_CORE_MATRISOME_FOS.tr_2_pLV_2	DOWN	FOS.tr_2_pLV_2_DOWN
NABA_ECM_AFFILIATED	NABA_ECM_AFFILIATED	12/281	79/9225	0.00000417845986919092	0.000830436745583023	0.00075202735172607	12	3.08069344218966	DOWN.NABA_ECM_AFFILIATED	FOS.tr_2_pLV_2	NABA_ECM_AFFILIATED_FOS.tr_2_pLV_2	DOWN	FOS.tr_2_pLV_2_DOWN
REACTOME_EXTRACELLULAR_MATRIX_ORGANIZATION	REACTOME_EXTRACELLULAR_MATRIX_ORGANIZATION	21/281	234/9225	0.00000873587385927334	0.00124174206999671	0.00112449744714857	21	2.90596860481183	DOWN.REACTOME_EXTRACELLULAR_MATRIX_ORGANIZATION	FOS.tr_2_pLV_2	REACTOME_EXTRACELLULAR_MATRIX_ORGANIZATION_FOS.tr_2_pLV_2	DOWN	FOS.tr_2_pLV_2_DOWN
NABA_PROTEOGLYCANS	NABA_PROTEOGLYCANS	6/281	22/9225	0.0000374355497217887	0.00338621563392544	0.00306649096285657	6	2.47028538951058	DOWN.NABA_PROTEOGLYCANS	FOS.tr_2_pLV_2	NABA_PROTEOGLYCANS_FOS.tr_2_pLV_2	DOWN	FOS.tr_2_pLV_2_DOWN
NABA_ECM_GLYCOPROTEINS	NABA_ECM_GLYCOPROTEINS	14/281	137/9225	0.0000704133663312932	0.00500437853568834	0.00453186778793887	14	2.30064984731136	DOWN.NABA_ECM_GLYCOPROTEINS	FOS.tr_2_pLV_2	NABA_ECM_GLYCOPROTEINS_FOS.tr_2_pLV_2	DOWN	FOS.tr_2_pLV_2_DOWN
NABA_ECM_REGULATORS	NABA_ECM_REGULATORS	13/281	142/9225	0.000381830240727582	0.0189960544761972	0.0172024571612005	13	1.72133659363424	DOWN.NABA_ECM_REGULATORS	FOS.tr_2_pLV_2	NABA_ECM_REGULATORS_FOS.tr_2_pLV_2	DOWN	FOS.tr_2_pLV_2_DOWN
WP_ENDOCHONDRAL_OSSIFICATION	WP_ENDOCHONDRAL_OSSIFICATION	7/281	54/9225	0.00117299972938517	0.0416833832406517	0.0377476604644251	7	1.38003703867409	DOWN.WP_ENDOCHONDRAL_OSSIFICATION	FOS.tr_2_pLV_2	WP_ENDOCHONDRAL_OSSIFICATION_FOS.tr_2_pLV_2	DOWN	FOS.tr_2_pLV_2_DOWN
WP_ENDOCHONDRAL_OSSIFICATION_WITH_SKELETAL_DYSPLASIAS	WP_ENDOCHONDRAL_OSSIFICATION_WITH_SKELETAL_DYSPLASIAS	7/281	54/9225	0.00117299972938517	0.0416833832406517	0.0377476604644251	7	1.38003703867409	DOWN.WP_ENDOCHONDRAL_OSSIFICATION_WITH_SKELETAL_DYSPLASIAS	FOS.tr_2_pLV_2	WP_ENDOCHONDRAL_OSSIFICATION_WITH_SKELETAL_DYSPLASIAS_FOS.tr_2_pLV_2	DOWN	FOS.tr_2_pLV_2_DOWN
KEGG_TGF_BETA_SIGNALING_PATHWAY	KEGG_TGF_BETA_SIGNALING_PATHWAY	8/281	73/9225	0.00162044941167993	0.0496975296050173	0.0450051154106266	8	1.30366519890398	DOWN.KEGG_TGF_BETA_SIGNALING_PATHWAY	FOS.tr_2_pLV_2	KEGG_TGF_BETA_SIGNALING_PATHWAY_FOS.tr_2_pLV_2	DOWN	FOS.tr_2_pLV_2_DOWN
REACTOME_PEPTIDE_LIGAND_BINDING_RECEPTORS	REACTOME_PEPTIDE_LIGAND_BINDING_RECEPTORS	21/356	67/9225	0.0000000000000295802984575021	0.000000000015588311431782	0.000000000014450046870144	21	10.8072009262208	UP.REACTOME_PEPTIDE_LIGAND_BINDING_RECEPTORS	FOS.tr_2_pLV_2	REACTOME_PEPTIDE_LIGAND_BINDING_RECEPTORS_FOS.tr_2_pLV_2	UP	FOS.tr_2_pLV_2_UP
NABA_MATRISOME_ASSOCIATED	NABA_MATRISOME_ASSOCIATED	42/356	370/9225	0.000000000217922734386877	0.0000000362841352754151	0.0000000336346536099746	42	7.44028322257804	UP.NABA_MATRISOME_ASSOCIATED	FOS.tr_2_pLV_2	NABA_MATRISOME_ASSOCIATED_FOS.tr_2_pLV_2	UP	FOS.tr_2_pLV_2_UP
WP_PROSTAGLANDIN_SIGNALING	WP_PROSTAGLANDIN_SIGNALING	8/356	20/9225	0.000000381496640254245	0.000039088732678358	0.0000362344582200996	8	4.40794840988799	UP.WP_PROSTAGLANDIN_SIGNALING	FOS.tr_2_pLV_2	WP_PROSTAGLANDIN_SIGNALING_FOS.tr_2_pLV_2	UP	FOS.tr_2_pLV_2_UP
NABA_ECM_GLYCOPROTEINS	NABA_ECM_GLYCOPROTEINS	19/356	137/9225	0.00000117347061689556	0.000111647347264635	0.000103494814557781	19	3.95215159128504	UP.NABA_ECM_GLYCOPROTEINS	FOS.tr_2_pLV_2	NABA_ECM_GLYCOPROTEINS_FOS.tr_2_pLV_2	UP	FOS.tr_2_pLV_2_UP
NABA_CORE_MATRISOME	NABA_CORE_MATRISOME	21/356	195/9225	0.0000193702278256851	0.00112178884625272	0.00103987538853678	21	2.95008888241794	UP.NABA_CORE_MATRISOME	FOS.tr_2_pLV_2	NABA_CORE_MATRISOME_FOS.tr_2_pLV_2	UP	FOS.tr_2_pLV_2_UP
NABA_CORE_MATRISOME	NABA_CORE_MATRISOME	60/507	199/9360	0.0000000000000000000000000000189269268114116	0.0000000000000000000000000283146825098718	0.0000000000000000000000000259000051103527	60	25.5479883037173	DOWN.NABA_CORE_MATRISOME	FOS.tr_1_pLV_1	NABA_CORE_MATRISOME_FOS.tr_1_pLV_1	DOWN	FOS.tr_1_pLV_1_DOWN
NABA_MATRISOME_ASSOCIATED	NABA_MATRISOME_ASSOCIATED	66/507	391/9360	0.0000000000000000364149740812787	0.0000000000000272384006127965	0.0000000000000249155085819275	66	13.5648183969586	DOWN.NABA_MATRISOME_ASSOCIATED	FOS.tr_1_pLV_1	NABA_MATRISOME_ASSOCIATED_FOS.tr_1_pLV_1	DOWN	FOS.tr_1_pLV_1_DOWN
NABA_ECM_GLYCOPROTEINS	NABA_ECM_GLYCOPROTEINS	36/507	140/9360	0.0000000000000014217641273218	0.000000000000708986378157803	0.000000000000648523987901171	36	12.1493621088899	DOWN.NABA_ECM_GLYCOPROTEINS	FOS.tr_1_pLV_1	NABA_ECM_GLYCOPROTEINS_FOS.tr_1_pLV_1	DOWN	FOS.tr_1_pLV_1_DOWN
REACTOME_EXTRACELLULAR_MATRIX_ORGANIZATION	REACTOME_EXTRACELLULAR_MATRIX_ORGANIZATION	47/507	240/9360	0.00000000000000566240776524818	0.00000000000211774050420282	0.00000000000193713949863754	47	11.6741272569279	DOWN.REACTOME_EXTRACELLULAR_MATRIX_ORGANIZATION	FOS.tr_1_pLV_1	REACTOME_EXTRACELLULAR_MATRIX_ORGANIZATION_FOS.tr_1_pLV_1	DOWN	FOS.tr_1_pLV_1_DOWN
NABA_PROTEOGLYCANS	NABA_PROTEOGLYCANS	11/507	22/9360	0.00000000433287754531373	0.00000108033080129822	0.000000988200141913657	11	5.96644324156789	DOWN.NABA_PROTEOGLYCANS	FOS.tr_1_pLV_1	NABA_PROTEOGLYCANS_FOS.tr_1_pLV_1	DOWN	FOS.tr_1_pLV_1_DOWN
NABA_ECM_AFFILIATED	NABA_ECM_AFFILIATED	20/507	84/9360	0.0000000136485505476679	0.00000291689023133018	0.00000266813770104787	20	5.53507991397891	DOWN.NABA_ECM_AFFILIATED	FOS.tr_1_pLV_1	NABA_ECM_AFFILIATED_FOS.tr_1_pLV_1	DOWN	FOS.tr_1_pLV_1_DOWN
NABA_COLLAGENS	NABA_COLLAGENS	13/507	37/9360	0.0000000318507227506449	0.00000529429791499608	0.00000484279995039045	13	5.27619162419852	DOWN.NABA_COLLAGENS	FOS.tr_1_pLV_1	NABA_COLLAGENS_FOS.tr_1_pLV_1	DOWN	FOS.tr_1_pLV_1_DOWN
REACTOME_COLLAGEN_CHAIN_TRIMERIZATION	REACTOME_COLLAGEN_CHAIN_TRIMERIZATION	13/507	37/9360	0.0000000318507227506449	0.00000529429791499608	0.00000484279995039045	13	5.27619162419852	DOWN.REACTOME_COLLAGEN_CHAIN_TRIMERIZATION	FOS.tr_1_pLV_1	REACTOME_COLLAGEN_CHAIN_TRIMERIZATION_FOS.tr_1_pLV_1	DOWN	FOS.tr_1_pLV_1_DOWN
REACTOME_COLLAGEN_DEGRADATION	REACTOME_COLLAGEN_DEGRADATION	15/507	54/9360	0.000000100445058890253	0.0000150265808099819	0.0000137451133218241	15	4.82313982874694	DOWN.REACTOME_COLLAGEN_DEGRADATION	FOS.tr_1_pLV_1	REACTOME_COLLAGEN_DEGRADATION_FOS.tr_1_pLV_1	DOWN	FOS.tr_1_pLV_1_DOWN
REACTOME_COLLAGEN_BIOSYNTHESIS_AND_MODIFYING_ENZYMES	REACTOME_COLLAGEN_BIOSYNTHESIS_AND_MODIFYING_ENZYMES	15/507	59/9360	0.000000360001287177317	0.0000448801604681055	0.0000410527783623256	15	4.34794559893799	DOWN.REACTOME_COLLAGEN_BIOSYNTHESIS_AND_MODIFYING_ENZYMES	FOS.tr_1_pLV_1	REACTOME_COLLAGEN_BIOSYNTHESIS_AND_MODIFYING_ENZYMES_FOS.tr_1_pLV_1	DOWN	FOS.tr_1_pLV_1_DOWN
REACTOME_ASSEMBLY_OF_COLLAGEN_FIBRILS_AND_OTHER_MULTIMERIC_STRUCTURES	REACTOME_ASSEMBLY_OF_COLLAGEN_FIBRILS_AND_OTHER_MULTIMERIC_STRUCTURES	14/507	53/9360	0.000000532278667876483	0.0000612529913187092	0.0000560293334606825	14	4.21287269746976	DOWN.REACTOME_ASSEMBLY_OF_COLLAGEN_FIBRILS_AND_OTHER_MULTIMERIC_STRUCTURES	FOS.tr_1_pLV_1	REACTOME_ASSEMBLY_OF_COLLAGEN_FIBRILS_AND_OTHER_MULTIMERIC_STRUCTURES_FOS.tr_1_pLV_1	DOWN	FOS.tr_1_pLV_1_DOWN
REACTOME_DEGRADATION_OF_THE_EXTRACELLULAR_MATRIX	REACTOME_DEGRADATION_OF_THE_EXTRACELLULAR_MATRIX	20/507	104/9360	0.000000588155838100669	0.0000628486524141858	0.0000574889165060804	20	4.20170402991688	DOWN.REACTOME_DEGRADATION_OF_THE_EXTRACELLULAR_MATRIX	FOS.tr_1_pLV_1	REACTOME_DEGRADATION_OF_THE_EXTRACELLULAR_MATRIX_FOS.tr_1_pLV_1	DOWN	FOS.tr_1_pLV_1_DOWN
KEGG_ECM_RECEPTOR_INTERACTION	KEGG_ECM_RECEPTOR_INTERACTION	16/507	70/9360	0.000000707296333680658	0.0000705410210124176	0.0000645252795638495	16	4.15155825863437	DOWN.KEGG_ECM_RECEPTOR_INTERACTION	FOS.tr_1_pLV_1	KEGG_ECM_RECEPTOR_INTERACTION_FOS.tr_1_pLV_1	DOWN	FOS.tr_1_pLV_1_DOWN
REACTOME_COLLAGEN_FORMATION	REACTOME_COLLAGEN_FORMATION	17/507	79/9360	0.000000794651603180647	0.0000742999248973905	0.0000679636239562395	17	4.1290116252255	DOWN.REACTOME_COLLAGEN_FORMATION	FOS.tr_1_pLV_1	REACTOME_COLLAGEN_FORMATION_FOS.tr_1_pLV_1	DOWN	FOS.tr_1_pLV_1_DOWN
REACTOME_ECM_PROTEOGLYCANS	REACTOME_ECM_PROTEOGLYCANS	15/507	63/9360	0.000000901200439076053	0.0000793056386386927	0.0000725424502042644	15	4.10069593320432	DOWN.REACTOME_ECM_PROTEOGLYCANS	FOS.tr_1_pLV_1	REACTOME_ECM_PROTEOGLYCANS_FOS.tr_1_pLV_1	DOWN	FOS.tr_1_pLV_1_DOWN
WP_ENDOCHONDRAL_OSSIFICATION	WP_ENDOCHONDRAL_OSSIFICATION	12/507	54/9360	0.0000238031177666603	0.00122791255789392	0.00112319611966092	12	2.9108325590713	DOWN.WP_ENDOCHONDRAL_OSSIFICATION	FOS.tr_1_pLV_1	WP_ENDOCHONDRAL_OSSIFICATION_FOS.tr_1_pLV_1	DOWN	FOS.tr_1_pLV_1_DOWN
WP_ENDOCHONDRAL_OSSIFICATION_WITH_SKELETAL_DYSPLASIAS	WP_ENDOCHONDRAL_OSSIFICATION_WITH_SKELETAL_DYSPLASIAS	12/507	54/9360	0.0000238031177666603	0.00122791255789392	0.00112319611966092	12	2.9108325590713	DOWN.WP_ENDOCHONDRAL_OSSIFICATION_WITH_SKELETAL_DYSPLASIAS	FOS.tr_1_pLV_1	WP_ENDOCHONDRAL_OSSIFICATION_WITH_SKELETAL_DYSPLASIAS_FOS.tr_1_pLV_1	DOWN	FOS.tr_1_pLV_1_DOWN
REACTOME_INTEGRIN_CELL_SURFACE_INTERACTIONS	REACTOME_INTEGRIN_CELL_SURFACE_INTERACTIONS	14/507	72/9360	0.000025556784651113	0.00127443166126883	0.00116574807180515	14	2.8946834477032	DOWN.REACTOME_INTEGRIN_CELL_SURFACE_INTERACTIONS	FOS.tr_1_pLV_1	REACTOME_INTEGRIN_CELL_SURFACE_INTERACTIONS_FOS.tr_1_pLV_1	DOWN	FOS.tr_1_pLV_1_DOWN
REACTOME_ELASTIC_FIBRE_FORMATION	REACTOME_ELASTIC_FIBRE_FORMATION	10/507	41/9360	0.0000486537574993719	0.00207960060625887	0.00190225217290778	10	2.68202006463005	DOWN.REACTOME_ELASTIC_FIBRE_FORMATION	FOS.tr_1_pLV_1	REACTOME_ELASTIC_FIBRE_FORMATION_FOS.tr_1_pLV_1	DOWN	FOS.tr_1_pLV_1_DOWN
WP_MIRNA_TARGETS_IN_ECM_AND_MEMBRANE_RECEPTORS	WP_MIRNA_TARGETS_IN_ECM_AND_MEMBRANE_RECEPTORS	7/507	22/9360	0.00010974674069681	0.00410452810206069	0.00375449376068034	7	2.3867367665474	DOWN.WP_MIRNA_TARGETS_IN_ECM_AND_MEMBRANE_RECEPTORS	FOS.tr_1_pLV_1	WP_MIRNA_TARGETS_IN_ECM_AND_MEMBRANE_RECEPTORS_FOS.tr_1_pLV_1	DOWN	FOS.tr_1_pLV_1_DOWN
WP_PEPTIDE_GPCRS	WP_PEPTIDE_GPCRS	7/507	23/9360	0.000150462768854411	0.00535934052871903	0.00490229572708608	7	2.27088864731446	DOWN.WP_PEPTIDE_GPCRS	FOS.tr_1_pLV_1	WP_PEPTIDE_GPCRS_FOS.tr_1_pLV_1	DOWN	FOS.tr_1_pLV_1_DOWN
WP_BMP_SIGNALING_IN_EYELID_DEVELOPMENT	WP_BMP_SIGNALING_IN_EYELID_DEVELOPMENT	6/507	18/9360	0.000260161401706532	0.00828088206282919	0.00757468806760339	6	2.08192340058028	DOWN.WP_BMP_SIGNALING_IN_EYELID_DEVELOPMENT	FOS.tr_1_pLV_1	WP_BMP_SIGNALING_IN_EYELID_DEVELOPMENT_FOS.tr_1_pLV_1	DOWN	FOS.tr_1_pLV_1_DOWN
NABA_ECM_REGULATORS	NABA_ECM_REGULATORS	19/507	146/9360	0.000323797284559209	0.00968801475401152	0.00886182041951518	19	2.01376520847143	DOWN.NABA_ECM_REGULATORS	FOS.tr_1_pLV_1	NABA_ECM_REGULATORS_FOS.tr_1_pLV_1	DOWN	FOS.tr_1_pLV_1_DOWN
REACTOME_DISEASES_ASSOCIATED_WITH_GLYCOSAMINOGLYCAN_METABOLISM	REACTOME_DISEASES_ASSOCIATED_WITH_GLYCOSAMINOGLYCAN_METABOLISM	8/507	37/9360	0.000671141121322244	0.0179290556696085	0.0164000649947165	8	1.74644258429607	DOWN.REACTOME_DISEASES_ASSOCIATED_WITH_GLYCOSAMINOGLYCAN_METABOLISM	FOS.tr_1_pLV_1	REACTOME_DISEASES_ASSOCIATED_WITH_GLYCOSAMINOGLYCAN_METABOLISM_FOS.tr_1_pLV_1	DOWN	FOS.tr_1_pLV_1_DOWN
WP_OSTEOBLAST_DIFFERENTIATION_AND_RELATED_DISEASES	WP_OSTEOBLAST_DIFFERENTIATION_AND_RELATED_DISEASES	13/507	88/9360	0.000847961973170445	0.0207959198666063	0.0190224428838926	13	1.68202186471209	DOWN.WP_OSTEOBLAST_DIFFERENTIATION_AND_RELATED_DISEASES	FOS.tr_1_pLV_1	WP_OSTEOBLAST_DIFFERENTIATION_AND_RELATED_DISEASES_FOS.tr_1_pLV_1	DOWN	FOS.tr_1_pLV_1_DOWN
REACTOME_NON_INTEGRIN_MEMBRANE_ECM_INTERACTIONS	REACTOME_NON_INTEGRIN_MEMBRANE_ECM_INTERACTIONS	9/507	54/9360	0.00224059202964938	0.0446923423514063	0.0408809773830764	9	1.34976688311919	DOWN.REACTOME_NON_INTEGRIN_MEMBRANE_ECM_INTERACTIONS	FOS.tr_1_pLV_1	REACTOME_NON_INTEGRIN_MEMBRANE_ECM_INTERACTIONS_FOS.tr_1_pLV_1	DOWN	FOS.tr_1_pLV_1_DOWN
NABA_MATRISOME_ASSOCIATED	NABA_MATRISOME_ASSOCIATED	70/727	391/9360	0.0000000000171215171665434	0.00000000776460803502741	0.00000000693421445245006	70	8.10988046299032	UP.NABA_MATRISOME_ASSOCIATED	FOS.tr_1_pLV_1	NABA_MATRISOME_ASSOCIATED_FOS.tr_1_pLV_1	UP	FOS.tr_1_pLV_1_UP
REACTOME_PEPTIDE_LIGAND_BINDING_RECEPTORS	REACTOME_PEPTIDE_LIGAND_BINDING_RECEPTORS	23/727	70/9360	0.00000000114557213925754	0.000000415613572122634	0.000000371165373119442	23	6.3813102787238	UP.REACTOME_PEPTIDE_LIGAND_BINDING_RECEPTORS	FOS.tr_1_pLV_1	REACTOME_PEPTIDE_LIGAND_BINDING_RECEPTORS_FOS.tr_1_pLV_1	UP	FOS.tr_1_pLV_1_UP
WP_PROSTAGLANDIN_SIGNALING	WP_PROSTAGLANDIN_SIGNALING	10/727	20/9360	0.000000678016931335425	0.0000946094394955739	0.0000844913406741068	10	4.0240655304447	UP.WP_PROSTAGLANDIN_SIGNALING	FOS.tr_1_pLV_1	WP_PROSTAGLANDIN_SIGNALING_FOS.tr_1_pLV_1	UP	FOS.tr_1_pLV_1_UP
KEGG_APOPTOSIS	KEGG_APOPTOSIS	16/727	77/9360	0.00022804023595701	0.00950149931826386	0.00848535220263917	16	2.02220785847208	UP.KEGG_APOPTOSIS	FOS.tr_1_pLV_1	KEGG_APOPTOSIS_FOS.tr_1_pLV_1	UP	FOS.tr_1_pLV_1_UP
NABA_ECM_GLYCOPROTEINS	NABA_ECM_GLYCOPROTEINS	23/727	140/9360	0.000456033853816161	0.014262851910733	0.0127374972962445	23	1.84579362699062	UP.NABA_ECM_GLYCOPROTEINS	FOS.tr_1_pLV_1	NABA_ECM_GLYCOPROTEINS_FOS.tr_1_pLV_1	UP	FOS.tr_1_pLV_1_UP
NABA_CORE_MATRISOME	NABA_CORE_MATRISOME	28/727	199/9360	0.00149009564728184	0.0337879188021156	0.0301744368574572	28	1.47123855816867	UP.NABA_CORE_MATRISOME	FOS.tr_1_pLV_1	NABA_CORE_MATRISOME_FOS.tr_1_pLV_1	UP	FOS.tr_1_pLV_1_UP
WP_PROSTAGLANDIN_SYNTHESIS_AND_REGULATION	WP_PROSTAGLANDIN_SYNTHESIS_AND_REGULATION	9/727	38/9360	0.00205302344649681	0.0431763428355496	0.0385588067219352	9	1.36475414647619	UP.WP_PROSTAGLANDIN_SYNTHESIS_AND_REGULATION	FOS.tr_1_pLV_1	WP_PROSTAGLANDIN_SYNTHESIS_AND_REGULATION_FOS.tr_1_pLV_1	UP	FOS.tr_1_pLV_1_UP
NABA_CORE_MATRISOME	NABA_CORE_MATRISOME	69/840	199/9348	0.00000000000000000000000227491365093583	0.00000000000000000000409939439898637	0.0000000000000000000036518350712391	69	20.3872802965985	DOWN.NABA_CORE_MATRISOME	FOS.tr_0_pLV_0	NABA_CORE_MATRISOME_FOS.tr_0_pLV_0	DOWN	FOS.tr_0_pLV_0_DOWN
WP_RETINOBLASTOMA_GENE_IN_CANCER	WP_RETINOBLASTOMA_GENE_IN_CANCER	36/840	87/9348	0.000000000000000441195171241392	0.000000000000397516849288494	0.000000000000354117176917433	36	12.4006444584593	DOWN.WP_RETINOBLASTOMA_GENE_IN_CANCER	FOS.tr_0_pLV_0	WP_RETINOBLASTOMA_GENE_IN_CANCER_FOS.tr_0_pLV_0	DOWN	FOS.tr_0_pLV_0_DOWN
REACTOME_CELL_CYCLE_MITOTIC	REACTOME_CELL_CYCLE_MITOTIC	99/840	500/9348	0.000000000000010917993319333	0.0000000000065580746538127	0.00000000000584208414455538	99	11.1832236438493	DOWN.REACTOME_CELL_CYCLE_MITOTIC	FOS.tr_0_pLV_0	REACTOME_CELL_CYCLE_MITOTIC_FOS.tr_0_pLV_0	DOWN	FOS.tr_0_pLV_0_DOWN
REACTOME_EXTRACELLULAR_MATRIX_ORGANIZATION	REACTOME_EXTRACELLULAR_MATRIX_ORGANIZATION	61/840	240/9348	0.0000000000000248024466357089	0.0000000000111735022093869	0.00000000000995361345248845	61	10.9518106807951	DOWN.REACTOME_EXTRACELLULAR_MATRIX_ORGANIZATION	FOS.tr_0_pLV_0	REACTOME_EXTRACELLULAR_MATRIX_ORGANIZATION_FOS.tr_0_pLV_0	DOWN	FOS.tr_0_pLV_0_DOWN
NABA_ECM_GLYCOPROTEINS	NABA_ECM_GLYCOPROTEINS	41/840	140/9348	0.00000000000368234924414673	0.00000000110593222299207	0.000000000985189929355046	41	8.95627148793412	DOWN.NABA_ECM_GLYCOPROTEINS	FOS.tr_0_pLV_0	NABA_ECM_GLYCOPROTEINS_FOS.tr_0_pLV_0	DOWN	FOS.tr_0_pLV_0_DOWN
REACTOME_CELL_CYCLE_CHECKPOINTS	REACTOME_CELL_CYCLE_CHECKPOINTS	59/840	264/9348	0.0000000000236221533198585	0.00000000608101718319785	0.00000000541711034778709	59	8.21602376939485	DOWN.REACTOME_CELL_CYCLE_CHECKPOINTS	FOS.tr_0_pLV_0	REACTOME_CELL_CYCLE_CHECKPOINTS_FOS.tr_0_pLV_0	DOWN	FOS.tr_0_pLV_0_DOWN
REACTOME_RESOLUTION_OF_SISTER_CHROMATID_COHESION	REACTOME_RESOLUTION_OF_SISTER_CHROMATID_COHESION	34/840	114/9348	0.000000000151616247810769	0.0000000303569420616673	0.0000000270426640832073	34	7.51774197825187	DOWN.REACTOME_RESOLUTION_OF_SISTER_CHROMATID_COHESION	FOS.tr_0_pLV_0	REACTOME_RESOLUTION_OF_SISTER_CHROMATID_COHESION_FOS.tr_0_pLV_0	DOWN	FOS.tr_0_pLV_0_DOWN
NABA_MATRISOME_ASSOCIATED	NABA_MATRISOME_ASSOCIATED	73/840	389/9348	0.000000000589959478581118	0.000000106310698040317	0.0000000947040215617058	73	6.97342303024528	DOWN.NABA_MATRISOME_ASSOCIATED	FOS.tr_0_pLV_0	NABA_MATRISOME_ASSOCIATED_FOS.tr_0_pLV_0	DOWN	FOS.tr_0_pLV_0_DOWN
WP_G1_TO_S_CELL_CYCLE_CONTROL	WP_G1_TO_S_CELL_CYCLE_CONTROL	23/840	61/9348	0.000000000872686414615331	0.000000142961901739712	0.000000127353759070658	23	6.84477968329502	DOWN.WP_G1_TO_S_CELL_CYCLE_CONTROL	FOS.tr_0_pLV_0	WP_G1_TO_S_CELL_CYCLE_CONTROL_FOS.tr_0_pLV_0	DOWN	FOS.tr_0_pLV_0_DOWN
REACTOME_MITOTIC_PROMETAPHASE	REACTOME_MITOTIC_PROMETAPHASE	44/840	191/9348	0.00000000323568839785606	0.000000416479320924044	0.000000371009383964698	44	6.38040655735811	DOWN.REACTOME_MITOTIC_PROMETAPHASE	FOS.tr_0_pLV_0	REACTOME_MITOTIC_PROMETAPHASE_FOS.tr_0_pLV_0	DOWN	FOS.tr_0_pLV_0_DOWN
REACTOME_MITOTIC_SPINDLE_CHECKPOINT	REACTOME_MITOTIC_SPINDLE_CHECKPOINT	31/840	109/9348	0.00000000357072674425657	0.000000428963306210023	0.0000003821304059643	31	6.36757985604854	DOWN.REACTOME_MITOTIC_SPINDLE_CHECKPOINT	FOS.tr_0_pLV_0	REACTOME_MITOTIC_SPINDLE_CHECKPOINT_FOS.tr_0_pLV_0	DOWN	FOS.tr_0_pLV_0_DOWN
NABA_PROTEOGLYCANS	NABA_PROTEOGLYCANS	13/840	22/9348	0.00000000526128081517162	0.000000592551751808703	0.000000527858765995837	13	6.22727371359896	DOWN.NABA_PROTEOGLYCANS	FOS.tr_0_pLV_0	NABA_PROTEOGLYCANS_FOS.tr_0_pLV_0	DOWN	FOS.tr_0_pLV_0_DOWN
KEGG_CELL_CYCLE	KEGG_CELL_CYCLE	32/840	117/9348	0.00000000578633911975439	0.000000613351946693966	0.000000546388059295693	32	6.21229025199738	DOWN.KEGG_CELL_CYCLE	FOS.tr_0_pLV_0	KEGG_CELL_CYCLE_FOS.tr_0_pLV_0	DOWN	FOS.tr_0_pLV_0_DOWN
REACTOME_COLLAGEN_DEGRADATION	REACTOME_COLLAGEN_DEGRADATION	20/840	54/9348	0.0000000158414559589571	0.00000158590575766893	0.00000141276142324033	20	5.79972262416874	DOWN.REACTOME_COLLAGEN_DEGRADATION	FOS.tr_0_pLV_0	REACTOME_COLLAGEN_DEGRADATION_FOS.tr_0_pLV_0	DOWN	FOS.tr_0_pLV_0_DOWN
WP_CELL_CYCLE	WP_CELL_CYCLE	30/840	113/9348	0.0000000364755543954538	0.00000345941836950567	0.00000308172966498986	30	5.4609969128106	DOWN.WP_CELL_CYCLE	FOS.tr_0_pLV_0	WP_CELL_CYCLE_FOS.tr_0_pLV_0	DOWN	FOS.tr_0_pLV_0_DOWN
REACTOME_ECM_PROTEOGLYCANS	REACTOME_ECM_PROTEOGLYCANS	21/840	63/9348	0.0000000593252925157827	0.00000509067510064002	0.00000453489078128164	21	5.2932246198163	DOWN.REACTOME_ECM_PROTEOGLYCANS	FOS.tr_0_pLV_0	REACTOME_ECM_PROTEOGLYCANS_FOS.tr_0_pLV_0	DOWN	FOS.tr_0_pLV_0_DOWN
REACTOME_DEGRADATION_OF_THE_EXTRACELLULAR_MATRIX	REACTOME_DEGRADATION_OF_THE_EXTRACELLULAR_MATRIX	28/840	104/9348	0.0000000750810576283113	0.00000614982117482805	0.00000547840253029544	28	5.21113751250337	DOWN.REACTOME_DEGRADATION_OF_THE_EXTRACELLULAR_MATRIX	FOS.tr_0_pLV_0	REACTOME_DEGRADATION_OF_THE_EXTRACELLULAR_MATRIX_FOS.tr_0_pLV_0	DOWN	FOS.tr_0_pLV_0_DOWN
WP_DNA_REPLICATION	WP_DNA_REPLICATION	16/840	41/9348	0.000000187973723204468	0.0000140939419596479	0.0000125552085334792	16	4.85096752130594	DOWN.WP_DNA_REPLICATION	FOS.tr_0_pLV_0	WP_DNA_REPLICATION_FOS.tr_0_pLV_0	DOWN	FOS.tr_0_pLV_0_DOWN
REACTOME_DNA_STRAND_ELONGATION	REACTOME_DNA_STRAND_ELONGATION	14/840	32/9348	0.000000203353213624221	0.0000140939419596479	0.0000125552085334792	14	4.85096752130594	DOWN.REACTOME_DNA_STRAND_ELONGATION	FOS.tr_0_pLV_0	REACTOME_DNA_STRAND_ELONGATION_FOS.tr_0_pLV_0	DOWN	FOS.tr_0_pLV_0_DOWN
NABA_COLLAGENS	NABA_COLLAGENS	15/840	37/9348	0.000000251855812850248	0.0000162087205270052	0.0000144391020525048	15	4.79025126584194	DOWN.NABA_COLLAGENS	FOS.tr_0_pLV_0	NABA_COLLAGENS_FOS.tr_0_pLV_0	DOWN	FOS.tr_0_pLV_0_DOWN
REACTOME_COLLAGEN_CHAIN_TRIMERIZATION	REACTOME_COLLAGEN_CHAIN_TRIMERIZATION	15/840	37/9348	0.000000251855812850248	0.0000162087205270052	0.0000144391020525048	15	4.79025126584194	DOWN.REACTOME_COLLAGEN_CHAIN_TRIMERIZATION	FOS.tr_0_pLV_0	REACTOME_COLLAGEN_CHAIN_TRIMERIZATION_FOS.tr_0_pLV_0	DOWN	FOS.tr_0_pLV_0_DOWN
KEGG_ECM_RECEPTOR_INTERACTION	KEGG_ECM_RECEPTOR_INTERACTION	21/840	70/9348	0.000000450212895123656	0.0000279752978280285	0.000024921040474177	21	4.55322528122925	DOWN.KEGG_ECM_RECEPTOR_INTERACTION	FOS.tr_0_pLV_0	KEGG_ECM_RECEPTOR_INTERACTION_FOS.tr_0_pLV_0	DOWN	FOS.tr_0_pLV_0_DOWN
REACTOME_MITOTIC_G1_PHASE_AND_G1_S_TRANSITION	REACTOME_MITOTIC_G1_PHASE_AND_G1_S_TRANSITION	33/840	146/9348	0.000000486003770210197	0.0000291926264639591	0.0000260054648972123	33	4.53472682972969	DOWN.REACTOME_MITOTIC_G1_PHASE_AND_G1_S_TRANSITION	FOS.tr_0_pLV_0	REACTOME_MITOTIC_G1_PHASE_AND_G1_S_TRANSITION_FOS.tr_0_pLV_0	DOWN	FOS.tr_0_pLV_0_DOWN
REACTOME_INTEGRIN_CELL_SURFACE_INTERACTIONS	REACTOME_INTEGRIN_CELL_SURFACE_INTERACTIONS	21/840	72/9348	0.000000758475169978879	0.0000427116330094356	0.0000380485077045326	21	4.36945382371649	DOWN.REACTOME_INTEGRIN_CELL_SURFACE_INTERACTIONS	FOS.tr_0_pLV_0	REACTOME_INTEGRIN_CELL_SURFACE_INTERACTIONS_FOS.tr_0_pLV_0	DOWN	FOS.tr_0_pLV_0_DOWN
REACTOME_COLLAGEN_BIOSYNTHESIS_AND_MODIFYING_ENZYMES	REACTOME_COLLAGEN_BIOSYNTHESIS_AND_MODIFYING_ENZYMES	18/840	59/9348	0.00000227427842533899	0.000120536756542966	0.000107376922558574	18	3.91888049890132	DOWN.REACTOME_COLLAGEN_BIOSYNTHESIS_AND_MODIFYING_ENZYMES	FOS.tr_0_pLV_0	REACTOME_COLLAGEN_BIOSYNTHESIS_AND_MODIFYING_ENZYMES_FOS.tr_0_pLV_0	DOWN	FOS.tr_0_pLV_0_DOWN
KEGG_DNA_REPLICATION	KEGG_DNA_REPLICATION	13/840	34/9348	0.00000352551579187091	0.000167183669919773	0.00014893106877017	13	3.77680614561762	DOWN.KEGG_DNA_REPLICATION	FOS.tr_0_pLV_0	KEGG_DNA_REPLICATION_FOS.tr_0_pLV_0	DOWN	FOS.tr_0_pLV_0_DOWN
REACTOME_COLLAGEN_FORMATION	REACTOME_COLLAGEN_FORMATION	21/840	79/9348	0.00000398057561372194	0.000183923006562229	0.000163842855895437	21	3.73536394233299	DOWN.REACTOME_COLLAGEN_FORMATION	FOS.tr_0_pLV_0	REACTOME_COLLAGEN_FORMATION_FOS.tr_0_pLV_0	DOWN	FOS.tr_0_pLV_0_DOWN
REACTOME_ELASTIC_FIBRE_FORMATION	REACTOME_ELASTIC_FIBRE_FORMATION	14/840	41/9348	0.00000704096932527255	0.000309459188393686	0.000275673381798219	14	3.50939661780415	DOWN.REACTOME_ELASTIC_FIBRE_FORMATION	FOS.tr_0_pLV_0	REACTOME_ELASTIC_FIBRE_FORMATION_FOS.tr_0_pLV_0	DOWN	FOS.tr_0_pLV_0_DOWN
WP_MIRNA_TARGETS_IN_ECM_AND_MEMBRANE_RECEPTORS	WP_MIRNA_TARGETS_IN_ECM_AND_MEMBRANE_RECEPTORS	10/840	22/9348	0.00000771949718250101	0.000331203188639686	0.00029504343867955	10	3.47990549072184	DOWN.WP_MIRNA_TARGETS_IN_ECM_AND_MEMBRANE_RECEPTORS	FOS.tr_0_pLV_0	WP_MIRNA_TARGETS_IN_ECM_AND_MEMBRANE_RECEPTORS_FOS.tr_0_pLV_0	DOWN	FOS.tr_0_pLV_0_DOWN
REACTOME_ASSEMBLY_OF_COLLAGEN_FIBRILS_AND_OTHER_MULTIMERIC_STRUCTURES	REACTOME_ASSEMBLY_OF_COLLAGEN_FIBRILS_AND_OTHER_MULTIMERIC_STRUCTURES	16/840	53/9348	0.00000964151491368059	0.000394863860783009	0.000351753833573275	16	3.40355261247953	DOWN.REACTOME_ASSEMBLY_OF_COLLAGEN_FIBRILS_AND_OTHER_MULTIMERIC_STRUCTURES	FOS.tr_0_pLV_0	REACTOME_ASSEMBLY_OF_COLLAGEN_FIBRILS_AND_OTHER_MULTIMERIC_STRUCTURES_FOS.tr_0_pLV_0	DOWN	FOS.tr_0_pLV_0_DOWN
REACTOME_CONDENSATION_OF_PROMETAPHASE_CHROMOSOMES	REACTOME_CONDENSATION_OF_PROMETAPHASE_CHROMOSOMES	7/840	9348-11-01	0.0000110325178353022	0.000422991428493928	0.000376810519570793	7	3.37366843308714	DOWN.REACTOME_CONDENSATION_OF_PROMETAPHASE_CHROMOSOMES	FOS.tr_0_pLV_0	REACTOME_CONDENSATION_OF_PROMETAPHASE_CHROMOSOMES_FOS.tr_0_pLV_0	DOWN	FOS.tr_0_pLV_0_DOWN
REACTOME_GLYCOSAMINOGLYCAN_METABOLISM	REACTOME_GLYCOSAMINOGLYCAN_METABOLISM	23/840	98/9348	0.0000135645486925441	0.000488866334879288	0.000435493405392204	23	3.31080986881013	DOWN.REACTOME_GLYCOSAMINOGLYCAN_METABOLISM	FOS.tr_0_pLV_0	REACTOME_GLYCOSAMINOGLYCAN_METABOLISM_FOS.tr_0_pLV_0	DOWN	FOS.tr_0_pLV_0_DOWN
REACTOME_G1_S_SPECIFIC_TRANSCRIPTION	REACTOME_G1_S_SPECIFIC_TRANSCRIPTION	11/840	28/9348	0.0000148342102053273	0.000524142093921563	0.00046691786507996	11	3.28055096064895	DOWN.REACTOME_G1_S_SPECIFIC_TRANSCRIPTION	FOS.tr_0_pLV_0	REACTOME_G1_S_SPECIFIC_TRANSCRIPTION_FOS.tr_0_pLV_0	DOWN	FOS.tr_0_pLV_0_DOWN
REACTOME_MITOTIC_METAPHASE_AND_ANAPHASE	REACTOME_MITOTIC_METAPHASE_AND_ANAPHASE	39/840	221/9348	0.0000291484172521448	0.00097260559215058	0.000866419491810056	39	3.01206323771545	DOWN.REACTOME_MITOTIC_METAPHASE_AND_ANAPHASE	FOS.tr_0_pLV_0	REACTOME_MITOTIC_METAPHASE_AND_ANAPHASE_FOS.tr_0_pLV_0	DOWN	FOS.tr_0_pLV_0_DOWN
WP_ENDOCHONDRAL_OSSIFICATION	WP_ENDOCHONDRAL_OSSIFICATION	15/840	54/9348	0.000054262005819743	0.00171544095591539	0.00152815436519129	15	2.76562422541395	DOWN.WP_ENDOCHONDRAL_OSSIFICATION	FOS.tr_0_pLV_0	WP_ENDOCHONDRAL_OSSIFICATION_FOS.tr_0_pLV_0	DOWN	FOS.tr_0_pLV_0_DOWN
WP_ENDOCHONDRAL_OSSIFICATION_WITH_SKELETAL_DYSPLASIAS	WP_ENDOCHONDRAL_OSSIFICATION_WITH_SKELETAL_DYSPLASIAS	15/840	54/9348	0.000054262005819743	0.00171544095591539	0.00152815436519129	15	2.76562422541395	DOWN.WP_ENDOCHONDRAL_OSSIFICATION_WITH_SKELETAL_DYSPLASIAS	FOS.tr_0_pLV_0	WP_ENDOCHONDRAL_OSSIFICATION_WITH_SKELETAL_DYSPLASIAS_FOS.tr_0_pLV_0	DOWN	FOS.tr_0_pLV_0_DOWN
REACTOME_CHROMOSOME_MAINTENANCE	REACTOME_CHROMOSOME_MAINTENANCE	22/840	106/9348	0.000149969316619589	0.00386063869355	0.00343914598262968	22	2.41334084088821	DOWN.REACTOME_CHROMOSOME_MAINTENANCE	FOS.tr_0_pLV_0	REACTOME_CHROMOSOME_MAINTENANCE_FOS.tr_0_pLV_0	DOWN	FOS.tr_0_pLV_0_DOWN
WP_REGULATION_OF_SISTER_CHROMATID_SEPARATION_AT_THE_METAPHASEANAPHASE_TRANSITION	WP_REGULATION_OF_SISTER_CHROMATID_SEPARATION_AT_THE_METAPHASEANAPHASE_TRANSITION	7/840	15/9348	0.000155820930137407	0.00395477910010714	0.00352300842786576	7	2.40287776963376	DOWN.WP_REGULATION_OF_SISTER_CHROMATID_SEPARATION_AT_THE_METAPHASEANAPHASE_TRANSITION	FOS.tr_0_pLV_0	WP_REGULATION_OF_SISTER_CHROMATID_SEPARATION_AT_THE_METAPHASEANAPHASE_TRANSITION_FOS.tr_0_pLV_0	DOWN	FOS.tr_0_pLV_0_DOWN
REACTOME_DNA_REPLICATION	REACTOME_DNA_REPLICATION	27/840	145/9348	0.000194578639748642	0.00480316039489114	0.00427876605070915	27	2.31847291045597	DOWN.REACTOME_DNA_REPLICATION	FOS.tr_0_pLV_0	REACTOME_DNA_REPLICATION_FOS.tr_0_pLV_0	DOWN	FOS.tr_0_pLV_0_DOWN
REACTOME_M_PHASE	REACTOME_M_PHASE	53/840	360/9348	0.00020202378517044	0.00491955217401532	0.0043824505317912	53	2.30807442918505	DOWN.REACTOME_M_PHASE	FOS.tr_0_pLV_0	REACTOME_M_PHASE_FOS.tr_0_pLV_0	DOWN	FOS.tr_0_pLV_0_DOWN
NABA_ECM_REGULATORS	NABA_ECM_REGULATORS	27/840	146/9348	0.000218833019010126	0.00521956767765966	0.00464971126142355	27	2.2823654669177	DOWN.NABA_ECM_REGULATORS	FOS.tr_0_pLV_0	NABA_ECM_REGULATORS_FOS.tr_0_pLV_0	DOWN	FOS.tr_0_pLV_0_DOWN
REACTOME_SYNTHESIS_OF_DNA	REACTOME_SYNTHESIS_OF_DNA	23/840	118/9348	0.000285542246661099	0.00668243024004285	0.00595286296866952	23	2.17506556628225	DOWN.REACTOME_SYNTHESIS_OF_DNA	FOS.tr_0_pLV_0	REACTOME_SYNTHESIS_OF_DNA_FOS.tr_0_pLV_0	DOWN	FOS.tr_0_pLV_0_DOWN
REACTOME_DISEASES_OF_DNA_REPAIR	REACTOME_DISEASES_OF_DNA_REPAIR	13/840	50/9348	0.000347567254233906	0.008029694770891	0.00715303728349131	13	2.09530096304475	DOWN.REACTOME_DISEASES_OF_DNA_REPAIR	FOS.tr_0_pLV_0	REACTOME_DISEASES_OF_DNA_REPAIR_FOS.tr_0_pLV_0	DOWN	FOS.tr_0_pLV_0_DOWN
REACTOME_G2_M_CHECKPOINTS	REACTOME_G2_M_CHECKPOINTS	26/840	143/9348	0.000375050261408328	0.00834371075380008	0.00743276996293307	26	2.07864075973563	DOWN.REACTOME_G2_M_CHECKPOINTS	FOS.tr_0_pLV_0	REACTOME_G2_M_CHECKPOINTS_FOS.tr_0_pLV_0	DOWN	FOS.tr_0_pLV_0_DOWN
NABA_ECM_AFFILIATED	NABA_ECM_AFFILIATED	18/840	84/9348	0.000388319924103175	0.00850798507320667	0.00757910931517038	18	2.0701732807145	DOWN.NABA_ECM_AFFILIATED	FOS.tr_0_pLV_0	NABA_ECM_AFFILIATED_FOS.tr_0_pLV_0	DOWN	FOS.tr_0_pLV_0_DOWN
REACTOME_HDR_THROUGH_HOMOLOGOUS_RECOMBINATION_HRR	REACTOME_HDR_THROUGH_HOMOLOGOUS_RECOMBINATION_HRR	15/840	66/9348	0.000605911963058925	0.0118679712764368	0.0105722625133279	15	1.92562351345901	DOWN.REACTOME_HDR_THROUGH_HOMOLOGOUS_RECOMBINATION_HRR	FOS.tr_0_pLV_0	REACTOME_HDR_THROUGH_HOMOLOGOUS_RECOMBINATION_HRR_FOS.tr_0_pLV_0	DOWN	FOS.tr_0_pLV_0_DOWN
REACTOME_ACTIVATION_OF_MATRIX_METALLOPROTEINASES	REACTOME_ACTIVATION_OF_MATRIX_METALLOPROTEINASES	7/840	19/9348	0.000885402690126516	0.0167946910274524	0.0149610980880104	7	1.77482798148036	DOWN.REACTOME_ACTIVATION_OF_MATRIX_METALLOPROTEINASES	FOS.tr_0_pLV_0	REACTOME_ACTIVATION_OF_MATRIX_METALLOPROTEINASES_FOS.tr_0_pLV_0	DOWN	FOS.tr_0_pLV_0_DOWN
REACTOME_HOMOLOGOUS_DNA_PAIRING_AND_STRAND_EXCHANGE	REACTOME_HOMOLOGOUS_DNA_PAIRING_AND_STRAND_EXCHANGE	11/840	43/9348	0.0011343198842899	0.0206469134493979	0.0183927466617979	11	1.6851448627526	DOWN.REACTOME_HOMOLOGOUS_DNA_PAIRING_AND_STRAND_EXCHANGE	FOS.tr_0_pLV_0	REACTOME_HOMOLOGOUS_DNA_PAIRING_AND_STRAND_EXCHANGE_FOS.tr_0_pLV_0	DOWN	FOS.tr_0_pLV_0_DOWN
REACTOME_DISEASES_ASSOCIATED_WITH_GLYCOSAMINOGLYCAN_METABOLISM	REACTOME_DISEASES_ASSOCIATED_WITH_GLYCOSAMINOGLYCAN_METABOLISM	10/840	37/9348	0.00119671269118384	0.0212186890794485	0.0189020975793908	10	1.67328145093177	DOWN.REACTOME_DISEASES_ASSOCIATED_WITH_GLYCOSAMINOGLYCAN_METABOLISM	FOS.tr_0_pLV_0	REACTOME_DISEASES_ASSOCIATED_WITH_GLYCOSAMINOGLYCAN_METABOLISM_FOS.tr_0_pLV_0	DOWN	FOS.tr_0_pLV_0_DOWN
WP_PLURIPOTENT_STEM_CELL_DIFFERENTIATION_PATHWAY	WP_PLURIPOTENT_STEM_CELL_DIFFERENTIATION_PATHWAY	9/840	31/9348	0.00120105787242162	0.0212186890794485	0.0189020975793908	9	1.67328145093177	DOWN.WP_PLURIPOTENT_STEM_CELL_DIFFERENTIATION_PATHWAY	FOS.tr_0_pLV_0	WP_PLURIPOTENT_STEM_CELL_DIFFERENTIATION_PATHWAY_FOS.tr_0_pLV_0	DOWN	FOS.tr_0_pLV_0_DOWN
REACTOME_G0_AND_EARLY_G1	REACTOME_G0_AND_EARLY_G1	8/840	26/9348	0.00147991259504533	0.0251585141157707	0.0224117845823648	8	1.59931501228788	DOWN.REACTOME_G0_AND_EARLY_G1	FOS.tr_0_pLV_0	REACTOME_G0_AND_EARLY_G1_FOS.tr_0_pLV_0	DOWN	FOS.tr_0_pLV_0_DOWN
REACTOME_TELOMERE_C_STRAND_LAGGING_STRAND_SYNTHESIS	REACTOME_TELOMERE_C_STRAND_LAGGING_STRAND_SYNTHESIS	9/840	32/9348	0.00153991895508224	0.0259339622154972	0.0231025716330587	9	1.58613112623607	DOWN.REACTOME_TELOMERE_C_STRAND_LAGGING_STRAND_SYNTHESIS	FOS.tr_0_pLV_0	REACTOME_TELOMERE_C_STRAND_LAGGING_STRAND_SYNTHESIS_FOS.tr_0_pLV_0	DOWN	FOS.tr_0_pLV_0_DOWN
PID_WNT_SIGNALING_PATHWAY	PID_WNT_SIGNALING_PATHWAY	7/840	21/9348	0.00174184996443438	0.0287964553753279	0.0256525465549244	7	1.54066096729898	DOWN.PID_WNT_SIGNALING_PATHWAY	FOS.tr_0_pLV_0	PID_WNT_SIGNALING_PATHWAY_FOS.tr_0_pLV_0	DOWN	FOS.tr_0_pLV_0_DOWN
WP_PEPTIDE_GPCRS	WP_PEPTIDE_GPCRS	7/840	21/9348	0.00174184996443438	0.0287964553753279	0.0256525465549244	7	1.54066096729898	DOWN.WP_PEPTIDE_GPCRS	FOS.tr_0_pLV_0	WP_PEPTIDE_GPCRS_FOS.tr_0_pLV_0	DOWN	FOS.tr_0_pLV_0_DOWN
REACTOME_PEPTIDE_LIGAND_BINDING_RECEPTORS	REACTOME_PEPTIDE_LIGAND_BINDING_RECEPTORS	14/840	67/9348	0.00215733625101675	0.0335131027959671	0.0298542448529995	14	1.47478536133856	DOWN.REACTOME_PEPTIDE_LIGAND_BINDING_RECEPTORS	FOS.tr_0_pLV_0	REACTOME_PEPTIDE_LIGAND_BINDING_RECEPTORS_FOS.tr_0_pLV_0	DOWN	FOS.tr_0_pLV_0_DOWN
WP_MIRNA_REGULATION_OF_DNA_DAMAGE_RESPONSE	WP_MIRNA_REGULATION_OF_DNA_DAMAGE_RESPONSE	14/840	67/9348	0.00215733625101675	0.0335131027959671	0.0298542448529995	14	1.47478536133856	DOWN.WP_MIRNA_REGULATION_OF_DNA_DAMAGE_RESPONSE	FOS.tr_0_pLV_0	WP_MIRNA_REGULATION_OF_DNA_DAMAGE_RESPONSE_FOS.tr_0_pLV_0	DOWN	FOS.tr_0_pLV_0_DOWN
REACTOME_E2F_MEDIATED_REGULATION_OF_DNA_REPLICATION	REACTOME_E2F_MEDIATED_REGULATION_OF_DNA_REPLICATION	7/840	22/9348	0.0023592397097802	0.0360283894663044	0.0320949202267155	7	1.44335515118662	DOWN.REACTOME_E2F_MEDIATED_REGULATION_OF_DNA_REPLICATION	FOS.tr_0_pLV_0	REACTOME_E2F_MEDIATED_REGULATION_OF_DNA_REPLICATION_FOS.tr_0_pLV_0	DOWN	FOS.tr_0_pLV_0_DOWN
REACTOME_NON_INTEGRIN_MEMBRANE_ECM_INTERACTIONS	REACTOME_NON_INTEGRIN_MEMBRANE_ECM_INTERACTIONS	12/840	54/9348	0.00254877249542205	0.0385956977878196	0.0343819376870289	12	1.41346110287077	DOWN.REACTOME_NON_INTEGRIN_MEMBRANE_ECM_INTERACTIONS	FOS.tr_0_pLV_0	REACTOME_NON_INTEGRIN_MEMBRANE_ECM_INTERACTIONS_FOS.tr_0_pLV_0	DOWN	FOS.tr_0_pLV_0_DOWN
REACTOME_PEPTIDE_LIGAND_BINDING_RECEPTORS	REACTOME_PEPTIDE_LIGAND_BINDING_RECEPTORS	20/700	67/9348	0.0000000473008827629937	0.0000289008393681892	0.0000261731551288565	20	4.53908954382895	UP.REACTOME_PEPTIDE_LIGAND_BINDING_RECEPTORS	FOS.tr_0_pLV_0	REACTOME_PEPTIDE_LIGAND_BINDING_RECEPTORS_FOS.tr_0_pLV_0	UP	FOS.tr_0_pLV_0_UP
WP_PROSTAGLANDIN_SIGNALING	WP_PROSTAGLANDIN_SIGNALING	8/700	20/9348	0.0000531843185055871	0.00329763763565515	0.00298640396900575	8	2.48179706897095	UP.WP_PROSTAGLANDIN_SIGNALING	FOS.tr_0_pLV_0	WP_PROSTAGLANDIN_SIGNALING_FOS.tr_0_pLV_0	UP	FOS.tr_0_pLV_0_UP
WP_RANKLRANK_SIGNALING_PATHWAY	WP_RANKLRANK_SIGNALING_PATHWAY	13/700	51/9348	0.0000689830623974624	0.0038316955568045	0.00347005707817538	13	2.41660900461759	UP.WP_RANKLRANK_SIGNALING_PATHWAY	FOS.tr_0_pLV_0	WP_RANKLRANK_SIGNALING_PATHWAY_FOS.tr_0_pLV_0	UP	FOS.tr_0_pLV_0_UP
REACTOME_MEIOTIC_RECOMBINATION	REACTOME_MEIOTIC_RECOMBINATION	11/700	42/9348	0.000191314387458064	0.0077928727157918	0.00705737518178636	11	2.10830241721401	UP.REACTOME_MEIOTIC_RECOMBINATION	FOS.tr_0_pLV_0	REACTOME_MEIOTIC_RECOMBINATION_FOS.tr_0_pLV_0	UP	FOS.tr_0_pLV_0_UP
REACTOME_MEIOTIC_SYNAPSIS	REACTOME_MEIOTIC_SYNAPSIS	11/700	42/9348	0.000191314387458064	0.0077928727157918	0.00705737518178636	11	2.10830241721401	UP.REACTOME_MEIOTIC_SYNAPSIS	FOS.tr_0_pLV_0	REACTOME_MEIOTIC_SYNAPSIS_FOS.tr_0_pLV_0	UP	FOS.tr_0_pLV_0_UP
REACTOME_FORMATION_OF_THE_BETA_CATENIN_TCF_TRANSACTIVATING_COMPLEX	REACTOME_FORMATION_OF_THE_BETA_CATENIN_TCF_TRANSACTIVATING_COMPLEX	11/700	50/9348	0.000963011584486284	0.0229246783683553	0.0207610289642498	11	1.6396967487366	UP.REACTOME_FORMATION_OF_THE_BETA_CATENIN_TCF_TRANSACTIVATING_COMPLEX	FOS.tr_0_pLV_0	REACTOME_FORMATION_OF_THE_BETA_CATENIN_TCF_TRANSACTIVATING_COMPLEX_FOS.tr_0_pLV_0	UP	FOS.tr_0_pLV_0_UP
NABA_MATRISOME_ASSOCIATED	NABA_MATRISOME_ASSOCIATED	46/700	389/9348	0.00122825114604555	0.0277948685271788	0.0251715666967359	46	1.55603537588179	UP.NABA_MATRISOME_ASSOCIATED	FOS.tr_0_pLV_0	NABA_MATRISOME_ASSOCIATED_FOS.tr_0_pLV_0	UP	FOS.tr_0_pLV_0_UP
KEGG_APOPTOSIS	KEGG_APOPTOSIS	14/700	77/9348	0.00153892960749595	0.0328006740760473	0.0297049203307357	14	1.48411723115114	UP.KEGG_APOPTOSIS	FOS.tr_0_pLV_0	KEGG_APOPTOSIS_FOS.tr_0_pLV_0	UP	FOS.tr_0_pLV_0_UP
