# Supplementary material for: Truncated FOS impairs osteogenic differentiation and induces prostaglandin and NFκB signalling in an in vitro cell‐of‐origin model for osteoid osteoma and osteoblastoma
Source: J Pathol. 2025 Dec 22;268(3):263–75. doi: 10.1002/path.70010 (PMC12908201; doi:10.1002/path.70010)
Supplement: Supplementary file 6 — Data S4. DEGs and enriched pathways in FOSΔ versus FOS FL and pLV versus FOS FL (provided as a separate Excel file) [file PATH-268-263-s002.xlsx]

## Sheet: Cover page
	Truncated FOS impairs osteogenic differentiation and induces prostaglandin and NFκB signalling in an in vitro cell-of-origin model for osteoid osteoma and osteoblastoma
	SW Lam et al. J Pathol https://doi.org/10.1002/path.70010
	Data S4. Differentially expressed genes and enriched pathways in truncated FOS (FOSΔ) versus full-length FOS (FOS FL) and empty lentiviral vector (pLV) versus FOS FL

## Sheet: degs_pLV_FOSfl
Data S4. Differentially expressed genes and enriched pathways in truncated FOS (FOSΔ) versus full-length FOS (FOS FL) and empty lentiviral vector (pLV) versus FOS FL.
baseMean	log2FoldChange	lfcSE	stat	p value	padj	ID	cmp	sample1	sample2	geneSymbol
726.509	2.90948	0.108582	26.7952	3.67297e-158	4.51832e-156	CFH	pLV_0_vs_FOS.fl_0	pLV_0	FOS.fl_0	CFH
1362.08	0.269311	0.078585	3.427	0.000610291	0.00187509	FUCA2	pLV_0_vs_FOS.fl_0	pLV_0	FOS.fl_0	FUCA2
546.709	0.301799	0.117898	2.55983	0.0104723	0.0242055	GCLC	pLV_0_vs_FOS.fl_0	pLV_0	FOS.fl_0	GCLC
243.947	-1.31621	0.13534	-9.72525	2.35319e-22	3.29181e-21	STPG1	pLV_0_vs_FOS.fl_0	pLV_0	FOS.fl_0	STPG1
3398.18	-1.5749	0.0683812	-23.0312	2.27151e-117	1.80322e-115	NIPAL3	pLV_0_vs_FOS.fl_0	pLV_0	FOS.fl_0	NIPAL3
670.873	-0.387984	0.104929	-3.6976	0.00021765	0.000724976	LAS1L	pLV_0_vs_FOS.fl_0	pLV_0	FOS.fl_0	LAS1L
268.027	2.2705	0.142591	15.9232	4.37329e-57	1.55919e-55	SEMA3F	pLV_0_vs_FOS.fl_0	pLV_0	FOS.fl_0	SEMA3F
1143.17	0.513292	0.0845215	6.07292	1.25607e-09	7.80019e-09	ANKIB1	pLV_0_vs_FOS.fl_0	pLV_0	FOS.fl_0	ANKIB1
652.023	-0.270543	0.10904	-2.48114	0.0130962	0.0295622	BAD	pLV_0_vs_FOS.fl_0	pLV_0	FOS.fl_0	BAD
867.917	-0.378666	0.0976636	-3.87725	0.000105645	0.000369541	LAP3	pLV_0_vs_FOS.fl_0	pLV_0	FOS.fl_0	LAP3
10160.9	-0.390322	0.063656	-6.13174	8.69239e-10	5.46752e-09	CD99	pLV_0_vs_FOS.fl_0	pLV_0	FOS.fl_0	CD99
9.39337	1.97237	0.701898	2.81005	0.00495337	0.0125351	WNT16	pLV_0_vs_FOS.fl_0	pLV_0	FOS.fl_0	WNT16
13.413	5.22625	1.1033	4.7369	2.1701e-06	9.60218e-06	HECW1	pLV_0_vs_FOS.fl_0	pLV_0	FOS.fl_0	HECW1
14.5124	-1.25541	0.493788	-2.54241	0.0110091	0.0252868	MAD1L1	pLV_0_vs_FOS.fl_0	pLV_0	FOS.fl_0	MAD1L1
8971.73	0.977826	0.0640829	15.2588	1.43948e-52	4.71489e-51	LASP1	pLV_0_vs_FOS.fl_0	pLV_0	FOS.fl_0	LASP1
291.601	0.329186	0.125385	2.6254	0.00865466	0.0204621	SNX11	pLV_0_vs_FOS.fl_0	pLV_0	FOS.fl_0	SNX11
1275.69	-0.497889	0.0791464	-6.29073	3.15968e-10	2.07575e-09	M6PR	pLV_0_vs_FOS.fl_0	pLV_0	FOS.fl_0	M6PR
12.2786	2.25686	0.638285	3.53582	0.000406513	0.00129414	KLHL13	pLV_0_vs_FOS.fl_0	pLV_0	FOS.fl_0	KLHL13
1028.94	0.276702	0.0903182	3.06364	0.00218665	0.00601328	ALS2	pLV_0_vs_FOS.fl_0	pLV_0	FOS.fl_0	ALS2
1452.56	-0.301219	0.0809132	-3.72274	0.000197069	0.000660653	CFLAR	pLV_0_vs_FOS.fl_0	pLV_0	FOS.fl_0	CFLAR
717.267	-2.17564	0.102177	-21.2928	1.32441e-100	8.89283e-99	TFPI	pLV_0_vs_FOS.fl_0	pLV_0	FOS.fl_0	TFPI
1213.54	0.297056	0.0785702	3.78077	0.000156345	0.000532325	RBM5	pLV_0_vs_FOS.fl_0	pLV_0	FOS.fl_0	RBM5
29.3237	2.82362	0.447507	6.30966	2.79649e-10	1.8477e-09	SLC7A2	pLV_0_vs_FOS.fl_0	pLV_0	FOS.fl_0	SLC7A2
605.707	0.255723	0.0954651	2.6787	0.00739076	0.0178457	ARF5	pLV_0_vs_FOS.fl_0	pLV_0	FOS.fl_0	ARF5
298.517	0.778075	0.120847	6.4385	1.20663e-10	8.23236e-10	SARM1	pLV_0_vs_FOS.fl_0	pLV_0	FOS.fl_0	SARM1
1569.83	-0.186199	0.0767595	-2.42575	0.0152769	0.033995	POLDIP2	pLV_0_vs_FOS.fl_0	pLV_0	FOS.fl_0	POLDIP2
1703.78	1.36886	0.0755951	18.1077	2.76841e-73	1.34376e-71	PLXND1	pLV_0_vs_FOS.fl_0	pLV_0	FOS.fl_0	PLXND1
1578.53	-0.459757	0.0750968	-6.1222	9.22935e-10	5.79848e-09	AK2	pLV_0_vs_FOS.fl_0	pLV_0	FOS.fl_0	AK2
799.491	-0.324747	0.100475	-3.2321	0.00122882	0.00356159	FKBP4	pLV_0_vs_FOS.fl_0	pLV_0	FOS.fl_0	FKBP4
268.21	-0.937326	0.128161	-7.31364	2.59999e-13	2.15529e-12	CAMKK1	pLV_0_vs_FOS.fl_0	pLV_0	FOS.fl_0	CAMKK1
1111.06	-0.189699	0.0829973	-2.28561	0.0222774	0.0474428	RECQL	pLV_0_vs_FOS.fl_0	pLV_0	FOS.fl_0	RECQL
252.309	-0.458378	0.144149	-3.17989	0.0014733	0.00420812	VPS50	pLV_0_vs_FOS.fl_0	pLV_0	FOS.fl_0	VPS50
2360.14	1.98167	0.0795799	24.9016	7.14403e-137	6.93531e-135	HSPB6	pLV_0_vs_FOS.fl_0	pLV_0	FOS.fl_0	HSPB6
62.9272	0.747622	0.271962	2.749	0.00597779	0.0147771	ARHGAP33	pLV_0_vs_FOS.fl_0	pLV_0	FOS.fl_0	ARHGAP33
391.231	-0.602307	0.122266	-4.92621	8.38415e-07	3.90832e-06	NDUFAB1	pLV_0_vs_FOS.fl_0	pLV_0	FOS.fl_0	NDUFAB1
312.293	-1.45443	0.126776	-11.4724	1.81493e-30	3.49851e-29	ST7	pLV_0_vs_FOS.fl_0	pLV_0	FOS.fl_0	ST7
1643.47	0.280091	0.0773858	3.61941	0.000295275	0.000963034	UPF1	pLV_0_vs_FOS.fl_0	pLV_0	FOS.fl_0	UPF1
2048	-0.584347	0.0758813	-7.70079	1.35223e-14	1.22285e-13	SLC25A5	pLV_0_vs_FOS.fl_0	pLV_0	FOS.fl_0	SLC25A5
203.54	-1.67428	0.154082	-10.8662	1.67032e-27	2.85746e-26	MCUB	pLV_0_vs_FOS.fl_0	pLV_0	FOS.fl_0	MCUB
279.825	-0.438523	0.126377	-3.46996	0.000520531	0.00161969	POLR2J	pLV_0_vs_FOS.fl_0	pLV_0	FOS.fl_0	POLR2J
509.371	-0.459062	0.105209	-4.36333	1.28098e-05	5.07947e-05	DHX33	pLV_0_vs_FOS.fl_0	pLV_0	FOS.fl_0	DHX33
3.50506	4.15227	1.42913	2.90546	0.00366714	0.0095935	MEOX1	pLV_0_vs_FOS.fl_0	pLV_0	FOS.fl_0	MEOX1
498.754	-0.73076	0.10109	-7.22884	4.87146e-13	3.96282e-12	RPAP3	pLV_0_vs_FOS.fl_0	pLV_0	FOS.fl_0	RPAP3
461.282	0.396516	0.106733	3.71504	0.000203173	0.000679703	SPPL2B	pLV_0_vs_FOS.fl_0	pLV_0	FOS.fl_0	SPPL2B
1685.73	-1.32977	0.087529	-15.1923	3.97806e-52	1.29508e-50	FAM214B	pLV_0_vs_FOS.fl_0	pLV_0	FOS.fl_0	FAM214B
828.319	1.25761	0.0921233	13.6514	1.98002e-42	5.25667e-41	COPZ2	pLV_0_vs_FOS.fl_0	pLV_0	FOS.fl_0	COPZ2
984.107	0.875563	0.0926811	9.44705	3.48501e-21	4.62231e-20	CREBBP	pLV_0_vs_FOS.fl_0	pLV_0	FOS.fl_0	CREBBP
64.964	1.67385	0.25637	6.52906	6.61847e-11	4.61917e-10	TSPOAP1	pLV_0_vs_FOS.fl_0	pLV_0	FOS.fl_0	TSPOAP1
175.548	-0.642905	0.154111	-4.17169	3.02343e-05	0.000114346	GCFC2	pLV_0_vs_FOS.fl_0	pLV_0	FOS.fl_0	GCFC2
191.212	-0.952553	0.150431	-6.33214	2.41778e-10	1.60803e-09	WDR54	pLV_0_vs_FOS.fl_0	pLV_0	FOS.fl_0	WDR54
34.9926	3.53981	0.448765	7.88791	3.07287e-15	2.88742e-14	ABCB4	pLV_0_vs_FOS.fl_0	pLV_0	FOS.fl_0	ABCB4
697.168	0.463914	0.100434	4.6191	3.85412e-06	1.64658e-05	KMT2E	pLV_0_vs_FOS.fl_0	pLV_0	FOS.fl_0	KMT2E
1598.06	-0.394549	0.108273	-3.64402	0.000268409	0.00088076	IBTK	pLV_0_vs_FOS.fl_0	pLV_0	FOS.fl_0	IBTK
1469.85	0.46988	0.079867	5.88328	4.02211e-09	2.38822e-08	MYCBP2	pLV_0_vs_FOS.fl_0	pLV_0	FOS.fl_0	MYCBP2
520.696	0.263988	0.10772	2.4507	0.014258	0.0319477	PDK2	pLV_0_vs_FOS.fl_0	pLV_0	FOS.fl_0	PDK2
6006.7	-1.11507	0.0656115	-16.995	8.9373e-65	3.66475e-63	ITGA3	pLV_0_vs_FOS.fl_0	pLV_0	FOS.fl_0	ITGA3
304.981	0.526176	0.119495	4.40333	1.06603e-05	4.29046e-05	ZFX	pLV_0_vs_FOS.fl_0	pLV_0	FOS.fl_0	ZFX
113.479	3.07688	0.234619	13.1144	2.72321e-39	6.58926e-38	CRLF1	pLV_0_vs_FOS.fl_0	pLV_0	FOS.fl_0	CRLF1
928.185	0.577535	0.0856231	6.74508	1.52942e-11	1.12132e-10	TMEM98	pLV_0_vs_FOS.fl_0	pLV_0	FOS.fl_0	TMEM98
1616.97	-1.50753	0.0952717	-15.8235	2.14106e-56	7.51704e-55	TMEM132A	pLV_0_vs_FOS.fl_0	pLV_0	FOS.fl_0	TMEM132A
3858.69	-0.219916	0.0653146	-3.36703	0.000759816	0.00229039	AP2B1	pLV_0_vs_FOS.fl_0	pLV_0	FOS.fl_0	AP2B1
539.059	-0.278449	0.0993747	-2.80201	0.00507852	0.0128176	ZNF263	pLV_0_vs_FOS.fl_0	pLV_0	FOS.fl_0	ZNF263
4.94576	2.2435	0.953206	2.35363	0.018591	0.040453	CX3CL1	pLV_0_vs_FOS.fl_0	pLV_0	FOS.fl_0	CX3CL1
575.74	0.386626	0.097914	3.94863	7.85989e-05	0.000280474	SPATA20	pLV_0_vs_FOS.fl_0	pLV_0	FOS.fl_0	SPATA20
5.10221	5.72903	1.37772	4.15835	3.20556e-05	0.000120302	CACNA1G	pLV_0_vs_FOS.fl_0	pLV_0	FOS.fl_0	CACNA1G
2690.52	-0.452342	0.0682612	-6.62664	3.43418e-11	2.45854e-10	TNFRSF12A	pLV_0_vs_FOS.fl_0	pLV_0	FOS.fl_0	TNFRSF12A
255.513	0.60902	0.133781	4.55236	5.30482e-06	2.22045e-05	BAIAP2L1	pLV_0_vs_FOS.fl_0	pLV_0	FOS.fl_0	BAIAP2L1
361.689	-0.434454	0.112361	-3.86658	0.000110371	0.00038457	AGK	pLV_0_vs_FOS.fl_0	pLV_0	FOS.fl_0	AGK
648.925	0.300447	0.0945609	3.17729	0.0014866	0.00424161	ALDH3B1	pLV_0_vs_FOS.fl_0	pLV_0	FOS.fl_0	ALDH3B1
814.534	0.961329	0.104786	9.1742	4.54949e-20	5.70545e-19	PHTF2	pLV_0_vs_FOS.fl_0	pLV_0	FOS.fl_0	PHTF2
10.9724	-2.57561	0.646925	-3.98131	6.85374e-05	0.000246151	CCL26	pLV_0_vs_FOS.fl_0	pLV_0	FOS.fl_0	CCL26
603.552	1.02657	0.0991906	10.3495	4.20889e-25	6.55326e-24	FARP2	pLV_0_vs_FOS.fl_0	pLV_0	FOS.fl_0	FARP2
137.53	-0.418765	0.179961	-2.32698	0.0199663	0.0430408	DBF4	pLV_0_vs_FOS.fl_0	pLV_0	FOS.fl_0	DBF4
162.118	0.594444	0.159228	3.73328	0.000189	0.000635985	COX10	pLV_0_vs_FOS.fl_0	pLV_0	FOS.fl_0	COX10
879.502	-0.282404	0.0903483	-3.12573	0.00177367	0.00496831	ELAC2	pLV_0_vs_FOS.fl_0	pLV_0	FOS.fl_0	ELAC2
415.939	1.43069	0.11265	12.7004	5.88267e-37	1.33145e-35	SCIN	pLV_0_vs_FOS.fl_0	pLV_0	FOS.fl_0	SCIN
266.598	0.420413	0.130048	3.23275	0.00122605	0.00355549	ARSD	pLV_0_vs_FOS.fl_0	pLV_0	FOS.fl_0	ARSD
1161	-0.246213	0.0877616	-2.80548	0.00502422	0.0126966	CCDC124	pLV_0_vs_FOS.fl_0	pLV_0	FOS.fl_0	CCDC124
65.9908	4.50575	0.414312	10.8752	1.51255e-27	2.5903e-26	GAS7	pLV_0_vs_FOS.fl_0	pLV_0	FOS.fl_0	GAS7
61.8994	0.649098	0.240746	2.69619	0.00701374	0.0170221	TRAPPC6A	pLV_0_vs_FOS.fl_0	pLV_0	FOS.fl_0	TRAPPC6A
481.115	-0.491034	0.104792	-4.68579	2.78884e-06	1.21705e-05	RPUSD1	pLV_0_vs_FOS.fl_0	pLV_0	FOS.fl_0	RPUSD1
703.182	-0.359913	0.104103	-3.45728	0.000545649	0.00169327	TSR3	pLV_0_vs_FOS.fl_0	pLV_0	FOS.fl_0	TSR3
642.585	1.3712	0.0984863	13.9227	4.61042e-44	1.27003e-42	TEAD3	pLV_0_vs_FOS.fl_0	pLV_0	FOS.fl_0	TEAD3
123.555	0.855316	0.177529	4.81788	1.45088e-06	6.56399e-06	MYLIP	pLV_0_vs_FOS.fl_0	pLV_0	FOS.fl_0	MYLIP
26.9052	2.43569	0.429383	5.67255	1.40689e-08	7.96631e-08	E2F2	pLV_0_vs_FOS.fl_0	pLV_0	FOS.fl_0	E2F2
19.4417	2.58829	0.5113	5.06218	4.14482e-07	1.99683e-06	SYN1	pLV_0_vs_FOS.fl_0	pLV_0	FOS.fl_0	SYN1
53.9425	-3.19134	0.338024	-9.44116	3.68669e-21	4.88577e-20	CAMK1G	pLV_0_vs_FOS.fl_0	pLV_0	FOS.fl_0	CAMK1G
1834.15	1.07001	0.0728673	14.6844	8.11703e-49	2.48208e-47	CYTH3	pLV_0_vs_FOS.fl_0	pLV_0	FOS.fl_0	CYTH3
1000.7	-0.526601	0.0998096	-5.27605	1.31996e-07	6.73353e-07	SYPL1	pLV_0_vs_FOS.fl_0	pLV_0	FOS.fl_0	SYPL1
510.096	-0.451386	0.139699	-3.23114	0.00123299	0.00357304	CYB561	pLV_0_vs_FOS.fl_0	pLV_0	FOS.fl_0	CYB561
110.361	-0.51577	0.193631	-2.66367	0.00772937	0.0185466	SS18L2	pLV_0_vs_FOS.fl_0	pLV_0	FOS.fl_0	SS18L2
295.948	0.610689	0.125798	4.85453	1.20673e-06	5.51204e-06	MGST1	pLV_0_vs_FOS.fl_0	pLV_0	FOS.fl_0	MGST1
2169.12	1.10675	0.0711133	15.5632	1.29442e-54	4.39147e-53	NFIX	pLV_0_vs_FOS.fl_0	pLV_0	FOS.fl_0	NFIX
548.306	0.803446	0.113447	7.08213	1.41958e-12	1.1214e-11	ST3GAL1	pLV_0_vs_FOS.fl_0	pLV_0	FOS.fl_0	ST3GAL1
252.436	-1.12875	0.143573	-7.86186	3.78463e-15	3.52948e-14	IL32	pLV_0_vs_FOS.fl_0	pLV_0	FOS.fl_0	IL32
3054.9	0.948438	0.079583	11.9176	9.58416e-33	1.95011e-31	PKD1	pLV_0_vs_FOS.fl_0	pLV_0	FOS.fl_0	PKD1
233.405	1.01168	0.158821	6.36995	1.8909e-10	1.26861e-09	RHOBTB2	pLV_0_vs_FOS.fl_0	pLV_0	FOS.fl_0	RHOBTB2
445.413	-0.289712	0.108483	-2.67057	0.0075723	0.0182185	HEATR5B	pLV_0_vs_FOS.fl_0	pLV_0	FOS.fl_0	HEATR5B
6774.02	-0.608142	0.0692132	-8.7865	1.5429e-18	1.79005e-17	RPS20	pLV_0_vs_FOS.fl_0	pLV_0	FOS.fl_0	RPS20
11645.2	-0.266975	0.0607894	-4.3918	1.12416e-05	4.49858e-05	CSDE1	pLV_0_vs_FOS.fl_0	pLV_0	FOS.fl_0	CSDE1
1130.25	0.675208	0.0939583	7.18625	6.65969e-13	5.3795e-12	REV3L	pLV_0_vs_FOS.fl_0	pLV_0	FOS.fl_0	REV3L
1113.86	-0.63068	0.0867514	-7.26997	3.59555e-13	2.95473e-12	VTA1	pLV_0_vs_FOS.fl_0	pLV_0	FOS.fl_0	VTA1
1025.43	0.529025	0.10063	5.25715	1.46308e-07	7.40967e-07	RANBP9	pLV_0_vs_FOS.fl_0	pLV_0	FOS.fl_0	RANBP9
12.9715	1.45622	0.562547	2.58862	0.00963613	0.0225052	ETV7	pLV_0_vs_FOS.fl_0	pLV_0	FOS.fl_0	ETV7
2174.97	-0.250794	0.0740064	-3.38881	0.000701957	0.00213113	UQCRC1	pLV_0_vs_FOS.fl_0	pLV_0	FOS.fl_0	UQCRC1
443.527	-0.672852	0.105552	-6.37458	1.83465e-10	1.23189e-09	STARD3NL	pLV_0_vs_FOS.fl_0	pLV_0	FOS.fl_0	STARD3NL
667.173	-2.76574	0.112735	-24.5331	6.55106e-133	5.99832e-131	CD9	pLV_0_vs_FOS.fl_0	pLV_0	FOS.fl_0	CD9
909.855	0.398377	0.103833	3.83671	0.000124696	0.000431772	NCAPD2	pLV_0_vs_FOS.fl_0	pLV_0	FOS.fl_0	NCAPD2
6.38329	3.00913	0.977056	3.07979	0.00207148	0.00572883	GIPR	pLV_0_vs_FOS.fl_0	pLV_0	FOS.fl_0	GIPR
1956.28	0.595392	0.0765287	7.77999	7.25331e-15	6.66783e-14	NISCH	pLV_0_vs_FOS.fl_0	pLV_0	FOS.fl_0	NISCH
96.7842	-4.61399	0.344586	-13.3899	6.92348e-41	1.7738e-39	PRSS3	pLV_0_vs_FOS.fl_0	pLV_0	FOS.fl_0	PRSS3
243.51	2.27615	0.15251	14.9246	2.28085e-50	7.12323e-49	CD4	pLV_0_vs_FOS.fl_0	pLV_0	FOS.fl_0	CD4
215.163	0.629217	0.139257	4.51839	6.23107e-06	2.58266e-05	HFE	pLV_0_vs_FOS.fl_0	pLV_0	FOS.fl_0	HFE
1029.12	1.47413	0.0931573	15.8241	2.12099e-56	7.46282e-55	FYN	pLV_0_vs_FOS.fl_0	pLV_0	FOS.fl_0	FYN
1269.9	1.39016	0.0902906	15.3965	1.7264e-53	5.78396e-52	HIVEP2	pLV_0_vs_FOS.fl_0	pLV_0	FOS.fl_0	HIVEP2
871.271	0.331131	0.0885165	3.74089	0.00018337	0.000618591	ELOA	pLV_0_vs_FOS.fl_0	pLV_0	FOS.fl_0	ELOA
579.394	-0.341912	0.108545	-3.14995	0.00163298	0.00461109	LYPLA2	pLV_0_vs_FOS.fl_0	pLV_0	FOS.fl_0	LYPLA2
9850.97	1.69131	0.0719461	23.508	3.37711e-122	2.81435e-120	MRC2	pLV_0_vs_FOS.fl_0	pLV_0	FOS.fl_0	MRC2
830.083	1.5942	0.0924732	17.2396	1.34068e-66	5.73076e-65	TSPAN9	pLV_0_vs_FOS.fl_0	pLV_0	FOS.fl_0	TSPAN9
418.869	-1.00921	0.11493	-8.78107	1.61927e-18	1.87595e-17	ABHD5	pLV_0_vs_FOS.fl_0	pLV_0	FOS.fl_0	ABHD5
51.5053	2.99635	0.340412	8.80211	1.34262e-18	1.56331e-17	ANOS1	pLV_0_vs_FOS.fl_0	pLV_0	FOS.fl_0	ANOS1
529.637	-0.777006	0.102328	-7.5933	3.11853e-14	2.7522e-13	UTP18	pLV_0_vs_FOS.fl_0	pLV_0	FOS.fl_0	UTP18
474.547	-0.916232	0.103773	-8.8292	1.05431e-18	1.23655e-17	TTC19	pLV_0_vs_FOS.fl_0	pLV_0	FOS.fl_0	TTC19
2400.66	-1.64558	0.0744326	-22.1084	2.62566e-108	1.9233e-106	PLAUR	pLV_0_vs_FOS.fl_0	pLV_0	FOS.fl_0	PLAUR
1088.5	0.460586	0.0973713	4.7302	2.24302e-06	9.90037e-06	WIZ	pLV_0_vs_FOS.fl_0	pLV_0	FOS.fl_0	WIZ
1131.99	1.17017	0.0870998	13.4348	3.77964e-41	9.71434e-40	RABGAP1	pLV_0_vs_FOS.fl_0	pLV_0	FOS.fl_0	RABGAP1
2749.12	4.71517	0.096414	48.9055	0	0	DCN	pLV_0_vs_FOS.fl_0	pLV_0	FOS.fl_0	DCN
304.859	0.572607	0.128332	4.46192	8.12297e-06	3.32069e-05	CEP68	pLV_0_vs_FOS.fl_0	pLV_0	FOS.fl_0	CEP68
405.683	-1.0382	0.146349	-7.09403	1.30266e-12	1.03156e-11	LDAF1	pLV_0_vs_FOS.fl_0	pLV_0	FOS.fl_0	LDAF1
1049.78	-0.344135	0.0833732	-4.12765	3.66494e-05	0.000136361	ERCC1	pLV_0_vs_FOS.fl_0	pLV_0	FOS.fl_0	ERCC1
372.691	1.87664	0.141413	13.2706	3.42855e-40	8.50016e-39	SEMA3B	pLV_0_vs_FOS.fl_0	pLV_0	FOS.fl_0	SEMA3B
1319.44	0.197039	0.0775477	2.54087	0.0110577	0.025373	EXTL3	pLV_0_vs_FOS.fl_0	pLV_0	FOS.fl_0	EXTL3
385.365	0.768721	0.117659	6.53345	6.42735e-11	4.48968e-10	KDM5D	pLV_0_vs_FOS.fl_0	pLV_0	FOS.fl_0	KDM5D
1441.35	0.662147	0.0787081	8.41269	4.00702e-17	4.27637e-16	CALCOCO1	pLV_0_vs_FOS.fl_0	pLV_0	FOS.fl_0	CALCOCO1
344.718	-0.529392	0.116259	-4.55357	5.27423e-06	2.20936e-05	UBR7	pLV_0_vs_FOS.fl_0	pLV_0	FOS.fl_0	UBR7
2086.25	-0.301109	0.0791347	-3.80502	0.00014179	0.000485126	MAP4K5	pLV_0_vs_FOS.fl_0	pLV_0	FOS.fl_0	MAP4K5
670.661	0.559974	0.0995538	5.62484	1.85679e-08	1.04077e-07	EHD3	pLV_0_vs_FOS.fl_0	pLV_0	FOS.fl_0	EHD3
1479.48	-0.487781	0.0813654	-5.99495	2.03553e-09	1.2397e-08	PSMC4	pLV_0_vs_FOS.fl_0	pLV_0	FOS.fl_0	PSMC4
2093.07	0.667693	0.083599	7.98685	1.38425e-15	1.33098e-14	MAN2B2	pLV_0_vs_FOS.fl_0	pLV_0	FOS.fl_0	MAN2B2
110.176	-1.27199	0.20098	-6.32895	2.46837e-10	1.63964e-09	SLC7A14	pLV_0_vs_FOS.fl_0	pLV_0	FOS.fl_0	SLC7A14
3461.2	-1.48049	0.0875171	-16.9166	3.39395e-64	1.38115e-62	CLDN11	pLV_0_vs_FOS.fl_0	pLV_0	FOS.fl_0	CLDN11
4589.81	-0.296867	0.0795497	-3.73184	0.000190084	0.000639366	MVP	pLV_0_vs_FOS.fl_0	pLV_0	FOS.fl_0	MVP
926.143	-0.240365	0.104361	-2.30321	0.0212668	0.0455193	CLK1	pLV_0_vs_FOS.fl_0	pLV_0	FOS.fl_0	CLK1
300.608	-0.374395	0.12502	-2.99468	0.00274732	0.00738992	POLR3B	pLV_0_vs_FOS.fl_0	pLV_0	FOS.fl_0	POLR3B
896.077	-0.23956	0.0926526	-2.58557	0.00972191	0.0226826	RNF14	pLV_0_vs_FOS.fl_0	pLV_0	FOS.fl_0	RNF14
737.767	0.389161	0.0925186	4.2063	2.59589e-05	9.91298e-05	HEBP1	pLV_0_vs_FOS.fl_0	pLV_0	FOS.fl_0	HEBP1
793.876	-0.671286	0.0900189	-7.45717	8.83984e-14	7.56527e-13	GPRC5A	pLV_0_vs_FOS.fl_0	pLV_0	FOS.fl_0	GPRC5A
259.62	2.36051	0.150664	15.6673	2.52927e-55	8.67218e-54	MAMLD1	pLV_0_vs_FOS.fl_0	pLV_0	FOS.fl_0	MAMLD1
1428.78	-0.553469	0.082221	-6.73148	1.67943e-11	1.22962e-10	MDH1	pLV_0_vs_FOS.fl_0	pLV_0	FOS.fl_0	MDH1
1220.67	-0.346272	0.0778842	-4.44599	8.74894e-06	3.56614e-05	SLC30A9	pLV_0_vs_FOS.fl_0	pLV_0	FOS.fl_0	SLC30A9
168.222	-0.7752	0.169781	-4.56588	4.97409e-06	2.0907e-05	MTMR11	pLV_0_vs_FOS.fl_0	pLV_0	FOS.fl_0	MTMR11
152.558	0.451913	0.170411	2.6519	0.00800398	0.0191173	YAF2	pLV_0_vs_FOS.fl_0	pLV_0	FOS.fl_0	YAF2
681.176	-0.911502	0.0979529	-9.30552	1.33343e-20	1.71357e-19	BID	pLV_0_vs_FOS.fl_0	pLV_0	FOS.fl_0	BID
1268.3	0.303865	0.0788475	3.85383	0.000116283	0.000404119	GLT8D1	pLV_0_vs_FOS.fl_0	pLV_0	FOS.fl_0	GLT8D1
2085.13	-0.403468	0.0766814	-5.26161	1.42797e-07	7.24322e-07	ATP2C1	pLV_0_vs_FOS.fl_0	pLV_0	FOS.fl_0	ATP2C1
3.75651	4.26188	1.41639	3.00897	0.00262133	0.0070877	IGF1	pLV_0_vs_FOS.fl_0	pLV_0	FOS.fl_0	IGF1
255.853	0.447383	0.1349	3.31639	0.000911885	0.00270976	SLC38A5	pLV_0_vs_FOS.fl_0	pLV_0	FOS.fl_0	SLC38A5
1592.95	0.397858	0.0777181	5.11925	3.06756e-07	1.50027e-06	RALBP1	pLV_0_vs_FOS.fl_0	pLV_0	FOS.fl_0	RALBP1
534.412	-0.263011	0.113062	-2.32625	0.0200054	0.0430999	RUFY3	pLV_0_vs_FOS.fl_0	pLV_0	FOS.fl_0	RUFY3
1559.01	0.702806	0.0904896	7.76671	8.0551e-15	7.37545e-14	WWTR1	pLV_0_vs_FOS.fl_0	pLV_0	FOS.fl_0	WWTR1
1521.42	1.18985	0.0814482	14.6087	2.47186e-48	7.4876e-47	PHLDB1	pLV_0_vs_FOS.fl_0	pLV_0	FOS.fl_0	PHLDB1
260.151	-0.633665	0.126671	-5.00245	5.66052e-07	2.68292e-06	PRDM11	pLV_0_vs_FOS.fl_0	pLV_0	FOS.fl_0	PRDM11
964.812	1.09814	0.0934624	11.7495	7.10042e-32	1.41089e-30	SNAI2	pLV_0_vs_FOS.fl_0	pLV_0	FOS.fl_0	SNAI2
766.534	0.299279	0.0896309	3.33901	0.000840769	0.00251466	NCDN	pLV_0_vs_FOS.fl_0	pLV_0	FOS.fl_0	NCDN
2960.75	2.06264	0.0778548	26.4934	1.15497e-154	1.35857e-152	ADGRA2	pLV_0_vs_FOS.fl_0	pLV_0	FOS.fl_0	ADGRA2
246.717	-0.561931	0.139332	-4.03305	5.50581e-05	0.000200014	MNAT1	pLV_0_vs_FOS.fl_0	pLV_0	FOS.fl_0	MNAT1
1428.15	0.240002	0.0859759	2.7915	0.00524636	0.0131896	SAMD4A	pLV_0_vs_FOS.fl_0	pLV_0	FOS.fl_0	SAMD4A
142.379	0.726675	0.166172	4.37304	1.22528e-05	4.873e-05	SERPINB1	pLV_0_vs_FOS.fl_0	pLV_0	FOS.fl_0	SERPINB1
685.714	1.10486	0.114292	9.66707	4.16102e-22	5.77065e-21	OSBPL5	pLV_0_vs_FOS.fl_0	pLV_0	FOS.fl_0	OSBPL5
2655.22	4.12134	0.0895605	46.0174	0	0	FHL1	pLV_0_vs_FOS.fl_0	pLV_0	FOS.fl_0	FHL1
867.275	-0.322202	0.0900807	-3.57682	0.000347803	0.00112097	RTF2	pLV_0_vs_FOS.fl_0	pLV_0	FOS.fl_0	RTF2
449.116	-0.39736	0.111106	-3.57639	0.000348373	0.00112258	ZDHHC6	pLV_0_vs_FOS.fl_0	pLV_0	FOS.fl_0	ZDHHC6
3421.27	0.212803	0.0710911	2.99338	0.00275904	0.00741278	RNH1	pLV_0_vs_FOS.fl_0	pLV_0	FOS.fl_0	RNH1
1397.14	-0.203931	0.0777105	-2.62424	0.00868419	0.0205199	NDUFS1	pLV_0_vs_FOS.fl_0	pLV_0	FOS.fl_0	NDUFS1
1272.26	-0.245551	0.0947434	-2.59175	0.00954893	0.0223307	RB1CC1	pLV_0_vs_FOS.fl_0	pLV_0	FOS.fl_0	RB1CC1
497.994	-0.423186	0.103861	-4.07453	4.6108e-05	0.000168947	ALAS1	pLV_0_vs_FOS.fl_0	pLV_0	FOS.fl_0	ALAS1
250.214	-1.60667	0.141682	-11.34	8.31805e-30	1.5733e-28	BIRC3	pLV_0_vs_FOS.fl_0	pLV_0	FOS.fl_0	BIRC3
309.009	-0.88331	0.120437	-7.33418	2.23081e-13	1.8569e-12	GLRX2	pLV_0_vs_FOS.fl_0	pLV_0	FOS.fl_0	GLRX2
187.289	-0.535057	0.154515	-3.4628	0.000534577	0.00166019	SNAPC1	pLV_0_vs_FOS.fl_0	pLV_0	FOS.fl_0	SNAPC1
264.121	0.567172	0.130088	4.35992	1.30112e-05	5.14921e-05	DERA	pLV_0_vs_FOS.fl_0	pLV_0	FOS.fl_0	DERA
32.5173	-2.86371	0.408257	-7.01449	2.30791e-12	1.79585e-11	ABCC2	pLV_0_vs_FOS.fl_0	pLV_0	FOS.fl_0	ABCC2
20.5591	2.3912	0.487991	4.90009	9.57923e-07	4.43717e-06	DEF6	pLV_0_vs_FOS.fl_0	pLV_0	FOS.fl_0	DEF6
6844.96	0.822235	0.0702759	11.7001	1.2731e-31	2.51114e-30	EHD2	pLV_0_vs_FOS.fl_0	pLV_0	FOS.fl_0	EHD2
216.78	-0.586043	0.154429	-3.7949	0.000147704	0.000503864	DEPDC1	pLV_0_vs_FOS.fl_0	pLV_0	FOS.fl_0	DEPDC1
914.3	0.199415	0.0832107	2.3965	0.0165523	0.0365048	PHF20	pLV_0_vs_FOS.fl_0	pLV_0	FOS.fl_0	PHF20
22.8732	1.27127	0.426511	2.98064	0.0028765	0.00768992	NR1H3	pLV_0_vs_FOS.fl_0	pLV_0	FOS.fl_0	NR1H3
67.3256	0.545699	0.236781	2.30465	0.0211861	0.0453525	TYMP	pLV_0_vs_FOS.fl_0	pLV_0	FOS.fl_0	TYMP
639.378	-0.955237	0.104414	-9.14859	5.76826e-20	7.17803e-19	TOMM34	pLV_0_vs_FOS.fl_0	pLV_0	FOS.fl_0	TOMM34
162471	-0.84052	0.0653272	-12.8663	6.96509e-38	1.61733e-36	VIM	pLV_0_vs_FOS.fl_0	pLV_0	FOS.fl_0	VIM
753.859	0.22531	0.0986756	2.28334	0.0224102	0.0477005	FAS	pLV_0_vs_FOS.fl_0	pLV_0	FOS.fl_0	FAS
21791.5	-1.58419	0.0642893	-24.6415	4.53674e-134	4.25056e-132	CD44	pLV_0_vs_FOS.fl_0	pLV_0	FOS.fl_0	CD44
643.507	-1.24568	0.0961119	-12.9607	2.04439e-38	4.8449e-37	KCNG1	pLV_0_vs_FOS.fl_0	pLV_0	FOS.fl_0	KCNG1
180.082	0.528455	0.154571	3.41885	0.000628871	0.00192776	AGPAT4	pLV_0_vs_FOS.fl_0	pLV_0	FOS.fl_0	AGPAT4
179.278	-0.723943	0.148907	-4.86172	1.16369e-06	5.323e-06	MIPEP	pLV_0_vs_FOS.fl_0	pLV_0	FOS.fl_0	MIPEP
33.7455	3.46976	0.453263	7.65507	1.93204e-14	1.72972e-13	PRKCH	pLV_0_vs_FOS.fl_0	pLV_0	FOS.fl_0	PRKCH
295.197	-0.365916	0.119533	-3.0612	0.00220453	0.0060573	VRK2	pLV_0_vs_FOS.fl_0	pLV_0	FOS.fl_0	VRK2
47.5875	-0.723909	0.282636	-2.56128	0.0104289	0.0241259	TNFRSF1B	pLV_0_vs_FOS.fl_0	pLV_0	FOS.fl_0	TNFRSF1B
987.205	-1.54193	0.117474	-13.1257	2.34571e-39	5.70153e-38	POU2F2	pLV_0_vs_FOS.fl_0	pLV_0	FOS.fl_0	POU2F2
395.591	-0.670482	0.109048	-6.14849	7.82249e-10	4.93963e-09	ARNTL2	pLV_0_vs_FOS.fl_0	pLV_0	FOS.fl_0	ARNTL2
2499.07	-0.455674	0.0797368	-5.71473	1.09879e-08	6.25686e-08	BCLAF1	pLV_0_vs_FOS.fl_0	pLV_0	FOS.fl_0	BCLAF1
230.739	-1.3437	0.148365	-9.05675	1.34397e-19	1.64825e-18	ANK1	pLV_0_vs_FOS.fl_0	pLV_0	FOS.fl_0	ANK1
111.021	-0.712697	0.189349	-3.76394	0.00016726	0.000567213	TFB1M	pLV_0_vs_FOS.fl_0	pLV_0	FOS.fl_0	TFB1M
1349.76	-0.187084	0.0811422	-2.30563	0.0211311	0.0452529	RABEP1	pLV_0_vs_FOS.fl_0	pLV_0	FOS.fl_0	RABEP1
320.632	0.311723	0.116745	2.67012	0.00758236	0.0182373	BAK1	pLV_0_vs_FOS.fl_0	pLV_0	FOS.fl_0	BAK1
25.2545	1.38257	0.404466	3.41827	0.00063021	0.00192967	IKZF2	pLV_0_vs_FOS.fl_0	pLV_0	FOS.fl_0	IKZF2
835.678	0.389449	0.0916844	4.24772	2.15961e-05	8.31395e-05	FAM13B	pLV_0_vs_FOS.fl_0	pLV_0	FOS.fl_0	FAM13B
701.79	2.36202	0.113059	20.8919	6.33976e-97	4.05418e-95	ARHGAP31	pLV_0_vs_FOS.fl_0	pLV_0	FOS.fl_0	ARHGAP31
5463.73	-0.344205	0.0829942	-4.14734	3.36365e-05	0.000125941	SARS1	pLV_0_vs_FOS.fl_0	pLV_0	FOS.fl_0	SARS1
293.742	0.379586	0.12016	3.15901	0.00158307	0.00448983	ARID4A	pLV_0_vs_FOS.fl_0	pLV_0	FOS.fl_0	ARID4A
1242.22	-0.339489	0.0801334	-4.23654	2.26988e-05	8.71553e-05	PNPLA6	pLV_0_vs_FOS.fl_0	pLV_0	FOS.fl_0	PNPLA6
2832.81	0.320891	0.0691288	4.64193	3.45174e-06	1.4861e-05	CHPF2	pLV_0_vs_FOS.fl_0	pLV_0	FOS.fl_0	CHPF2
656.811	-0.560374	0.0936932	-5.98095	2.21841e-09	1.34955e-08	UBA6	pLV_0_vs_FOS.fl_0	pLV_0	FOS.fl_0	UBA6
376.387	0.332868	0.110784	3.00466	0.00265882	0.00717583	PIAS1	pLV_0_vs_FOS.fl_0	pLV_0	FOS.fl_0	PIAS1
1298.7	-1.17372	0.0832182	-14.1041	3.58281e-45	1.02189e-43	SLC4A7	pLV_0_vs_FOS.fl_0	pLV_0	FOS.fl_0	SLC4A7
213.209	-0.416497	0.152373	-2.73341	0.00626827	0.0154219	APBA2	pLV_0_vs_FOS.fl_0	pLV_0	FOS.fl_0	APBA2
16789	-0.2033	0.0795679	-2.55505	0.0106172	0.0244948	TMSB10	pLV_0_vs_FOS.fl_0	pLV_0	FOS.fl_0	TMSB10
541.123	0.54295	0.102807	5.28126	1.28296e-07	6.55384e-07	RNF19A	pLV_0_vs_FOS.fl_0	pLV_0	FOS.fl_0	RNF19A
654.344	0.423068	0.0956453	4.4233	9.72045e-06	3.93186e-05	GABARAPL2	pLV_0_vs_FOS.fl_0	pLV_0	FOS.fl_0	GABARAPL2
671.076	-0.473731	0.101334	-4.67495	2.94031e-06	1.27786e-05	FAM136A	pLV_0_vs_FOS.fl_0	pLV_0	FOS.fl_0	FAM136A
11283.2	0.982214	0.0696381	14.1045	3.5607e-45	1.01739e-43	VCL	pLV_0_vs_FOS.fl_0	pLV_0	FOS.fl_0	VCL
27.9624	5.29149	0.782073	6.76598	1.32411e-11	9.77014e-11	DAPK2	pLV_0_vs_FOS.fl_0	pLV_0	FOS.fl_0	DAPK2
1029.89	-0.39155	0.0857377	-4.56683	4.95144e-06	2.08227e-05	NSMAF	pLV_0_vs_FOS.fl_0	pLV_0	FOS.fl_0	NSMAF
914.104	-0.596203	0.0881288	-6.76513	1.33186e-11	9.82288e-11	ADSS2	pLV_0_vs_FOS.fl_0	pLV_0	FOS.fl_0	ADSS2
12120.1	0.658844	0.0656117	10.0416	1.00079e-23	1.47689e-22	TIMP2	pLV_0_vs_FOS.fl_0	pLV_0	FOS.fl_0	TIMP2
1033.64	-0.279788	0.0861824	-3.24646	0.00116851	0.00339901	RFC1	pLV_0_vs_FOS.fl_0	pLV_0	FOS.fl_0	RFC1
1071.58	-0.749066	0.0846282	-8.85125	8.65419e-19	1.01946e-17	TBC1D23	pLV_0_vs_FOS.fl_0	pLV_0	FOS.fl_0	TBC1D23
876.302	-0.37429	0.0910461	-4.11099	3.93962e-05	0.000145981	ZZZ3	pLV_0_vs_FOS.fl_0	pLV_0	FOS.fl_0	ZZZ3
382.607	-0.611372	0.118342	-5.16615	2.38968e-07	1.18382e-06	RPL26L1	pLV_0_vs_FOS.fl_0	pLV_0	FOS.fl_0	RPL26L1
1167.92	-0.197374	0.0799587	-2.46845	0.01357	0.0305505	NSUN2	pLV_0_vs_FOS.fl_0	pLV_0	FOS.fl_0	NSUN2
514.838	0.292633	0.101226	2.89088	0.0038416	0.0100061	MFAP3	pLV_0_vs_FOS.fl_0	pLV_0	FOS.fl_0	MFAP3
743.811	0.670253	0.090522	7.4043	1.31842e-13	1.11412e-12	HOXC8	pLV_0_vs_FOS.fl_0	pLV_0	FOS.fl_0	HOXC8
576.253	-0.484439	0.100717	-4.80989	1.51014e-06	6.8187e-06	PI4K2B	pLV_0_vs_FOS.fl_0	pLV_0	FOS.fl_0	PI4K2B
1702.82	-0.281983	0.0834705	-3.37824	0.000729524	0.00220816	BOD1L1	pLV_0_vs_FOS.fl_0	pLV_0	FOS.fl_0	BOD1L1
574.432	0.536086	0.09981	5.37106	7.8275e-08	4.10212e-07	EDC4	pLV_0_vs_FOS.fl_0	pLV_0	FOS.fl_0	EDC4
6378.45	-0.720879	0.0673922	-10.6968	1.05386e-26	1.73827e-25	TRIO	pLV_0_vs_FOS.fl_0	pLV_0	FOS.fl_0	TRIO
4650.27	3.38932	0.0739054	45.8603	0	0	VCAN	pLV_0_vs_FOS.fl_0	pLV_0	FOS.fl_0	VCAN
474.85	0.53006	0.112452	4.71365	2.43322e-06	1.06998e-05	CLEC16A	pLV_0_vs_FOS.fl_0	pLV_0	FOS.fl_0	CLEC16A
9.34581	6.60903	1.28523	5.1423	2.71402e-07	1.33546e-06	CDH1	pLV_0_vs_FOS.fl_0	pLV_0	FOS.fl_0	CDH1
1090.64	-0.244061	0.0899031	-2.71471	0.00663332	0.0161988	MTREX	pLV_0_vs_FOS.fl_0	pLV_0	FOS.fl_0	MTREX
89.6847	-2.29891	0.228976	-10.04	1.01705e-23	1.49952e-22	DNAH5	pLV_0_vs_FOS.fl_0	pLV_0	FOS.fl_0	DNAH5
428.954	0.446077	0.108008	4.13004	3.62704e-05	0.000135082	ZFYVE16	pLV_0_vs_FOS.fl_0	pLV_0	FOS.fl_0	ZFYVE16
4823.39	0.345895	0.0963596	3.58962	0.000331157	0.00107247	RAI14	pLV_0_vs_FOS.fl_0	pLV_0	FOS.fl_0	RAI14
271.226	0.747543	0.130137	5.7443	9.2303e-09	5.29158e-08	PHLPP2	pLV_0_vs_FOS.fl_0	pLV_0	FOS.fl_0	PHLPP2
265.999	-0.395409	0.125639	-3.1472	0.00164844	0.00465068	SLC66A1	pLV_0_vs_FOS.fl_0	pLV_0	FOS.fl_0	SLC66A1
258.084	-0.584438	0.136996	-4.26611	1.98908e-05	7.69789e-05	CTNS	pLV_0_vs_FOS.fl_0	pLV_0	FOS.fl_0	CTNS
15.2011	2.50201	0.566115	4.41962	9.88733e-06	3.99534e-05	CDH10	pLV_0_vs_FOS.fl_0	pLV_0	FOS.fl_0	CDH10
1179.27	-4.20962	0.117066	-35.9593	3.62048e-283	9.72402e-281	RAB27B	pLV_0_vs_FOS.fl_0	pLV_0	FOS.fl_0	RAB27B
1307.4	-0.340605	0.0804142	-4.23564	2.27905e-05	8.74866e-05	PSMA4	pLV_0_vs_FOS.fl_0	pLV_0	FOS.fl_0	PSMA4
27711.9	-0.821188	0.0726375	-11.3053	1.2353e-29	2.31207e-28	TNC	pLV_0_vs_FOS.fl_0	pLV_0	FOS.fl_0	TNC
281.934	-1.23427	0.132757	-9.29718	1.44221e-20	1.85041e-19	TDP1	pLV_0_vs_FOS.fl_0	pLV_0	FOS.fl_0	TDP1
103.732	-0.656808	0.189011	-3.47496	0.000510926	0.00159318	SPATA7	pLV_0_vs_FOS.fl_0	pLV_0	FOS.fl_0	SPATA7
741.736	-0.3109	0.0912804	-3.40599	0.000659252	0.00201285	RETSAT	pLV_0_vs_FOS.fl_0	pLV_0	FOS.fl_0	RETSAT
1649.34	-1.96354	0.0783572	-25.0588	1.39966e-138	1.38377e-136	CAPG	pLV_0_vs_FOS.fl_0	pLV_0	FOS.fl_0	CAPG
9.52851	2.17896	0.697525	3.12385	0.00178502	0.00499662	TG	pLV_0_vs_FOS.fl_0	pLV_0	FOS.fl_0	TG
380.043	-0.33577	0.112539	-2.9836	0.00284883	0.00762606	JADE2	pLV_0_vs_FOS.fl_0	pLV_0	FOS.fl_0	JADE2
818.046	0.270441	0.0920423	2.93823	0.00330093	0.00871469	CUL7	pLV_0_vs_FOS.fl_0	pLV_0	FOS.fl_0	CUL7
6521.6	0.304197	0.0689213	4.41368	1.01629e-05	4.10054e-05	CTNNA1	pLV_0_vs_FOS.fl_0	pLV_0	FOS.fl_0	CTNNA1
313.02	0.426751	0.122029	3.49713	0.000470297	0.00147793	PHKA2	pLV_0_vs_FOS.fl_0	pLV_0	FOS.fl_0	PHKA2
190.729	0.468499	0.144571	3.24061	0.00119273	0.00346447	CNTLN	pLV_0_vs_FOS.fl_0	pLV_0	FOS.fl_0	CNTLN
26.9088	5.23164	0.78987	6.62343	3.50965e-11	2.50923e-10	EPHA3	pLV_0_vs_FOS.fl_0	pLV_0	FOS.fl_0	EPHA3
45738.7	-2.11235	0.407244	-5.18694	2.1378e-07	1.06559e-06	HSPA5	pLV_0_vs_FOS.fl_0	pLV_0	FOS.fl_0	HSPA5
4.67413	2.50468	1.00068	2.50298	0.0123151	0.0279597	GPM6B	pLV_0_vs_FOS.fl_0	pLV_0	FOS.fl_0	GPM6B
540.01	-0.356403	0.100722	-3.53848	0.000402433	0.00128191	WDR37	pLV_0_vs_FOS.fl_0	pLV_0	FOS.fl_0	WDR37
685.771	-0.265961	0.0934086	-2.84729	0.00440929	0.011302	ATP6V1H	pLV_0_vs_FOS.fl_0	pLV_0	FOS.fl_0	ATP6V1H
2261.68	-0.344114	0.0811216	-4.24195	2.21587e-05	8.52239e-05	POLR2B	pLV_0_vs_FOS.fl_0	pLV_0	FOS.fl_0	POLR2B
295.93	0.747088	0.124696	5.99129	2.08181e-09	1.26741e-08	FAM214A	pLV_0_vs_FOS.fl_0	pLV_0	FOS.fl_0	FAM214A
3.44345	3.17313	1.31734	2.40875	0.0160074	0.0354227	ANO2	pLV_0_vs_FOS.fl_0	pLV_0	FOS.fl_0	ANO2
320.907	-0.283056	0.117082	-2.41758	0.0156242	0.0346857	C12orf4	pLV_0_vs_FOS.fl_0	pLV_0	FOS.fl_0	C12orf4
702.697	0.348411	0.0952432	3.65812	0.000254068	0.000837796	WWC3	pLV_0_vs_FOS.fl_0	pLV_0	FOS.fl_0	WWC3
28.5191	0.995057	0.359631	2.76689	0.00565946	0.0140744	ARHGAP6	pLV_0_vs_FOS.fl_0	pLV_0	FOS.fl_0	ARHGAP6
10326	0.350829	0.0748096	4.68962	2.73712e-06	1.19568e-05	MAP4	pLV_0_vs_FOS.fl_0	pLV_0	FOS.fl_0	MAP4
871.35	1.19907	0.0882708	13.584	4.9808e-42	1.31153e-40	GOPC	pLV_0_vs_FOS.fl_0	pLV_0	FOS.fl_0	GOPC
7.80285	6.34859	1.31004	4.84611	1.25907e-06	5.73164e-06	ROS1	pLV_0_vs_FOS.fl_0	pLV_0	FOS.fl_0	ROS1
263.673	0.398136	0.130041	3.06162	0.00220146	0.00604988	USP28	pLV_0_vs_FOS.fl_0	pLV_0	FOS.fl_0	USP28
837.549	-0.37933	0.0962038	-3.94299	8.04725e-05	0.00028666	HDAC9	pLV_0_vs_FOS.fl_0	pLV_0	FOS.fl_0	HDAC9
323.46	-0.589771	0.134675	-4.37923	1.19098e-05	4.74713e-05	NOP16	pLV_0_vs_FOS.fl_0	pLV_0	FOS.fl_0	NOP16
1013.05	-0.261413	0.0907281	-2.88127	0.0039607	0.010283	RRM2B	pLV_0_vs_FOS.fl_0	pLV_0	FOS.fl_0	RRM2B
281.283	-0.321802	0.122514	-2.62666	0.00862273	0.0203926	ZNF800	pLV_0_vs_FOS.fl_0	pLV_0	FOS.fl_0	ZNF800
729.745	-0.571412	0.094836	-6.02527	1.68828e-09	1.03763e-08	MRPS10	pLV_0_vs_FOS.fl_0	pLV_0	FOS.fl_0	MRPS10
1062.92	0.360695	0.0905385	3.98389	6.77973e-05	0.000243602	VPS13D	pLV_0_vs_FOS.fl_0	pLV_0	FOS.fl_0	VPS13D
246.058	0.812442	0.134956	6.02005	1.7436e-09	1.06918e-08	CELF2	pLV_0_vs_FOS.fl_0	pLV_0	FOS.fl_0	CELF2
3086.02	0.246196	0.0714843	3.44406	0.00057305	0.00177182	FAM120A	pLV_0_vs_FOS.fl_0	pLV_0	FOS.fl_0	FAM120A
50.918	2.41778	0.312081	7.74726	9.38986e-15	8.54902e-14	COL9A2	pLV_0_vs_FOS.fl_0	pLV_0	FOS.fl_0	COL9A2
2035.97	-1.23133	0.253204	-4.863	1.15619e-06	5.2947e-06	KITLG	pLV_0_vs_FOS.fl_0	pLV_0	FOS.fl_0	KITLG
789.989	-0.846067	0.1046	-8.0886	6.03546e-16	5.93058e-15	ADAMTS6	pLV_0_vs_FOS.fl_0	pLV_0	FOS.fl_0	ADAMTS6
1189.85	0.743434	0.0829252	8.96512	3.09946e-19	3.71968e-18	H6PD	pLV_0_vs_FOS.fl_0	pLV_0	FOS.fl_0	H6PD
195.386	0.431092	0.141567	3.04515	0.00232568	0.0063598	PER3	pLV_0_vs_FOS.fl_0	pLV_0	FOS.fl_0	PER3
260.318	-8.09614	0.600615	-13.4798	2.0579e-41	5.33167e-40	TNFRSF9	pLV_0_vs_FOS.fl_0	pLV_0	FOS.fl_0	TNFRSF9
5802.15	2.01472	0.0753869	26.7251	2.40733e-157	2.91685e-155	LTBP1	pLV_0_vs_FOS.fl_0	pLV_0	FOS.fl_0	LTBP1
5099.54	5.83204	0.101828	57.2737	0	0	ELN	pLV_0_vs_FOS.fl_0	pLV_0	FOS.fl_0	ELN
927.608	0.264325	0.0891564	2.96474	0.00302943	0.00806929	ARID1B	pLV_0_vs_FOS.fl_0	pLV_0	FOS.fl_0	ARID1B
1845.72	-0.409307	0.103153	-3.96795	7.2493e-05	0.000259663	CLPTM1L	pLV_0_vs_FOS.fl_0	pLV_0	FOS.fl_0	CLPTM1L
112.9	0.481028	0.181903	2.64442	0.00818303	0.01949	PPP1R3F	pLV_0_vs_FOS.fl_0	pLV_0	FOS.fl_0	PPP1R3F
2942.41	-1.34899	0.0687131	-19.6322	8.20858e-86	4.53018e-84	HEXB	pLV_0_vs_FOS.fl_0	pLV_0	FOS.fl_0	HEXB
182.607	-0.780839	0.158533	-4.92539	8.41903e-07	3.92231e-06	PTCD2	pLV_0_vs_FOS.fl_0	pLV_0	FOS.fl_0	PTCD2
659.132	-0.256903	0.104383	-2.46117	0.0138484	0.0311252	JKAMP	pLV_0_vs_FOS.fl_0	pLV_0	FOS.fl_0	JKAMP
19573.1	-0.915252	0.0603252	-15.172	5.42359e-52	1.75858e-50	DKK3	pLV_0_vs_FOS.fl_0	pLV_0	FOS.fl_0	DKK3
26.6056	1.97598	0.393134	5.02622	5.0024e-07	2.38714e-06	ARHGEF5	pLV_0_vs_FOS.fl_0	pLV_0	FOS.fl_0	ARHGEF5
431.483	-1.71099	0.113699	-15.0484	3.53519e-51	1.12627e-49	NFE2L3	pLV_0_vs_FOS.fl_0	pLV_0	FOS.fl_0	NFE2L3
5548.81	0.651781	0.0728006	8.95296	3.46069e-19	4.14332e-18	LIMA1	pLV_0_vs_FOS.fl_0	pLV_0	FOS.fl_0	LIMA1
563.194	-0.501019	0.101693	-4.92676	8.36035e-07	3.89835e-06	LETMD1	pLV_0_vs_FOS.fl_0	pLV_0	FOS.fl_0	LETMD1
295.294	-0.294868	0.121637	-2.42417	0.0153436	0.0341193	SLC4A8	pLV_0_vs_FOS.fl_0	pLV_0	FOS.fl_0	SLC4A8
616.823	0.317703	0.093233	3.40763	0.000655306	0.00200232	MAPK9	pLV_0_vs_FOS.fl_0	pLV_0	FOS.fl_0	MAPK9
2155.25	0.388516	0.0763525	5.08845	3.60996e-07	1.74961e-06	BCAR1	pLV_0_vs_FOS.fl_0	pLV_0	FOS.fl_0	BCAR1
4497.06	-1.94002	0.191569	-10.127	4.1929e-24	6.28546e-23	HERPUD1	pLV_0_vs_FOS.fl_0	pLV_0	FOS.fl_0	HERPUD1
228.932	-0.357478	0.139514	-2.5623	0.0103981	0.0240685	HOMER3	pLV_0_vs_FOS.fl_0	pLV_0	FOS.fl_0	HOMER3
89.6728	0.540783	0.217836	2.48252	0.0130457	0.029473	RAD51	pLV_0_vs_FOS.fl_0	pLV_0	FOS.fl_0	RAD51
383.905	-1.03756	0.128966	-8.04519	8.61133e-16	8.40022e-15	PIK3CB	pLV_0_vs_FOS.fl_0	pLV_0	FOS.fl_0	PIK3CB
273.873	0.656891	0.126276	5.20203	1.97119e-07	9.86205e-07	HEBP2	pLV_0_vs_FOS.fl_0	pLV_0	FOS.fl_0	HEBP2
429.882	0.359446	0.113054	3.17942	0.00147571	0.00421427	SIKE1	pLV_0_vs_FOS.fl_0	pLV_0	FOS.fl_0	SIKE1
773.586	-0.462086	0.0906176	-5.09929	3.40921e-07	1.6578e-06	RRP12	pLV_0_vs_FOS.fl_0	pLV_0	FOS.fl_0	RRP12
260.442	1.37488	0.133936	10.2652	1.01123e-24	1.55644e-23	FNIP2	pLV_0_vs_FOS.fl_0	pLV_0	FOS.fl_0	FNIP2
619.567	-1.07968	0.149098	-7.2414	4.44081e-13	3.61798e-12	MSMO1	pLV_0_vs_FOS.fl_0	pLV_0	FOS.fl_0	MSMO1
809.503	1.32818	0.0979576	13.5587	7.03693e-42	1.84391e-40	FOXN3	pLV_0_vs_FOS.fl_0	pLV_0	FOS.fl_0	FOXN3
662.078	-0.451996	0.0984597	-4.59066	4.41838e-06	1.87268e-05	MRTO4	pLV_0_vs_FOS.fl_0	pLV_0	FOS.fl_0	MRTO4
779.835	-3.77513	0.131411	-28.7277	1.71964e-181	2.63923e-179	LAMA3	pLV_0_vs_FOS.fl_0	pLV_0	FOS.fl_0	LAMA3
408.797	0.391977	0.114573	3.42119	0.00062348	0.00191306	AP5M1	pLV_0_vs_FOS.fl_0	pLV_0	FOS.fl_0	AP5M1
937.877	-0.463654	0.0853748	-5.43081	5.60978e-08	2.98749e-07	TRAPPC3	pLV_0_vs_FOS.fl_0	pLV_0	FOS.fl_0	TRAPPC3
301.442	-0.420604	0.122014	-3.44719	0.000566443	0.00175239	SDCCAG8	pLV_0_vs_FOS.fl_0	pLV_0	FOS.fl_0	SDCCAG8
1290.26	-1.34917	0.0829821	-16.2586	1.94193e-59	7.26082e-58	PTPRN	pLV_0_vs_FOS.fl_0	pLV_0	FOS.fl_0	PTPRN
105.279	2.83015	0.235557	12.0147	2.97403e-33	6.14442e-32	HHAT	pLV_0_vs_FOS.fl_0	pLV_0	FOS.fl_0	HHAT
140.305	0.611103	0.166722	3.66541	0.000246947	0.000815649	FOXC1	pLV_0_vs_FOS.fl_0	pLV_0	FOS.fl_0	FOXC1
190.946	1.36501	0.178178	7.66092	1.84604e-14	1.65364e-13	SYNE2	pLV_0_vs_FOS.fl_0	pLV_0	FOS.fl_0	SYNE2
876.29	0.651231	0.0914614	7.12028	1.07711e-12	8.57592e-12	FAM168A	pLV_0_vs_FOS.fl_0	pLV_0	FOS.fl_0	FAM168A
129.595	-0.875572	0.188829	-4.63685	3.53753e-06	1.52101e-05	RELT	pLV_0_vs_FOS.fl_0	pLV_0	FOS.fl_0	RELT
208.077	0.923165	0.146396	6.30596	2.86413e-10	1.88698e-09	GALC	pLV_0_vs_FOS.fl_0	pLV_0	FOS.fl_0	GALC
994.01	-0.666768	0.0919409	-7.25214	4.10228e-13	3.35065e-12	NOP58	pLV_0_vs_FOS.fl_0	pLV_0	FOS.fl_0	NOP58
1053.61	-0.302024	0.084221	-3.58609	0.000335678	0.00108558	CUL1	pLV_0_vs_FOS.fl_0	pLV_0	FOS.fl_0	CUL1
749.029	-1.83309	0.0949713	-19.3015	5.21581e-83	2.77402e-81	CYFIP2	pLV_0_vs_FOS.fl_0	pLV_0	FOS.fl_0	CYFIP2
776.116	0.304827	0.0960866	3.17242	0.00151175	0.00430574	KMT2C	pLV_0_vs_FOS.fl_0	pLV_0	FOS.fl_0	KMT2C
216.022	3.0997	0.366046	8.46804	2.49546e-17	2.70076e-16	CCDC85A	pLV_0_vs_FOS.fl_0	pLV_0	FOS.fl_0	CCDC85A
562.21	-0.265336	0.0984912	-2.694	0.00705996	0.0171291	MRPL43	pLV_0_vs_FOS.fl_0	pLV_0	FOS.fl_0	MRPL43
893.303	0.485806	0.103702	4.68462	2.80485e-06	1.22295e-05	RC3H2	pLV_0_vs_FOS.fl_0	pLV_0	FOS.fl_0	RC3H2
41.6559	2.6477	0.349945	7.56606	3.8472e-14	3.37311e-13	GYG2	pLV_0_vs_FOS.fl_0	pLV_0	FOS.fl_0	GYG2
8825.21	-1.25838	0.0746587	-16.8551	9.6221e-64	3.83812e-62	DCBLD2	pLV_0_vs_FOS.fl_0	pLV_0	FOS.fl_0	DCBLD2
3932.81	-0.321966	0.0679794	-4.73622	2.17741e-06	9.63189e-06	GDI2	pLV_0_vs_FOS.fl_0	pLV_0	FOS.fl_0	GDI2
139.311	1.54453	0.183206	8.43055	3.44047e-17	3.67905e-16	PRDM1	pLV_0_vs_FOS.fl_0	pLV_0	FOS.fl_0	PRDM1
613.13	-0.450134	0.102446	-4.39388	1.11347e-05	4.46245e-05	PITHD1	pLV_0_vs_FOS.fl_0	pLV_0	FOS.fl_0	PITHD1
251.607	0.410047	0.129075	3.17681	0.00148906	0.00424711	USP13	pLV_0_vs_FOS.fl_0	pLV_0	FOS.fl_0	USP13
903.01	0.853583	0.0908684	9.39362	5.79718e-21	7.62003e-20	ATP11B	pLV_0_vs_FOS.fl_0	pLV_0	FOS.fl_0	ATP11B
442.047	-1.2065	0.111178	-10.8519	1.95222e-27	3.33263e-26	LAMC2	pLV_0_vs_FOS.fl_0	pLV_0	FOS.fl_0	LAMC2
233.639	1.83696	0.149489	12.2882	1.04798e-34	2.25177e-33	CDK14	pLV_0_vs_FOS.fl_0	pLV_0	FOS.fl_0	CDK14
2256.37	0.233741	0.0745519	3.13527	0.00171694	0.00482619	PPP1R12A	pLV_0_vs_FOS.fl_0	pLV_0	FOS.fl_0	PPP1R12A
3.11122	5.00588	1.48123	3.37953	0.00072609	0.00219943	CAMK2B	pLV_0_vs_FOS.fl_0	pLV_0	FOS.fl_0	CAMK2B
439.418	0.65539	0.118014	5.55349	2.80017e-08	1.53852e-07	CROCC	pLV_0_vs_FOS.fl_0	pLV_0	FOS.fl_0	CROCC
610.709	-0.678427	0.100392	-6.75781	1.40093e-11	1.0304e-10	RIOK2	pLV_0_vs_FOS.fl_0	pLV_0	FOS.fl_0	RIOK2
357.301	-0.910001	0.132779	-6.85351	7.20585e-12	5.42374e-11	NDC1	pLV_0_vs_FOS.fl_0	pLV_0	FOS.fl_0	NDC1
19.582	-2.20164	0.465797	-4.7266	2.28307e-06	1.00661e-05	DGKG	pLV_0_vs_FOS.fl_0	pLV_0	FOS.fl_0	DGKG
1195.77	-0.496891	0.121387	-4.09344	4.25028e-05	0.00015652	FLYWCH1	pLV_0_vs_FOS.fl_0	pLV_0	FOS.fl_0	FLYWCH1
460.617	0.300213	0.106791	2.81121	0.00493549	0.0124977	UNKL	pLV_0_vs_FOS.fl_0	pLV_0	FOS.fl_0	UNKL
20.1328	-1.16989	0.441844	-2.64774	0.00810313	0.0193312	TBXAS1	pLV_0_vs_FOS.fl_0	pLV_0	FOS.fl_0	TBXAS1
293.528	-1.5091	0.129644	-11.6404	2.56917e-31	5.03676e-30	PARP12	pLV_0_vs_FOS.fl_0	pLV_0	FOS.fl_0	PARP12
2434.5	0.491477	0.0845547	5.81253	6.1534e-09	3.58893e-08	ALDH18A1	pLV_0_vs_FOS.fl_0	pLV_0	FOS.fl_0	ALDH18A1
247.024	-0.559602	0.140378	-3.98639	6.70854e-05	0.000241313	GATB	pLV_0_vs_FOS.fl_0	pLV_0	FOS.fl_0	GATB
275.204	-1.25528	0.170897	-7.34526	2.0536e-13	1.71559e-12	MXD1	pLV_0_vs_FOS.fl_0	pLV_0	FOS.fl_0	MXD1
853.947	-1.38552	0.0919923	-15.0613	2.91003e-51	9.30458e-50	CDK17	pLV_0_vs_FOS.fl_0	pLV_0	FOS.fl_0	CDK17
23.545	0.949094	0.403557	2.35182	0.0186817	0.0406268	PSD	pLV_0_vs_FOS.fl_0	pLV_0	FOS.fl_0	PSD
3804.39	-0.529078	0.065096	-8.12766	4.37644e-16	4.34543e-15	YBX3	pLV_0_vs_FOS.fl_0	pLV_0	FOS.fl_0	YBX3
2915.34	0.750529	0.078596	9.5492	1.30703e-21	1.77745e-20	WNK1	pLV_0_vs_FOS.fl_0	pLV_0	FOS.fl_0	WNK1
1581.86	-0.252619	0.0874591	-2.88843	0.00387173	0.0100813	CCAR1	pLV_0_vs_FOS.fl_0	pLV_0	FOS.fl_0	CCAR1
502.202	0.525205	0.107381	4.89106	1.00295e-06	4.63241e-06	PTPRU	pLV_0_vs_FOS.fl_0	pLV_0	FOS.fl_0	PTPRU
470.734	-0.388148	0.111315	-3.48694	0.000488578	0.0015309	SNRNP40	pLV_0_vs_FOS.fl_0	pLV_0	FOS.fl_0	SNRNP40
8.77436	3.98198	0.977042	4.07554	4.59073e-05	0.00016825	RIMBP2	pLV_0_vs_FOS.fl_0	pLV_0	FOS.fl_0	RIMBP2
8759.8	3.36596	0.0884495	38.0551	0	0	COL11A1	pLV_0_vs_FOS.fl_0	pLV_0	FOS.fl_0	COL11A1
245.116	-0.324179	0.132058	-2.45481	0.0140957	0.0316236	MPC1	pLV_0_vs_FOS.fl_0	pLV_0	FOS.fl_0	MPC1
1804.18	0.349889	0.0766985	4.56188	5.06974e-06	2.12813e-05	HDAC7	pLV_0_vs_FOS.fl_0	pLV_0	FOS.fl_0	HDAC7
432.659	2.92666	0.140793	20.787	5.67597e-96	3.58699e-94	LZTS1	pLV_0_vs_FOS.fl_0	pLV_0	FOS.fl_0	LZTS1
16.206	1.97676	0.513654	3.84843	0.000118879	0.000412786	PRDM6	pLV_0_vs_FOS.fl_0	pLV_0	FOS.fl_0	PRDM6
603.783	-0.339526	0.0961175	-3.5324	0.000411803	0.00130969	MRPS35	pLV_0_vs_FOS.fl_0	pLV_0	FOS.fl_0	MRPS35
13.5183	3.12115	0.658816	4.73751	2.16355e-06	9.57849e-06	GUCY1B1	pLV_0_vs_FOS.fl_0	pLV_0	FOS.fl_0	GUCY1B1
529.973	0.770337	0.117266	6.56912	5.06125e-11	3.57102e-10	TNK2	pLV_0_vs_FOS.fl_0	pLV_0	FOS.fl_0	TNK2
924.983	0.263927	0.0874574	3.01778	0.00254633	0.00690578	MON2	pLV_0_vs_FOS.fl_0	pLV_0	FOS.fl_0	MON2
12.1615	5.07032	1.1201	4.52669	5.99156e-06	2.49172e-05	CDH3	pLV_0_vs_FOS.fl_0	pLV_0	FOS.fl_0	CDH3
696.29	-0.235231	0.0940364	-2.50149	0.0123673	0.0280663	GPBP1	pLV_0_vs_FOS.fl_0	pLV_0	FOS.fl_0	GPBP1
14.2988	2.29077	0.597133	3.83628	0.00012491	0.000432329	DGAT2	pLV_0_vs_FOS.fl_0	pLV_0	FOS.fl_0	DGAT2
726.636	0.352293	0.0907103	3.88371	0.000102875	0.000360476	ELMO2	pLV_0_vs_FOS.fl_0	pLV_0	FOS.fl_0	ELMO2
869.614	0.231998	0.0930194	2.49408	0.0126285	0.0286148	WAPL	pLV_0_vs_FOS.fl_0	pLV_0	FOS.fl_0	WAPL
1518.35	0.334117	0.0800876	4.1719	3.02068e-05	0.000114268	VMP1	pLV_0_vs_FOS.fl_0	pLV_0	FOS.fl_0	VMP1
679.328	0.437748	0.093426	4.6855	2.79272e-06	1.21799e-05	APPBP2	pLV_0_vs_FOS.fl_0	pLV_0	FOS.fl_0	APPBP2
11454.7	-0.741029	0.0659539	-11.2356	2.72735e-29	5.00584e-28	EIF4B	pLV_0_vs_FOS.fl_0	pLV_0	FOS.fl_0	EIF4B
6.34472	2.64818	0.907255	2.91889	0.00351282	0.00922059	SLC6A16	pLV_0_vs_FOS.fl_0	pLV_0	FOS.fl_0	SLC6A16
249.438	0.912366	0.155015	5.88567	3.96444e-09	2.35485e-08	BICRA	pLV_0_vs_FOS.fl_0	pLV_0	FOS.fl_0	BICRA
8024.55	-0.633832	0.0645357	-9.8214	9.1067e-23	1.28958e-21	RPL18	pLV_0_vs_FOS.fl_0	pLV_0	FOS.fl_0	RPL18
919.387	-1.1336	0.262104	-4.32498	1.52543e-05	5.98982e-05	ISOC2	pLV_0_vs_FOS.fl_0	pLV_0	FOS.fl_0	ISOC2
21.6966	1.14435	0.409248	2.79623	0.00517019	0.0130265	AHRR	pLV_0_vs_FOS.fl_0	pLV_0	FOS.fl_0	AHRR
564.28	0.659852	0.105402	6.26036	3.84081e-10	2.50095e-09	ZNF275	pLV_0_vs_FOS.fl_0	pLV_0	FOS.fl_0	ZNF275
515.543	-0.869803	0.10282	-8.45949	2.68558e-17	2.8966e-16	MTMR1	pLV_0_vs_FOS.fl_0	pLV_0	FOS.fl_0	MTMR1
7149.4	0.320716	0.0735392	4.36116	1.29377e-05	5.12514e-05	GPC1	pLV_0_vs_FOS.fl_0	pLV_0	FOS.fl_0	GPC1
411.003	-0.428334	0.12969	-3.30276	0.000957388	0.00283244	HAGH	pLV_0_vs_FOS.fl_0	pLV_0	FOS.fl_0	HAGH
284.838	-0.871495	0.13211	-6.59673	4.20334e-11	2.98795e-10	CASP8	pLV_0_vs_FOS.fl_0	pLV_0	FOS.fl_0	CASP8
219.035	4.29844	0.226736	18.9579	3.80174e-80	1.96362e-78	LIMCH1	pLV_0_vs_FOS.fl_0	pLV_0	FOS.fl_0	LIMCH1
382.15	-0.675538	0.122976	-5.49326	3.94575e-08	2.13662e-07	INTS13	pLV_0_vs_FOS.fl_0	pLV_0	FOS.fl_0	INTS13
494.089	-0.292099	0.109303	-2.67239	0.00753139	0.0181309	TM7SF3	pLV_0_vs_FOS.fl_0	pLV_0	FOS.fl_0	TM7SF3
5.05937	2.27712	0.929629	2.4495	0.0143056	0.0320366	DLX3	pLV_0_vs_FOS.fl_0	pLV_0	FOS.fl_0	DLX3
82.9272	-0.525445	0.213775	-2.45793	0.013974	0.0313724	SPA17	pLV_0_vs_FOS.fl_0	pLV_0	FOS.fl_0	SPA17
109.382	-0.66669	0.19092	-3.49199	0.000479438	0.00150402	CCN5	pLV_0_vs_FOS.fl_0	pLV_0	FOS.fl_0	CCN5
13.1181	3.29818	0.690467	4.77674	1.7816e-06	7.97513e-06	ST3GAL6	pLV_0_vs_FOS.fl_0	pLV_0	FOS.fl_0	ST3GAL6
20.8488	7.76211	1.22558	6.33342	2.39779e-10	1.59539e-09	NGFR	pLV_0_vs_FOS.fl_0	pLV_0	FOS.fl_0	NGFR
56.9455	1.39231	0.265405	5.24598	1.55453e-07	7.85308e-07	CDON	pLV_0_vs_FOS.fl_0	pLV_0	FOS.fl_0	CDON
2114.74	-0.973729	0.0935486	-10.4088	2.26037e-25	3.54682e-24	HIPK2	pLV_0_vs_FOS.fl_0	pLV_0	FOS.fl_0	HIPK2
1016.12	-0.193619	0.0851479	-2.27391	0.0229715	0.0487278	TNPO3	pLV_0_vs_FOS.fl_0	pLV_0	FOS.fl_0	TNPO3
367.244	-0.32809	0.112691	-2.91141	0.00359798	0.00942786	TMEM161A	pLV_0_vs_FOS.fl_0	pLV_0	FOS.fl_0	TMEM161A
1127.98	-0.223875	0.0806797	-2.77486	0.00552254	0.0137764	SUGP2	pLV_0_vs_FOS.fl_0	pLV_0	FOS.fl_0	SUGP2
246.489	-0.681399	0.131706	-5.17365	2.29563e-07	1.13863e-06	SNX24	pLV_0_vs_FOS.fl_0	pLV_0	FOS.fl_0	SNX24
15.8636	3.19301	0.615787	5.18525	2.15725e-07	1.07429e-06	EYA2	pLV_0_vs_FOS.fl_0	pLV_0	FOS.fl_0	EYA2
4942.78	1.10624	0.0849338	13.0247	8.8553e-39	2.11099e-37	CNN2	pLV_0_vs_FOS.fl_0	pLV_0	FOS.fl_0	CNN2
71.4052	0.788071	0.256299	3.07481	0.00210637	0.00581634	ABCA7	pLV_0_vs_FOS.fl_0	pLV_0	FOS.fl_0	ABCA7
28.212	-1.18721	0.357775	-3.31832	0.000905621	0.00269363	SNCAIP	pLV_0_vs_FOS.fl_0	pLV_0	FOS.fl_0	SNCAIP
460.088	0.352529	0.105537	3.34035	0.000836714	0.00250443	DDX20	pLV_0_vs_FOS.fl_0	pLV_0	FOS.fl_0	DDX20
1645.09	-0.39442	0.0757602	-5.20616	1.92792e-07	9.66357e-07	BTBD1	pLV_0_vs_FOS.fl_0	pLV_0	FOS.fl_0	BTBD1
54.3958	2.73097	0.313563	8.70949	3.05246e-18	3.48374e-17	FAR2	pLV_0_vs_FOS.fl_0	pLV_0	FOS.fl_0	FAR2
94.9541	-3.9315	0.296567	-13.2567	4.12852e-40	1.02198e-38	CHI3L2	pLV_0_vs_FOS.fl_0	pLV_0	FOS.fl_0	CHI3L2
269.355	-0.486421	0.141002	-3.44973	0.000561144	0.001737	PMS1	pLV_0_vs_FOS.fl_0	pLV_0	FOS.fl_0	PMS1
1313.69	-0.703794	0.0924873	-7.60963	2.74887e-14	2.43396e-13	HMG20B	pLV_0_vs_FOS.fl_0	pLV_0	FOS.fl_0	HMG20B
14.3984	1.39226	0.52397	2.65714	0.00788064	0.0188646	CALCRL	pLV_0_vs_FOS.fl_0	pLV_0	FOS.fl_0	CALCRL
338.282	0.644053	0.117655	5.47407	4.39824e-08	2.3697e-07	ANKS1A	pLV_0_vs_FOS.fl_0	pLV_0	FOS.fl_0	ANKS1A
4386.99	-0.552958	0.103489	-5.34318	9.13322e-08	4.74627e-07	AP3D1	pLV_0_vs_FOS.fl_0	pLV_0	FOS.fl_0	AP3D1
6785.73	-0.746489	0.0681986	-10.9458	6.95869e-28	1.22023e-26	IPO5	pLV_0_vs_FOS.fl_0	pLV_0	FOS.fl_0	IPO5
671.784	-0.464105	0.111423	-4.16525	3.11007e-05	0.000117182	WDR3	pLV_0_vs_FOS.fl_0	pLV_0	FOS.fl_0	WDR3
7808.08	1.15158	0.0715384	16.0973	2.66283e-58	9.70847e-57	TRAM2	pLV_0_vs_FOS.fl_0	pLV_0	FOS.fl_0	TRAM2
18.7155	2.30928	0.499938	4.61914	3.85341e-06	1.64658e-05	NTN1	pLV_0_vs_FOS.fl_0	pLV_0	FOS.fl_0	NTN1
103.968	0.853598	0.224264	3.80622	0.000141109	0.00048331	MCM10	pLV_0_vs_FOS.fl_0	pLV_0	FOS.fl_0	MCM10
19.0346	-1.28152	0.442806	-2.8941	0.00380249	0.00991379	ERBB3	pLV_0_vs_FOS.fl_0	pLV_0	FOS.fl_0	ERBB3
80.329	3.23977	0.288537	11.2283	2.96265e-29	5.43152e-28	ANKRD44	pLV_0_vs_FOS.fl_0	pLV_0	FOS.fl_0	ANKRD44
1918.65	-0.387505	0.0730077	-5.30772	1.11006e-07	5.71522e-07	KARS1	pLV_0_vs_FOS.fl_0	pLV_0	FOS.fl_0	KARS1
1030.88	1.41506	0.0986596	14.3428	1.18127e-46	3.48648e-45	PDIA5	pLV_0_vs_FOS.fl_0	pLV_0	FOS.fl_0	PDIA5
1338.81	0.226916	0.0910486	2.49225	0.0126935	0.0287459	SPEN	pLV_0_vs_FOS.fl_0	pLV_0	FOS.fl_0	SPEN
11659.1	0.889527	0.064263	13.842	1.42247e-43	3.88527e-42	MYLK	pLV_0_vs_FOS.fl_0	pLV_0	FOS.fl_0	MYLK
921.617	-0.289356	0.094914	-3.04862	0.00229897	0.00629638	ZC3H15	pLV_0_vs_FOS.fl_0	pLV_0	FOS.fl_0	ZC3H15
98.9644	-0.868183	0.194249	-4.46944	7.8425e-06	3.21616e-05	PACC1	pLV_0_vs_FOS.fl_0	pLV_0	FOS.fl_0	PACC1
1295.45	-0.238644	0.0787214	-3.0315	0.00243342	0.00663193	SLK	pLV_0_vs_FOS.fl_0	pLV_0	FOS.fl_0	SLK
65.1144	-4.72579	0.425205	-11.1141	1.07066e-28	1.93643e-27	COL17A1	pLV_0_vs_FOS.fl_0	pLV_0	FOS.fl_0	COL17A1
29.2633	2.02713	0.386262	5.24808	1.53695e-07	7.76671e-07	TLE2	pLV_0_vs_FOS.fl_0	pLV_0	FOS.fl_0	TLE2
1490.47	-0.407657	0.0933418	-4.36735	1.25761e-05	4.99664e-05	ASB1	pLV_0_vs_FOS.fl_0	pLV_0	FOS.fl_0	ASB1
613.121	-0.721987	0.116097	-6.21881	5.00925e-10	3.21738e-09	FAM107B	pLV_0_vs_FOS.fl_0	pLV_0	FOS.fl_0	FAM107B
560.617	0.344891	0.0990966	3.48035	0.000500755	0.0015645	TBC1D1	pLV_0_vs_FOS.fl_0	pLV_0	FOS.fl_0	TBC1D1
4499.57	-0.506405	0.113284	-4.47024	7.81336e-06	3.20551e-05	MTHFD2	pLV_0_vs_FOS.fl_0	pLV_0	FOS.fl_0	MTHFD2
557.098	0.271923	0.100644	2.70182	0.00689616	0.0167746	FOXJ2	pLV_0_vs_FOS.fl_0	pLV_0	FOS.fl_0	FOXJ2
8608.56	-0.282446	0.07546	-3.74299	0.000181843	0.000613954	YBX1	pLV_0_vs_FOS.fl_0	pLV_0	FOS.fl_0	YBX1
101.768	1.67038	0.204014	8.18758	2.66541e-16	2.67453e-15	PDE4A	pLV_0_vs_FOS.fl_0	pLV_0	FOS.fl_0	PDE4A
378.308	1.19994	0.117809	10.1854	2.30333e-24	3.49183e-23	PPP2R5A	pLV_0_vs_FOS.fl_0	pLV_0	FOS.fl_0	PPP2R5A
111.798	-5.17726	0.373147	-13.8746	9.03153e-44	2.47522e-42	NGEF	pLV_0_vs_FOS.fl_0	pLV_0	FOS.fl_0	NGEF
1435.22	-0.508351	0.0756335	-6.72124	1.80186e-11	1.31508e-10	ELOVL1	pLV_0_vs_FOS.fl_0	pLV_0	FOS.fl_0	ELOVL1
38.5149	3.19306	0.40333	7.91673	2.43836e-15	2.31006e-14	FGFR2	pLV_0_vs_FOS.fl_0	pLV_0	FOS.fl_0	FGFR2
84.582	0.679462	0.218109	3.11525	0.0018379	0.00513573	ISOC1	pLV_0_vs_FOS.fl_0	pLV_0	FOS.fl_0	ISOC1
578.104	-0.790152	0.0974517	-8.10814	5.14022e-16	5.07254e-15	EML1	pLV_0_vs_FOS.fl_0	pLV_0	FOS.fl_0	EML1
682.383	-1.19672	0.092746	-12.9032	4.31755e-38	1.00983e-36	MSANTD3	pLV_0_vs_FOS.fl_0	pLV_0	FOS.fl_0	MSANTD3
656.669	-1.50154	0.127064	-11.8172	3.18101e-32	6.3838e-31	MTFR1	pLV_0_vs_FOS.fl_0	pLV_0	FOS.fl_0	MTFR1
603.416	-0.317453	0.120746	-2.62911	0.00856097	0.0202733	FECH	pLV_0_vs_FOS.fl_0	pLV_0	FOS.fl_0	FECH
713.294	0.428066	0.0906881	4.7202	2.35615e-06	1.03742e-05	MYO9A	pLV_0_vs_FOS.fl_0	pLV_0	FOS.fl_0	MYO9A
3766.87	-1.35168	0.0732981	-18.4409	6.17584e-76	3.05287e-74	PFKP	pLV_0_vs_FOS.fl_0	pLV_0	FOS.fl_0	PFKP
660.623	-0.982122	0.116933	-8.39903	4.50198e-17	4.77298e-16	IDI1	pLV_0_vs_FOS.fl_0	pLV_0	FOS.fl_0	IDI1
1365.7	-0.565192	0.0932416	-6.06159	1.34783e-09	8.34434e-09	SP100	pLV_0_vs_FOS.fl_0	pLV_0	FOS.fl_0	SP100
1802.1	0.220209	0.0748265	2.94292	0.00325128	0.00859347	KLF6	pLV_0_vs_FOS.fl_0	pLV_0	FOS.fl_0	KLF6
836.494	1.9181	0.0915893	20.9424	2.2016e-97	1.41915e-95	NEO1	pLV_0_vs_FOS.fl_0	pLV_0	FOS.fl_0	NEO1
4163.35	0.478122	0.0959049	4.98537	6.18434e-07	2.91832e-06	TRAM1	pLV_0_vs_FOS.fl_0	pLV_0	FOS.fl_0	TRAM1
2185.53	0.787354	0.0738075	10.6677	1.44193e-26	2.35906e-25	TNFRSF1A	pLV_0_vs_FOS.fl_0	pLV_0	FOS.fl_0	TNFRSF1A
141.9	0.461865	0.167513	2.75718	0.00583016	0.0144521	CACNB1	pLV_0_vs_FOS.fl_0	pLV_0	FOS.fl_0	CACNB1
382.589	0.555257	0.117122	4.74086	2.12812e-06	9.43197e-06	EVI5	pLV_0_vs_FOS.fl_0	pLV_0	FOS.fl_0	EVI5
41801.3	-0.438499	0.061816	-7.09361	1.30659e-12	1.03417e-11	PKM	pLV_0_vs_FOS.fl_0	pLV_0	FOS.fl_0	PKM
1354.24	-0.294611	0.0848496	-3.47216	0.000516293	0.00160899	DHX29	pLV_0_vs_FOS.fl_0	pLV_0	FOS.fl_0	DHX29
827.288	-0.587134	0.0941747	-6.23453	4.53149e-10	2.92568e-09	DNTTIP2	pLV_0_vs_FOS.fl_0	pLV_0	FOS.fl_0	DNTTIP2
227.831	0.417866	0.136586	3.05936	0.00221812	0.00609153	METTL22	pLV_0_vs_FOS.fl_0	pLV_0	FOS.fl_0	METTL22
357.859	0.599699	0.112341	5.33822	9.38615e-08	4.86672e-07	TRO	pLV_0_vs_FOS.fl_0	pLV_0	FOS.fl_0	TRO
441.729	-0.368614	0.107557	-3.42715	0.000609952	0.00187441	RRP15	pLV_0_vs_FOS.fl_0	pLV_0	FOS.fl_0	RRP15
7981.46	0.621585	0.0662001	9.38949	6.02942e-21	7.91239e-20	RHOA	pLV_0_vs_FOS.fl_0	pLV_0	FOS.fl_0	RHOA
2083.89	-0.608798	0.0725663	-8.38955	4.88025e-17	5.16723e-16	IARS2	pLV_0_vs_FOS.fl_0	pLV_0	FOS.fl_0	IARS2
33.6111	-2.21904	0.380772	-5.82773	5.61855e-09	3.29127e-08	SYT1	pLV_0_vs_FOS.fl_0	pLV_0	FOS.fl_0	SYT1
2880.84	-1.32377	0.088362	-14.9812	9.7382e-51	3.07708e-49	NAV3	pLV_0_vs_FOS.fl_0	pLV_0	FOS.fl_0	NAV3
27.9667	2.06391	0.392224	5.26208	1.42437e-07	7.22725e-07	PDZD4	pLV_0_vs_FOS.fl_0	pLV_0	FOS.fl_0	PDZD4
2400.87	0.534779	0.0880276	6.07513	1.23886e-09	7.69928e-09	ROCK1	pLV_0_vs_FOS.fl_0	pLV_0	FOS.fl_0	ROCK1
190.53	0.929759	0.151538	6.13549	8.48985e-10	5.34429e-09	HDAC4	pLV_0_vs_FOS.fl_0	pLV_0	FOS.fl_0	HDAC4
640.13	0.25297	0.0996003	2.53985	0.01109	0.0254326	RASSF1	pLV_0_vs_FOS.fl_0	pLV_0	FOS.fl_0	RASSF1
21.2062	2.82809	0.50945	5.55127	2.83596e-08	1.55712e-07	FGFR3	pLV_0_vs_FOS.fl_0	pLV_0	FOS.fl_0	FGFR3
531.224	-0.26323	0.0996952	-2.64035	0.00828212	0.019694	COASY	pLV_0_vs_FOS.fl_0	pLV_0	FOS.fl_0	COASY
311.388	0.706595	0.138808	5.09044	3.5723e-07	1.73292e-06	PLEKHH3	pLV_0_vs_FOS.fl_0	pLV_0	FOS.fl_0	PLEKHH3
803.418	0.529547	0.108587	4.87671	1.07868e-06	4.96797e-06	MEF2A	pLV_0_vs_FOS.fl_0	pLV_0	FOS.fl_0	MEF2A
1801.79	-0.845612	0.0768441	-11.0043	3.64522e-28	6.45524e-27	ACSL4	pLV_0_vs_FOS.fl_0	pLV_0	FOS.fl_0	ACSL4
433.899	0.560133	0.110568	5.06596	4.0635e-07	1.9594e-06	INPP5A	pLV_0_vs_FOS.fl_0	pLV_0	FOS.fl_0	INPP5A
594.174	-0.508796	0.141326	-3.60015	0.000318029	0.00103182	PRR11	pLV_0_vs_FOS.fl_0	pLV_0	FOS.fl_0	PRR11
463.757	1.01805	0.104395	9.75192	1.8102e-22	2.53885e-21	TTC7A	pLV_0_vs_FOS.fl_0	pLV_0	FOS.fl_0	TTC7A
7.07664	2.86855	0.880553	3.25767	0.00112332	0.00328001	RASGRP2	pLV_0_vs_FOS.fl_0	pLV_0	FOS.fl_0	RASGRP2
409.381	0.362205	0.109557	3.30608	0.000946104	0.00280163	PPP2R5B	pLV_0_vs_FOS.fl_0	pLV_0	FOS.fl_0	PPP2R5B
2.54927	4.72748	1.52082	3.10851	0.00188035	0.00524617	PYGM	pLV_0_vs_FOS.fl_0	pLV_0	FOS.fl_0	PYGM
590.41	-0.394212	0.103718	-3.80079	0.000144238	0.000492562	PITX1	pLV_0_vs_FOS.fl_0	pLV_0	FOS.fl_0	PITX1
432.891	-0.602429	0.148886	-4.04623	5.20483e-05	0.000189507	MAST4	pLV_0_vs_FOS.fl_0	pLV_0	FOS.fl_0	MAST4
4651.28	-0.467553	0.077881	-6.00343	1.93198e-09	1.17887e-08	NUCKS1	pLV_0_vs_FOS.fl_0	pLV_0	FOS.fl_0	NUCKS1
1770.49	-0.231277	0.0774279	-2.987	0.00281725	0.00754906	VPS35	pLV_0_vs_FOS.fl_0	pLV_0	FOS.fl_0	VPS35
233.298	0.972939	0.150599	6.46045	1.04393e-10	7.15563e-10	BCL3	pLV_0_vs_FOS.fl_0	pLV_0	FOS.fl_0	BCL3
161.344	0.872972	0.159842	5.46148	4.72185e-08	2.53727e-07	KCNAB2	pLV_0_vs_FOS.fl_0	pLV_0	FOS.fl_0	KCNAB2
19.5254	1.5374	0.441734	3.48038	0.000500701	0.0015645	ABCC9	pLV_0_vs_FOS.fl_0	pLV_0	FOS.fl_0	ABCC9
89.1781	0.564307	0.208235	2.70995	0.00672924	0.0164057	RORA	pLV_0_vs_FOS.fl_0	pLV_0	FOS.fl_0	RORA
351.612	-1.00942	0.134177	-7.52304	5.35161e-14	4.64912e-13	TGFBR3	pLV_0_vs_FOS.fl_0	pLV_0	FOS.fl_0	TGFBR3
1956.69	-1.12365	0.086892	-12.9315	2.98793e-38	7.01903e-37	ATP1B3	pLV_0_vs_FOS.fl_0	pLV_0	FOS.fl_0	ATP1B3
1243.97	-0.803557	0.0846901	-9.48821	2.35034e-21	3.14844e-20	NEDD4	pLV_0_vs_FOS.fl_0	pLV_0	FOS.fl_0	NEDD4
1626.47	-0.618192	0.0839451	-7.36424	1.78164e-13	1.49459e-12	MAPK6	pLV_0_vs_FOS.fl_0	pLV_0	FOS.fl_0	MAPK6
465.35	-0.246426	0.103343	-2.38454	0.0171004	0.0375646	GNB5	pLV_0_vs_FOS.fl_0	pLV_0	FOS.fl_0	GNB5
181.408	1.47732	0.158045	9.34749	8.97513e-21	1.16266e-19	RAB27A	pLV_0_vs_FOS.fl_0	pLV_0	FOS.fl_0	RAB27A
920.058	-0.289623	0.085903	-3.37151	0.000747569	0.0022577	UFD1	pLV_0_vs_FOS.fl_0	pLV_0	FOS.fl_0	UFD1
585.687	0.621536	0.10219	6.08216	1.18572e-09	7.38895e-09	LRP6	pLV_0_vs_FOS.fl_0	pLV_0	FOS.fl_0	LRP6
913.566	0.222879	0.0955184	2.33336	0.0196293	0.0424315	PHRF1	pLV_0_vs_FOS.fl_0	pLV_0	FOS.fl_0	PHRF1
2772.54	0.24167	0.0902292	2.6784	0.00739755	0.0178567	PFN2	pLV_0_vs_FOS.fl_0	pLV_0	FOS.fl_0	PFN2
559.171	0.720165	0.109222	6.5936	4.29284e-11	3.04754e-10	SLC44A1	pLV_0_vs_FOS.fl_0	pLV_0	FOS.fl_0	SLC44A1
897.764	0.463626	0.0861758	5.38	7.44848e-08	3.91112e-07	SMG6	pLV_0_vs_FOS.fl_0	pLV_0	FOS.fl_0	SMG6
232.82	1.18789	0.157203	7.55641	4.14339e-14	3.62294e-13	CLTCL1	pLV_0_vs_FOS.fl_0	pLV_0	FOS.fl_0	CLTCL1
1936.15	-0.878602	0.08213	-10.6977	1.04335e-26	1.7227e-25	FSTL3	pLV_0_vs_FOS.fl_0	pLV_0	FOS.fl_0	FSTL3
987.487	0.687806	0.0833548	8.25155	1.56349e-16	1.59871e-15	DGCR2	pLV_0_vs_FOS.fl_0	pLV_0	FOS.fl_0	DGCR2
336.431	0.432703	0.116945	3.70006	0.000215551	0.000718725	JMJD6	pLV_0_vs_FOS.fl_0	pLV_0	FOS.fl_0	JMJD6
128.674	-0.529191	0.175079	-3.02258	0.00250626	0.0068097	POLB	pLV_0_vs_FOS.fl_0	pLV_0	FOS.fl_0	POLB
388.068	0.4109	0.112943	3.63813	0.000274623	0.000899727	GBA2	pLV_0_vs_FOS.fl_0	pLV_0	FOS.fl_0	GBA2
5922.07	0.38273	0.0664846	5.75668	8.57846e-09	4.93368e-08	NDST1	pLV_0_vs_FOS.fl_0	pLV_0	FOS.fl_0	NDST1
56.4991	0.614906	0.259007	2.37409	0.0175925	0.0384828	ASNS	pLV_0_vs_FOS.fl_0	pLV_0	FOS.fl_0	ASNS
489.256	-0.655092	0.103103	-6.35378	2.10092e-10	1.40425e-09	AP3M2	pLV_0_vs_FOS.fl_0	pLV_0	FOS.fl_0	AP3M2
22356.6	-0.396524	0.0621664	-6.37842	1.78922e-10	1.20339e-09	PABPC1	pLV_0_vs_FOS.fl_0	pLV_0	FOS.fl_0	PABPC1
348.384	-0.320552	0.116806	-2.74432	0.00606362	0.0149709	CFAP20	pLV_0_vs_FOS.fl_0	pLV_0	FOS.fl_0	CFAP20
896.906	0.314964	0.0850131	3.70488	0.000211491	0.000705626	PTPN21	pLV_0_vs_FOS.fl_0	pLV_0	FOS.fl_0	PTPN21
34.6646	-3.31448	0.418555	-7.91885	2.3971e-15	2.27231e-14	CAMK2A	pLV_0_vs_FOS.fl_0	pLV_0	FOS.fl_0	CAMK2A
990.979	-0.336574	0.0976686	-3.44609	0.000568767	0.00175891	TCOF1	pLV_0_vs_FOS.fl_0	pLV_0	FOS.fl_0	TCOF1
607.609	-0.482567	0.104236	-4.62957	3.66432e-06	1.57258e-05	OSBPL3	pLV_0_vs_FOS.fl_0	pLV_0	FOS.fl_0	OSBPL3
363.696	-1.09429	0.130657	-8.3753	5.50839e-17	5.80181e-16	RAD18	pLV_0_vs_FOS.fl_0	pLV_0	FOS.fl_0	RAD18
1871.89	-0.262923	0.0990867	-2.65346	0.00796712	0.0190462	ATP2B1	pLV_0_vs_FOS.fl_0	pLV_0	FOS.fl_0	ATP2B1
731.446	-0.248018	0.092314	-2.68668	0.00721668	0.0174672	NCK2	pLV_0_vs_FOS.fl_0	pLV_0	FOS.fl_0	NCK2
6943.28	-0.423641	0.068381	-6.19531	5.81722e-10	3.7215e-09	MAP4K4	pLV_0_vs_FOS.fl_0	pLV_0	FOS.fl_0	MAP4K4
5206.44	-0.693411	0.0799031	-8.67815	4.02275e-18	4.55563e-17	RPL31	pLV_0_vs_FOS.fl_0	pLV_0	FOS.fl_0	RPL31
3301.08	1.37465	0.0998161	13.7718	3.76701e-43	1.01175e-41	RPS6KA2	pLV_0_vs_FOS.fl_0	pLV_0	FOS.fl_0	RPS6KA2
226.522	0.440954	0.142927	3.08517	0.00203438	0.00563687	VASH1	pLV_0_vs_FOS.fl_0	pLV_0	FOS.fl_0	VASH1
860.204	5.52788	0.164682	33.5671	5.06934e-247	1.10395e-244	LMCD1	pLV_0_vs_FOS.fl_0	pLV_0	FOS.fl_0	LMCD1
873.899	-0.391501	0.0914912	-4.27911	1.87642e-05	7.28641e-05	BUD23	pLV_0_vs_FOS.fl_0	pLV_0	FOS.fl_0	BUD23
4729.68	-1.20724	0.428984	-2.81419	0.00489007	0.0123983	SEL1L	pLV_0_vs_FOS.fl_0	pLV_0	FOS.fl_0	SEL1L
1601.28	0.211586	0.0844017	2.50689	0.0121797	0.0276953	ATP6AP1	pLV_0_vs_FOS.fl_0	pLV_0	FOS.fl_0	ATP6AP1
349.769	2.96752	0.151678	19.5647	3.09511e-85	1.70231e-83	TRIB2	pLV_0_vs_FOS.fl_0	pLV_0	FOS.fl_0	TRIB2
1531.52	-0.232882	0.0745324	-3.12457	0.00178065	0.00498613	DAZAP1	pLV_0_vs_FOS.fl_0	pLV_0	FOS.fl_0	DAZAP1
1466.88	-0.198328	0.0784451	-2.52824	0.0114637	0.0262029	FAM50A	pLV_0_vs_FOS.fl_0	pLV_0	FOS.fl_0	FAM50A
1057.54	0.222921	0.0853264	2.61256	0.00898659	0.0211353	CPSF1	pLV_0_vs_FOS.fl_0	pLV_0	FOS.fl_0	CPSF1
3517.51	1.05529	0.0966589	10.9176	9.49451e-28	1.6541e-26	CYBRD1	pLV_0_vs_FOS.fl_0	pLV_0	FOS.fl_0	CYBRD1
734.223	-0.676655	0.0903931	-7.4857	7.11673e-14	6.1166e-13	PDCD2	pLV_0_vs_FOS.fl_0	pLV_0	FOS.fl_0	PDCD2
263.933	-3.87221	0.188453	-20.5474	8.12263e-94	4.99604e-92	SLC6A15	pLV_0_vs_FOS.fl_0	pLV_0	FOS.fl_0	SLC6A15
621.133	-0.724988	0.110062	-6.5871	4.48495e-11	3.18112e-10	RDH11	pLV_0_vs_FOS.fl_0	pLV_0	FOS.fl_0	RDH11
812.06	0.390856	0.093218	4.19293	2.75373e-05	0.000104785	PRKACA	pLV_0_vs_FOS.fl_0	pLV_0	FOS.fl_0	PRKACA
194.938	0.661904	0.160388	4.1269	3.67686e-05	0.000136747	ADGRL1	pLV_0_vs_FOS.fl_0	pLV_0	FOS.fl_0	ADGRL1
10730.1	1.35241	0.0749533	18.0434	8.88793e-73	4.27549e-71	ACTN1	pLV_0_vs_FOS.fl_0	pLV_0	FOS.fl_0	ACTN1
159.563	-1.7878	0.171296	-10.4369	1.68148e-25	2.64619e-24	RPS6KA6	pLV_0_vs_FOS.fl_0	pLV_0	FOS.fl_0	RPS6KA6
526.609	3.42836	0.129532	26.4673	2.30601e-154	2.67347e-152	LIMS2	pLV_0_vs_FOS.fl_0	pLV_0	FOS.fl_0	LIMS2
1336.59	1.27843	0.0846596	15.1008	1.60051e-51	5.15846e-50	SPEG	pLV_0_vs_FOS.fl_0	pLV_0	FOS.fl_0	SPEG
575.859	1.01529	0.101241	10.0285	1.14245e-23	1.68134e-22	ALDH3A2	pLV_0_vs_FOS.fl_0	pLV_0	FOS.fl_0	ALDH3A2
2515.94	0.406856	0.0801706	5.07488	3.87749e-07	1.87308e-06	TFRC	pLV_0_vs_FOS.fl_0	pLV_0	FOS.fl_0	TFRC
710.579	-0.926163	0.123642	-7.49067	6.85229e-14	5.89875e-13	SREBF1	pLV_0_vs_FOS.fl_0	pLV_0	FOS.fl_0	SREBF1
2482.45	0.193994	0.0821449	2.3616	0.018196	0.0396953	AFF4	pLV_0_vs_FOS.fl_0	pLV_0	FOS.fl_0	AFF4
863.669	-0.409821	0.090651	-4.52087	6.15862e-06	2.5546e-05	PALS1	pLV_0_vs_FOS.fl_0	pLV_0	FOS.fl_0	PALS1
467.228	1.82543	0.113196	16.1263	1.66728e-58	6.10642e-57	RHOBTB1	pLV_0_vs_FOS.fl_0	pLV_0	FOS.fl_0	RHOBTB1
194.932	-0.642505	0.178788	-3.59367	0.000326055	0.00105679	HMMR	pLV_0_vs_FOS.fl_0	pLV_0	FOS.fl_0	HMMR
314.424	2.19279	0.1349	16.255	2.05857e-59	7.67915e-58	TRHDE	pLV_0_vs_FOS.fl_0	pLV_0	FOS.fl_0	TRHDE
2929.59	1.16925	0.0725344	16.1199	1.84769e-58	6.75181e-57	P4HA2	pLV_0_vs_FOS.fl_0	pLV_0	FOS.fl_0	P4HA2
258.062	0.747469	0.133099	5.61591	1.95534e-08	1.09297e-07	NFATC3	pLV_0_vs_FOS.fl_0	pLV_0	FOS.fl_0	NFATC3
2692.97	-0.243987	0.0675537	-3.61175	0.000304138	0.000989539	ACADVL	pLV_0_vs_FOS.fl_0	pLV_0	FOS.fl_0	ACADVL
1036.32	-0.22212	0.0864396	-2.56966	0.0101799	0.0236009	STK10	pLV_0_vs_FOS.fl_0	pLV_0	FOS.fl_0	STK10
1297.32	-0.21466	0.0832094	-2.57976	0.00988696	0.0230044	FBXW11	pLV_0_vs_FOS.fl_0	pLV_0	FOS.fl_0	FBXW11
2492.27	-0.577222	0.0736022	-7.84246	4.41804e-15	4.10355e-14	EVC	pLV_0_vs_FOS.fl_0	pLV_0	FOS.fl_0	EVC
804.99	-1.27632	0.124647	-10.2395	1.31909e-24	2.02064e-23	DERL2	pLV_0_vs_FOS.fl_0	pLV_0	FOS.fl_0	DERL2
483.477	1.14978	0.107026	10.743	6.39342e-27	1.06326e-25	NDE1	pLV_0_vs_FOS.fl_0	pLV_0	FOS.fl_0	NDE1
168.514	6.20007	0.423237	14.6492	1.364e-48	4.15517e-47	IRAG1	pLV_0_vs_FOS.fl_0	pLV_0	FOS.fl_0	IRAG1
1343.53	-0.401528	0.0938583	-4.27803	1.88556e-05	7.32012e-05	AP1M1	pLV_0_vs_FOS.fl_0	pLV_0	FOS.fl_0	AP1M1
833.775	0.463975	0.0932971	4.97309	6.58932e-07	3.09944e-06	PVR	pLV_0_vs_FOS.fl_0	pLV_0	FOS.fl_0	PVR
188.773	-0.355154	0.146622	-2.42224	0.0154251	0.0342816	SCARB1	pLV_0_vs_FOS.fl_0	pLV_0	FOS.fl_0	SCARB1
2.59825	4.74839	1.52407	3.1156	0.00183573	0.00513055	CYP2W1	pLV_0_vs_FOS.fl_0	pLV_0	FOS.fl_0	CYP2W1
23.5721	-0.953559	0.398747	-2.39139	0.0167847	0.0369616	MOV10L1	pLV_0_vs_FOS.fl_0	pLV_0	FOS.fl_0	MOV10L1
27.4159	1.40678	0.37856	3.71614	0.00020229	0.000676889	CLCN4	pLV_0_vs_FOS.fl_0	pLV_0	FOS.fl_0	CLCN4
376.135	-0.617319	0.11593	-5.32494	1.00984e-07	5.21254e-07	NLE1	pLV_0_vs_FOS.fl_0	pLV_0	FOS.fl_0	NLE1
80.7276	0.979264	0.220432	4.44248	8.89264e-06	3.6179e-05	GSDMB	pLV_0_vs_FOS.fl_0	pLV_0	FOS.fl_0	GSDMB
1206.21	0.194672	0.0782517	2.48777	0.0128546	0.0290822	KDM5A	pLV_0_vs_FOS.fl_0	pLV_0	FOS.fl_0	KDM5A
2471.22	1.04602	0.0732202	14.2859	2.67819e-46	7.81867e-45	FERMT2	pLV_0_vs_FOS.fl_0	pLV_0	FOS.fl_0	FERMT2
31.0345	-8.47214	1.21154	-6.99286	2.69341e-12	2.08775e-11	DHRS9	pLV_0_vs_FOS.fl_0	pLV_0	FOS.fl_0	DHRS9
83.4672	2.70829	0.275188	9.8416	7.45132e-23	1.06358e-21	PTGS2	pLV_0_vs_FOS.fl_0	pLV_0	FOS.fl_0	PTGS2
2072.7	-0.529894	0.0895985	-5.9141	3.33702e-09	1.99911e-08	IGF2BP2	pLV_0_vs_FOS.fl_0	pLV_0	FOS.fl_0	IGF2BP2
99.1462	3.44667	0.266084	12.9533	2.25064e-38	5.32584e-37	FRY	pLV_0_vs_FOS.fl_0	pLV_0	FOS.fl_0	FRY
2716.08	0.773306	0.0784664	9.85525	6.50577e-23	9.31087e-22	PICALM	pLV_0_vs_FOS.fl_0	pLV_0	FOS.fl_0	PICALM
850.979	-0.459202	0.0851474	-5.39302	6.92819e-08	3.6534e-07	NSF	pLV_0_vs_FOS.fl_0	pLV_0	FOS.fl_0	NSF
422.801	2.08501	0.11861	17.5787	3.58926e-69	1.60224e-67	GLI2	pLV_0_vs_FOS.fl_0	pLV_0	FOS.fl_0	GLI2
880.075	0.797747	0.0881483	9.05006	1.42896e-19	1.7485e-18	CLASP1	pLV_0_vs_FOS.fl_0	pLV_0	FOS.fl_0	CLASP1
686.101	-0.451192	0.0980028	-4.60387	4.14704e-06	1.76331e-05	MRPS34	pLV_0_vs_FOS.fl_0	pLV_0	FOS.fl_0	MRPS34
1461.34	1.51917	0.0855111	17.7657	1.30202e-70	5.97777e-69	NOTCH3	pLV_0_vs_FOS.fl_0	pLV_0	FOS.fl_0	NOTCH3
724.659	-0.334998	0.09457	-3.54233	0.000396607	0.00126461	CLNS1A	pLV_0_vs_FOS.fl_0	pLV_0	FOS.fl_0	CLNS1A
7.9316	2.51199	0.810067	3.10096	0.00192894	0.00536966	PPP2R2C	pLV_0_vs_FOS.fl_0	pLV_0	FOS.fl_0	PPP2R2C
374.411	0.669278	0.12007	5.57404	2.48893e-08	1.3736e-07	TEAD2	pLV_0_vs_FOS.fl_0	pLV_0	FOS.fl_0	TEAD2
120.613	0.500881	0.174717	2.86682	0.00414622	0.010706	EED	pLV_0_vs_FOS.fl_0	pLV_0	FOS.fl_0	EED
5.99351	2.90621	0.954528	3.04466	0.00232943	0.00636791	ATP2A3	pLV_0_vs_FOS.fl_0	pLV_0	FOS.fl_0	ATP2A3
1204.31	0.605166	0.0832689	7.26761	3.65896e-13	3.00378e-12	CA12	pLV_0_vs_FOS.fl_0	pLV_0	FOS.fl_0	CA12
3971.09	-1.22205	0.0687701	-17.7701	1.20447e-70	5.54571e-69	MGLL	pLV_0_vs_FOS.fl_0	pLV_0	FOS.fl_0	MGLL
1776.83	3.64298	0.0901323	40.4181	0	0	NTN4	pLV_0_vs_FOS.fl_0	pLV_0	FOS.fl_0	NTN4
305.957	-0.529455	0.118784	-4.4573	8.29991e-06	3.39217e-05	BCS1L	pLV_0_vs_FOS.fl_0	pLV_0	FOS.fl_0	BCS1L
994.335	2.09486	0.104386	20.0685	1.39256e-89	8.12011e-88	NUAK1	pLV_0_vs_FOS.fl_0	pLV_0	FOS.fl_0	NUAK1
192.721	0.449948	0.143295	3.14002	0.00168935	0.00475774	SLC24A1	pLV_0_vs_FOS.fl_0	pLV_0	FOS.fl_0	SLC24A1
1019.19	0.78411	0.0864794	9.06701	1.2233e-19	1.50256e-18	ZNF532	pLV_0_vs_FOS.fl_0	pLV_0	FOS.fl_0	ZNF532
1545.13	-0.31703	0.0801751	-3.95422	7.67832e-05	0.00027442	HACD3	pLV_0_vs_FOS.fl_0	pLV_0	FOS.fl_0	HACD3
24118.7	-0.449067	0.0644263	-6.97024	3.16393e-12	2.44189e-11	ENO1	pLV_0_vs_FOS.fl_0	pLV_0	FOS.fl_0	ENO1
302.392	-0.334761	0.122399	-2.73499	0.00623823	0.0153526	TUBE1	pLV_0_vs_FOS.fl_0	pLV_0	FOS.fl_0	TUBE1
2301.76	0.235299	0.0731166	3.21814	0.00129024	0.00372488	EIF4G3	pLV_0_vs_FOS.fl_0	pLV_0	FOS.fl_0	EIF4G3
895.211	-1.5646	0.090078	-17.3694	1.40691e-67	6.11113e-66	SEMA3A	pLV_0_vs_FOS.fl_0	pLV_0	FOS.fl_0	SEMA3A
2255.41	3.26485	0.0806786	40.4674	0	0	SEMA3C	pLV_0_vs_FOS.fl_0	pLV_0	FOS.fl_0	SEMA3C
517.518	-0.634213	0.10165	-6.23918	4.39862e-10	2.84559e-09	ACAT1	pLV_0_vs_FOS.fl_0	pLV_0	FOS.fl_0	ACAT1
250.75	-0.46501	0.129817	-3.58204	0.00034092	0.00110099	TIMM21	pLV_0_vs_FOS.fl_0	pLV_0	FOS.fl_0	TIMM21
6936.44	-0.349636	0.0660582	-5.29286	1.20421e-07	6.18021e-07	SLC25A3	pLV_0_vs_FOS.fl_0	pLV_0	FOS.fl_0	SLC25A3
3157.1	0.809689	0.214426	3.77608	0.000159319	0.000541878	FNDC3B	pLV_0_vs_FOS.fl_0	pLV_0	FOS.fl_0	FNDC3B
859.121	-0.425132	0.0950955	-4.47058	7.80081e-06	3.20117e-05	FRYL	pLV_0_vs_FOS.fl_0	pLV_0	FOS.fl_0	FRYL
5032.87	1.14496	0.0996334	11.4917	1.45149e-30	2.81139e-29	FSCN1	pLV_0_vs_FOS.fl_0	pLV_0	FOS.fl_0	FSCN1
48793.4	1.1192	0.0667744	16.7609	4.71153e-63	1.84736e-61	ACTB	pLV_0_vs_FOS.fl_0	pLV_0	FOS.fl_0	ACTB
381.679	-1.11277	0.141282	-7.87623	3.37407e-15	3.16123e-14	MOCOS	pLV_0_vs_FOS.fl_0	pLV_0	FOS.fl_0	MOCOS
130.113	0.877261	0.170774	5.13697	2.79201e-07	1.373e-06	PLD1	pLV_0_vs_FOS.fl_0	pLV_0	FOS.fl_0	PLD1
1883.41	-0.477696	0.0997189	-4.79043	1.66426e-06	7.47064e-06	DLG1	pLV_0_vs_FOS.fl_0	pLV_0	FOS.fl_0	DLG1
3907.05	-0.362896	0.0686223	-5.28831	1.23452e-07	6.33172e-07	RAB7A	pLV_0_vs_FOS.fl_0	pLV_0	FOS.fl_0	RAB7A
261.064	-0.332113	0.133219	-2.49299	0.0126672	0.0286984	EXOSC7	pLV_0_vs_FOS.fl_0	pLV_0	FOS.fl_0	EXOSC7
483.857	0.635251	0.104527	6.07741	1.22141e-09	7.6028e-09	KIFAP3	pLV_0_vs_FOS.fl_0	pLV_0	FOS.fl_0	KIFAP3
926.995	-0.189629	0.083102	-2.28188	0.0224966	0.0478351	MKRN2	pLV_0_vs_FOS.fl_0	pLV_0	FOS.fl_0	MKRN2
630.995	0.39095	0.122119	3.20138	0.00136769	0.00392665	MCM6	pLV_0_vs_FOS.fl_0	pLV_0	FOS.fl_0	MCM6
685.491	0.891831	0.0942317	9.46424	2.95696e-21	3.93164e-20	RBMS2	pLV_0_vs_FOS.fl_0	pLV_0	FOS.fl_0	RBMS2
1158.37	0.306429	0.081979	3.7379	0.000185566	0.000625345	BAZ2A	pLV_0_vs_FOS.fl_0	pLV_0	FOS.fl_0	BAZ2A
1009.29	0.284258	0.0883557	3.21721	0.00129445	0.00373502	PTPN23	pLV_0_vs_FOS.fl_0	pLV_0	FOS.fl_0	PTPN23
7.5198	1.75549	0.734124	2.39127	0.0167901	0.0369685	FMO4	pLV_0_vs_FOS.fl_0	pLV_0	FOS.fl_0	FMO4
416.284	0.598927	0.111009	5.39531	6.84067e-08	3.61079e-07	KLHL20	pLV_0_vs_FOS.fl_0	pLV_0	FOS.fl_0	KLHL20
44.286	-0.653653	0.278955	-2.34322	0.0191182	0.0414378	RGS11	pLV_0_vs_FOS.fl_0	pLV_0	FOS.fl_0	RGS11
109.272	0.579475	0.184707	3.13727	0.00170531	0.00480019	SLC46A1	pLV_0_vs_FOS.fl_0	pLV_0	FOS.fl_0	SLC46A1
205.033	1.32297	0.152175	8.69372	3.5076e-18	3.9947e-17	PLXNA2	pLV_0_vs_FOS.fl_0	pLV_0	FOS.fl_0	PLXNA2
3753.24	-0.717239	0.0811412	-8.83939	9.62449e-19	1.13211e-17	ANKRD13A	pLV_0_vs_FOS.fl_0	pLV_0	FOS.fl_0	ANKRD13A
35.7931	2.17742	0.368201	5.91368	3.34555e-09	2.00273e-08	ACACB	pLV_0_vs_FOS.fl_0	pLV_0	FOS.fl_0	ACACB
720.534	0.332301	0.0947787	3.50607	0.000454779	0.00143392	TRAF4	pLV_0_vs_FOS.fl_0	pLV_0	FOS.fl_0	TRAF4
86.964	-0.972364	0.222999	-4.3604	1.29826e-05	5.14043e-05	PAG1	pLV_0_vs_FOS.fl_0	pLV_0	FOS.fl_0	PAG1
1204.17	1.71403	0.0958866	17.8756	1.82831e-71	8.54006e-70	MCAM	pLV_0_vs_FOS.fl_0	pLV_0	FOS.fl_0	MCAM
351.432	4.41033	0.186648	23.6291	1.9354e-123	1.63293e-121	GPC4	pLV_0_vs_FOS.fl_0	pLV_0	FOS.fl_0	GPC4
6.83929	2.50695	0.854999	2.93211	0.0033667	0.0088738	RAP1GAP	pLV_0_vs_FOS.fl_0	pLV_0	FOS.fl_0	RAP1GAP
402.292	0.303559	0.10951	2.77198	0.00557169	0.0138775	MAP2K7	pLV_0_vs_FOS.fl_0	pLV_0	FOS.fl_0	MAP2K7
171.527	2.36582	0.190482	12.4202	2.03161e-35	4.45433e-34	RARB	pLV_0_vs_FOS.fl_0	pLV_0	FOS.fl_0	RARB
2202.52	0.316825	0.0738576	4.28968	1.78932e-05	6.96831e-05	TOP2B	pLV_0_vs_FOS.fl_0	pLV_0	FOS.fl_0	TOP2B
113.528	-0.475941	0.20437	-2.32882	0.0198684	0.0428735	UBE2T	pLV_0_vs_FOS.fl_0	pLV_0	FOS.fl_0	UBE2T
167.839	0.716414	0.153327	4.67247	2.97606e-06	1.292e-05	PPP1R12B	pLV_0_vs_FOS.fl_0	pLV_0	FOS.fl_0	PPP1R12B
2961.7	-0.50755	0.115607	-4.39032	1.13186e-05	4.52602e-05	DNAJC10	pLV_0_vs_FOS.fl_0	pLV_0	FOS.fl_0	DNAJC10
1861.38	0.214509	0.081671	2.6265	0.00862682	0.0203993	GTF3C1	pLV_0_vs_FOS.fl_0	pLV_0	FOS.fl_0	GTF3C1
343.637	0.272231	0.114464	2.3783	0.0173925	0.0380867	IL4R	pLV_0_vs_FOS.fl_0	pLV_0	FOS.fl_0	IL4R
462.018	-0.555078	0.122821	-4.51941	6.2012e-06	2.57094e-05	SNRPA	pLV_0_vs_FOS.fl_0	pLV_0	FOS.fl_0	SNRPA
209.979	-0.865965	0.141979	-6.09927	1.06557e-09	6.65311e-09	EXOSC5	pLV_0_vs_FOS.fl_0	pLV_0	FOS.fl_0	EXOSC5
2022.07	-0.194289	0.0760116	-2.55605	0.0105868	0.0244352	DYNC1I2	pLV_0_vs_FOS.fl_0	pLV_0	FOS.fl_0	DYNC1I2
7.29408	5.24926	1.30578	4.02001	5.81959e-05	0.000210937	APBB1IP	pLV_0_vs_FOS.fl_0	pLV_0	FOS.fl_0	APBB1IP
3725.87	0.253665	0.0689864	3.67703	0.000235966	0.000781462	CAPZB	pLV_0_vs_FOS.fl_0	pLV_0	FOS.fl_0	CAPZB
329.762	0.404862	0.128996	3.13856	0.0016978	0.00477987	SLC25A43	pLV_0_vs_FOS.fl_0	pLV_0	FOS.fl_0	SLC25A43
4788.34	-0.25766	0.0642311	-4.01146	6.03452e-05	0.000218188	FGFR1	pLV_0_vs_FOS.fl_0	pLV_0	FOS.fl_0	FGFR1
2663.13	2.57091	0.0829561	30.9912	7.08418e-211	1.3122e-208	FBLN1	pLV_0_vs_FOS.fl_0	pLV_0	FOS.fl_0	FBLN1
396.799	-0.407381	0.121018	-3.36629	0.000761874	0.00229574	ITGA8	pLV_0_vs_FOS.fl_0	pLV_0	FOS.fl_0	ITGA8
60.9609	-1.70646	0.264098	-6.46148	1.03684e-10	7.11007e-10	MAP2	pLV_0_vs_FOS.fl_0	pLV_0	FOS.fl_0	MAP2
130.326	2.66616	0.212038	12.5739	2.93743e-36	6.56543e-35	AMPH	pLV_0_vs_FOS.fl_0	pLV_0	FOS.fl_0	AMPH
257.132	-0.364982	0.135646	-2.6907	0.00713025	0.0172866	MCCC1	pLV_0_vs_FOS.fl_0	pLV_0	FOS.fl_0	MCCC1
59.1755	-1.48558	0.29852	-4.97647	6.47539e-07	3.05031e-06	LAMP3	pLV_0_vs_FOS.fl_0	pLV_0	FOS.fl_0	LAMP3
1831.85	1.20106	0.0758152	15.842	1.59772e-56	5.63399e-55	FAP	pLV_0_vs_FOS.fl_0	pLV_0	FOS.fl_0	FAP
11.4031	2.46672	0.642177	3.84119	0.000122441	0.00042442	NEBL	pLV_0_vs_FOS.fl_0	pLV_0	FOS.fl_0	NEBL
218.037	0.406299	0.135691	2.9943	0.00275076	0.00739671	ACER3	pLV_0_vs_FOS.fl_0	pLV_0	FOS.fl_0	ACER3
1106.21	-0.818159	0.0901088	-9.07967	1.089e-19	1.34271e-18	PIK3C3	pLV_0_vs_FOS.fl_0	pLV_0	FOS.fl_0	PIK3C3
826.557	-0.366878	0.127583	-2.8756	0.00403266	0.0104429	TULP3	pLV_0_vs_FOS.fl_0	pLV_0	FOS.fl_0	TULP3
2079.89	-0.920218	0.0868005	-10.6015	2.93149e-26	4.73357e-25	SYNJ2	pLV_0_vs_FOS.fl_0	pLV_0	FOS.fl_0	SYNJ2
295.962	-0.583162	0.122564	-4.75802	1.95499e-06	8.70533e-06	PMS2P1	pLV_0_vs_FOS.fl_0	pLV_0	FOS.fl_0	PMS2P1
6544.35	0.146267	0.0621104	2.35494	0.0185256	0.0403322	GNB1	pLV_0_vs_FOS.fl_0	pLV_0	FOS.fl_0	GNB1
140.072	0.39935	0.175009	2.28188	0.0224963	0.0478351	HOXA9	pLV_0_vs_FOS.fl_0	pLV_0	FOS.fl_0	HOXA9
54.2925	1.63907	0.288913	5.67325	1.40113e-08	7.93647e-08	EDN1	pLV_0_vs_FOS.fl_0	pLV_0	FOS.fl_0	EDN1
3016.61	-0.239889	0.0699639	-3.42875	0.00060637	0.00186459	NRDC	pLV_0_vs_FOS.fl_0	pLV_0	FOS.fl_0	NRDC
795.942	-0.241791	0.0936979	-2.58054	0.00986463	0.0229624	VDAC3	pLV_0_vs_FOS.fl_0	pLV_0	FOS.fl_0	VDAC3
1718.57	-0.23299	0.0775067	-3.00606	0.00264658	0.00714519	PCM1	pLV_0_vs_FOS.fl_0	pLV_0	FOS.fl_0	PCM1
174.203	1.26101	0.156465	8.05939	7.66785e-16	7.50258e-15	TNRC6C	pLV_0_vs_FOS.fl_0	pLV_0	FOS.fl_0	TNRC6C
231.347	0.789427	0.135679	5.81832	5.94406e-09	3.47186e-08	CBFA2T2	pLV_0_vs_FOS.fl_0	pLV_0	FOS.fl_0	CBFA2T2
10.3642	4.84687	1.12498	4.3084	1.64443e-05	6.43515e-05	BRINP1	pLV_0_vs_FOS.fl_0	pLV_0	FOS.fl_0	BRINP1
459.182	0.74987	0.114506	6.54871	5.80352e-11	4.06625e-10	TP53INP2	pLV_0_vs_FOS.fl_0	pLV_0	FOS.fl_0	TP53INP2
260.88	-0.480929	0.132947	-3.61744	0.000297534	0.000969423	UBE2D4	pLV_0_vs_FOS.fl_0	pLV_0	FOS.fl_0	UBE2D4
8.20895	1.88741	0.699793	2.69709	0.00699474	0.0169862	CLUL1	pLV_0_vs_FOS.fl_0	pLV_0	FOS.fl_0	CLUL1
376.757	1.22355	0.117508	10.4124	2.1758e-25	3.41744e-24	RUNX1T1	pLV_0_vs_FOS.fl_0	pLV_0	FOS.fl_0	RUNX1T1
715.967	-0.412179	0.0922915	-4.46606	7.9673e-06	3.26202e-05	FKBP7	pLV_0_vs_FOS.fl_0	pLV_0	FOS.fl_0	FKBP7
261.879	-0.745641	0.152666	-4.88413	1.03886e-06	4.79141e-06	OSBPL6	pLV_0_vs_FOS.fl_0	pLV_0	FOS.fl_0	OSBPL6
234.028	3.39867	0.180099	18.8711	1.97052e-79	1.0113e-77	SLC1A3	pLV_0_vs_FOS.fl_0	pLV_0	FOS.fl_0	SLC1A3
3994.88	-0.306437	0.0711518	-4.30681	1.65625e-05	6.47986e-05	XRCC5	pLV_0_vs_FOS.fl_0	pLV_0	FOS.fl_0	XRCC5
220.337	0.503531	0.1422	3.54101	0.000398599	0.00127071	MKNK1	pLV_0_vs_FOS.fl_0	pLV_0	FOS.fl_0	MKNK1
3009.47	1.34052	0.0853416	15.7077	1.33989e-55	4.61376e-54	TNS1	pLV_0_vs_FOS.fl_0	pLV_0	FOS.fl_0	TNS1
2177.07	0.407792	0.0764525	5.33392	9.61139e-08	4.97711e-07	SAR1A	pLV_0_vs_FOS.fl_0	pLV_0	FOS.fl_0	SAR1A
1338.84	0.600464	0.0851519	7.05168	1.76768e-12	1.38619e-11	CIC	pLV_0_vs_FOS.fl_0	pLV_0	FOS.fl_0	CIC
1236.86	-0.569903	0.087016	-6.5494	5.77679e-11	4.04928e-10	FDFT1	pLV_0_vs_FOS.fl_0	pLV_0	FOS.fl_0	FDFT1
161.712	0.580904	0.172123	3.37495	0.000738301	0.0022318	CARMIL1	pLV_0_vs_FOS.fl_0	pLV_0	FOS.fl_0	CARMIL1
799.802	1.11349	0.10521	10.5835	3.5525e-26	5.70204e-25	PGM1	pLV_0_vs_FOS.fl_0	pLV_0	FOS.fl_0	PGM1
1461	0.939528	0.094241	9.96942	2.07427e-23	3.01415e-22	EPB41L2	pLV_0_vs_FOS.fl_0	pLV_0	FOS.fl_0	EPB41L2
18.7232	3.85112	0.65235	5.90346	3.55961e-09	2.12063e-08	RIMS1	pLV_0_vs_FOS.fl_0	pLV_0	FOS.fl_0	RIMS1
743.124	0.425817	0.0932034	4.56869	4.90791e-06	2.06612e-05	STX7	pLV_0_vs_FOS.fl_0	pLV_0	FOS.fl_0	STX7
73.8574	-3.57175	0.316946	-11.2693	1.86097e-29	3.459e-28	PTPRH	pLV_0_vs_FOS.fl_0	pLV_0	FOS.fl_0	PTPRH
1276.11	0.891921	0.0868862	10.2654	1.00913e-24	1.5547e-23	SMARCA2	pLV_0_vs_FOS.fl_0	pLV_0	FOS.fl_0	SMARCA2
145.714	0.698145	0.168297	4.1483	3.3496e-05	0.000125445	MID2	pLV_0_vs_FOS.fl_0	pLV_0	FOS.fl_0	MID2
1187.4	2.1563	0.101666	21.2096	7.79552e-100	5.12754e-98	COL5A3	pLV_0_vs_FOS.fl_0	pLV_0	FOS.fl_0	COL5A3
594.921	-0.247564	0.0972935	-2.54451	0.0109431	0.0251495	PUM3	pLV_0_vs_FOS.fl_0	pLV_0	FOS.fl_0	PUM3
906.65	0.310018	0.08848	3.50382	0.000458636	0.00144326	PSEN1	pLV_0_vs_FOS.fl_0	pLV_0	FOS.fl_0	PSEN1
1327.79	0.540632	0.0828694	6.5239	6.85016e-11	4.77054e-10	MOK	pLV_0_vs_FOS.fl_0	pLV_0	FOS.fl_0	MOK
10377.1	0.236239	0.067142	3.51851	0.000433981	0.0013745	HSP90AA1	pLV_0_vs_FOS.fl_0	pLV_0	FOS.fl_0	HSP90AA1
1588.67	0.454001	0.0778618	5.83086	5.51434e-09	3.23501e-08	DLGAP4	pLV_0_vs_FOS.fl_0	pLV_0	FOS.fl_0	DLGAP4
90.0396	0.530177	0.217257	2.44033	0.014674	0.0328023	CROCCP3	pLV_0_vs_FOS.fl_0	pLV_0	FOS.fl_0	CROCCP3
172.194	0.634281	0.153996	4.11882	3.80818e-05	0.000141305	MAGI3	pLV_0_vs_FOS.fl_0	pLV_0	FOS.fl_0	MAGI3
93.1209	-2.88709	0.278456	-10.3682	3.45951e-25	5.40214e-24	CXCL2	pLV_0_vs_FOS.fl_0	pLV_0	FOS.fl_0	CXCL2
14.3656	3.68143	0.717618	5.13006	2.89648e-07	1.42134e-06	COL4A4	pLV_0_vs_FOS.fl_0	pLV_0	FOS.fl_0	COL4A4
554.134	0.63793	0.0984934	6.47688	9.36359e-11	6.44296e-10	OSTM1	pLV_0_vs_FOS.fl_0	pLV_0	FOS.fl_0	OSTM1
10.9068	2.26289	0.66556	3.39998	0.000673903	0.00205525	PKP1	pLV_0_vs_FOS.fl_0	pLV_0	FOS.fl_0	PKP1
812.218	-0.249642	0.0999932	-2.49659	0.0125395	0.028425	UBA5	pLV_0_vs_FOS.fl_0	pLV_0	FOS.fl_0	UBA5
476.572	1.4591	0.115279	12.6571	1.02237e-36	2.30426e-35	STK17B	pLV_0_vs_FOS.fl_0	pLV_0	FOS.fl_0	STK17B
237.129	-0.363559	0.130558	-2.78465	0.00535854	0.0134276	DUSP12	pLV_0_vs_FOS.fl_0	pLV_0	FOS.fl_0	DUSP12
344.593	0.539683	0.127339	4.23817	2.25345e-05	8.65863e-05	AACS	pLV_0_vs_FOS.fl_0	pLV_0	FOS.fl_0	AACS
137.029	-1.31956	0.202089	-6.52959	6.59491e-11	4.60472e-10	CADPS2	pLV_0_vs_FOS.fl_0	pLV_0	FOS.fl_0	CADPS2
1632.08	0.203993	0.0860566	2.37045	0.0177663	0.0388368	ATP8B1	pLV_0_vs_FOS.fl_0	pLV_0	FOS.fl_0	ATP8B1
506.711	0.764276	0.108702	7.03094	2.05151e-12	1.60175e-11	SMARCD3	pLV_0_vs_FOS.fl_0	pLV_0	FOS.fl_0	SMARCD3
216.341	-1.62076	0.14735	-10.9994	3.84621e-28	6.8037e-27	MPP4	pLV_0_vs_FOS.fl_0	pLV_0	FOS.fl_0	MPP4
8.21045	1.89705	0.699279	2.71287	0.00667028	0.0162841	C1QTNF3	pLV_0_vs_FOS.fl_0	pLV_0	FOS.fl_0	C1QTNF3
659.517	-1.11592	0.100235	-11.133	8.66753e-29	1.57117e-27	ME2	pLV_0_vs_FOS.fl_0	pLV_0	FOS.fl_0	ME2
145.358	1.47978	0.178683	8.28159	1.21537e-16	1.25068e-15	EPB41L3	pLV_0_vs_FOS.fl_0	pLV_0	FOS.fl_0	EPB41L3
354.717	1.31427	0.138403	9.49591	2.18294e-21	2.92906e-20	COBLL1	pLV_0_vs_FOS.fl_0	pLV_0	FOS.fl_0	COBLL1
1297.48	1.36515	0.0873463	15.6292	4.60573e-55	1.57249e-53	KCNK2	pLV_0_vs_FOS.fl_0	pLV_0	FOS.fl_0	KCNK2
63.1548	7.4993	1.04221	7.19556	6.22035e-13	5.03217e-12	SERTAD4	pLV_0_vs_FOS.fl_0	pLV_0	FOS.fl_0	SERTAD4
245.331	1.10592	0.133309	8.29589	1.07779e-16	1.11552e-15	TRAF5	pLV_0_vs_FOS.fl_0	pLV_0	FOS.fl_0	TRAF5
233.538	-0.332824	0.133914	-2.48535	0.0129423	0.0292517	MRPL22	pLV_0_vs_FOS.fl_0	pLV_0	FOS.fl_0	MRPL22
7950.7	0.345805	0.108917	3.17494	0.0014987	0.00427083	NFE2L1	pLV_0_vs_FOS.fl_0	pLV_0	FOS.fl_0	NFE2L1
20.2648	7.723	1.22697	6.29439	3.08619e-10	2.03079e-09	SEMA5B	pLV_0_vs_FOS.fl_0	pLV_0	FOS.fl_0	SEMA5B
921.793	0.470838	0.083742	5.62249	1.88227e-08	1.05359e-07	GSK3B	pLV_0_vs_FOS.fl_0	pLV_0	FOS.fl_0	GSK3B
4106.72	1.96801	0.0719698	27.3449	1.24233e-164	1.57638e-162	ITGB5	pLV_0_vs_FOS.fl_0	pLV_0	FOS.fl_0	ITGB5
1185.27	0.670038	0.0798993	8.38603	5.02831e-17	5.31353e-16	ERC1	pLV_0_vs_FOS.fl_0	pLV_0	FOS.fl_0	ERC1
181.638	-0.463485	0.150314	-3.08345	0.00204616	0.00566366	PALB2	pLV_0_vs_FOS.fl_0	pLV_0	FOS.fl_0	PALB2
297.654	0.494446	0.122213	4.04578	5.21491e-05	0.000189831	DOP1A	pLV_0_vs_FOS.fl_0	pLV_0	FOS.fl_0	DOP1A
553.168	-0.281277	0.101595	-2.7686	0.00562978	0.0140114	LYRM2	pLV_0_vs_FOS.fl_0	pLV_0	FOS.fl_0	LYRM2
310.495	0.335424	0.122954	2.72803	0.00637129	0.0156586	BCKDHB	pLV_0_vs_FOS.fl_0	pLV_0	FOS.fl_0	BCKDHB
788.413	0.313831	0.0883131	3.55361	0.000379976	0.00121663	KAT6A	pLV_0_vs_FOS.fl_0	pLV_0	FOS.fl_0	KAT6A
472.527	0.418488	0.106192	3.94087	8.11875e-05	0.000289007	ULK2	pLV_0_vs_FOS.fl_0	pLV_0	FOS.fl_0	ULK2
2856.63	-0.231998	0.100615	-2.30579	0.0211221	0.0452456	TNPO1	pLV_0_vs_FOS.fl_0	pLV_0	FOS.fl_0	TNPO1
5712.26	1.14297	0.0738231	15.4825	4.55362e-54	1.53518e-52	PLOD1	pLV_0_vs_FOS.fl_0	pLV_0	FOS.fl_0	PLOD1
154.413	0.51182	0.165404	3.09437	0.00197232	0.00548189	ITGAE	pLV_0_vs_FOS.fl_0	pLV_0	FOS.fl_0	ITGAE
233.85	-0.364303	0.133796	-2.72281	0.00647289	0.0158671	TDRD3	pLV_0_vs_FOS.fl_0	pLV_0	FOS.fl_0	TDRD3
360.14	0.576444	0.123432	4.67014	3.00997e-06	1.30532e-05	PDS5B	pLV_0_vs_FOS.fl_0	pLV_0	FOS.fl_0	PDS5B
775.872	-0.464884	0.0878839	-5.28975	1.22482e-07	6.28399e-07	OXCT1	pLV_0_vs_FOS.fl_0	pLV_0	FOS.fl_0	OXCT1
360.432	-0.341485	0.114112	-2.99255	0.00276654	0.00742799	RRAGB	pLV_0_vs_FOS.fl_0	pLV_0	FOS.fl_0	RRAGB
3.37195	5.14245	1.48501	3.46291	0.000534362	0.00165984	EPYC	pLV_0_vs_FOS.fl_0	pLV_0	FOS.fl_0	EPYC
1572.9	-1.3315	0.0917061	-14.5192	9.1595e-48	2.74359e-46	CYLD	pLV_0_vs_FOS.fl_0	pLV_0	FOS.fl_0	CYLD
46.8234	-1.11074	0.289438	-3.83757	0.000124257	0.000430346	SLC27A5	pLV_0_vs_FOS.fl_0	pLV_0	FOS.fl_0	SLC27A5
6902.97	-0.626032	0.0676962	-9.24766	2.29467e-20	2.914e-19	RPS5	pLV_0_vs_FOS.fl_0	pLV_0	FOS.fl_0	RPS5
10944.4	1.17477	0.0842188	13.949	3.1888e-44	8.82947e-43	FAT1	pLV_0_vs_FOS.fl_0	pLV_0	FOS.fl_0	FAT1
1055.05	-1.03205	0.0905379	-11.3991	4.22429e-30	8.0182e-29	CHMP2B	pLV_0_vs_FOS.fl_0	pLV_0	FOS.fl_0	CHMP2B
513.147	0.229761	0.101319	2.26769	0.0233479	0.0494418	SMAP2	pLV_0_vs_FOS.fl_0	pLV_0	FOS.fl_0	SMAP2
1574.03	0.458763	0.0767149	5.98011	2.22988e-09	1.35551e-08	STARD7	pLV_0_vs_FOS.fl_0	pLV_0	FOS.fl_0	STARD7
469.866	-0.467664	0.101845	-4.59194	4.3915e-06	1.86283e-05	NOA1	pLV_0_vs_FOS.fl_0	pLV_0	FOS.fl_0	NOA1
2227.68	1.41305	0.0789331	17.9019	1.14064e-71	5.34343e-70	SSH1	pLV_0_vs_FOS.fl_0	pLV_0	FOS.fl_0	SSH1
3570.77	-0.322325	0.0680407	-4.73724	2.16651e-06	9.58895e-06	GSTP1	pLV_0_vs_FOS.fl_0	pLV_0	FOS.fl_0	GSTP1
5689.32	0.906463	0.0653418	13.8727	9.27805e-44	2.53847e-42	APLP2	pLV_0_vs_FOS.fl_0	pLV_0	FOS.fl_0	APLP2
65.0759	1.56723	0.251419	6.23355	4.55985e-10	2.94281e-09	FAM234B	pLV_0_vs_FOS.fl_0	pLV_0	FOS.fl_0	FAM234B
1073.9	-0.218974	0.0846021	-2.58828	0.00964568	0.022521	WBP11	pLV_0_vs_FOS.fl_0	pLV_0	FOS.fl_0	WBP11
2435.33	-0.470579	0.0705788	-6.66743	2.60317e-11	1.87696e-10	EIF3I	pLV_0_vs_FOS.fl_0	pLV_0	FOS.fl_0	EIF3I
6205.39	2.71611	0.069177	39.2631	0	0	COL16A1	pLV_0_vs_FOS.fl_0	pLV_0	FOS.fl_0	COL16A1
1840.17	0.38034	0.0726999	5.23165	1.68007e-07	8.46075e-07	TXLNA	pLV_0_vs_FOS.fl_0	pLV_0	FOS.fl_0	TXLNA
349.709	0.919206	0.123655	7.43363	1.0566e-13	8.99952e-13	NCOA1	pLV_0_vs_FOS.fl_0	pLV_0	FOS.fl_0	NCOA1
400.024	-0.255689	0.106977	-2.39014	0.0168421	0.0370729	AGBL5	pLV_0_vs_FOS.fl_0	pLV_0	FOS.fl_0	AGBL5
84.0982	-2.59269	0.250765	-10.3391	4.68749e-25	7.27735e-24	EFR3B	pLV_0_vs_FOS.fl_0	pLV_0	FOS.fl_0	EFR3B
2470.57	-0.266956	0.0749399	-3.56227	0.000367665	0.00117956	RAB10	pLV_0_vs_FOS.fl_0	pLV_0	FOS.fl_0	RAB10
203.189	-0.436547	0.150498	-2.90067	0.00372362	0.00972703	MAPRE3	pLV_0_vs_FOS.fl_0	pLV_0	FOS.fl_0	MAPRE3
7441.11	-1.00039	0.0776281	-12.887	5.32768e-38	1.24069e-36	CD59	pLV_0_vs_FOS.fl_0	pLV_0	FOS.fl_0	CD59
1057.9	-1.5546	0.0989667	-15.7083	1.32719e-55	4.57979e-54	CD82	pLV_0_vs_FOS.fl_0	pLV_0	FOS.fl_0	CD82
188.448	0.904459	0.14958	6.04667	1.47867e-09	9.10539e-09	BCORL1	pLV_0_vs_FOS.fl_0	pLV_0	FOS.fl_0	BCORL1
1302.81	0.283143	0.0934999	3.02827	0.00245954	0.00669859	ATRX	pLV_0_vs_FOS.fl_0	pLV_0	FOS.fl_0	ATRX
104.745	-0.427498	0.187205	-2.28358	0.022396	0.0476828	AK6	pLV_0_vs_FOS.fl_0	pLV_0	FOS.fl_0	AK6
70.734	1.55845	0.237498	6.56197	5.31001e-11	3.73672e-10	MECOM	pLV_0_vs_FOS.fl_0	pLV_0	FOS.fl_0	MECOM
653.139	0.269384	0.0979142	2.75123	0.00593721	0.0146971	PREP	pLV_0_vs_FOS.fl_0	pLV_0	FOS.fl_0	PREP
1138.92	-0.455668	0.0835695	-5.45256	4.96506e-08	2.66263e-07	SLC25A24	pLV_0_vs_FOS.fl_0	pLV_0	FOS.fl_0	SLC25A24
303.014	0.507379	0.121318	4.18224	2.88657e-05	0.000109426	MAP3K4	pLV_0_vs_FOS.fl_0	pLV_0	FOS.fl_0	MAP3K4
2314.61	-0.986587	0.0773388	-12.7567	2.86129e-37	6.56833e-36	AKR1B1	pLV_0_vs_FOS.fl_0	pLV_0	FOS.fl_0	AKR1B1
1288.21	-0.38439	0.0849735	-4.52365	6.07823e-06	2.5245e-05	CPNE3	pLV_0_vs_FOS.fl_0	pLV_0	FOS.fl_0	CPNE3
644.222	-0.287736	0.100651	-2.85876	0.00425306	0.0109556	RRN3	pLV_0_vs_FOS.fl_0	pLV_0	FOS.fl_0	RRN3
9070.26	-0.171555	0.0645319	-2.65845	0.00785009	0.0188026	CTTN	pLV_0_vs_FOS.fl_0	pLV_0	FOS.fl_0	CTTN
4.31215	5.49706	1.41827	3.87589	0.000106236	0.000371444	WNT11	pLV_0_vs_FOS.fl_0	pLV_0	FOS.fl_0	WNT11
454.744	-0.407169	0.105758	-3.85002	0.000118108	0.000410196	MTIF2	pLV_0_vs_FOS.fl_0	pLV_0	FOS.fl_0	MTIF2
632.894	0.407694	0.093468	4.36185	1.28966e-05	5.11012e-05	DDHD2	pLV_0_vs_FOS.fl_0	pLV_0	FOS.fl_0	DDHD2
853.486	-0.256542	0.0895268	-2.86553	0.0041631	0.0107445	EPS15	pLV_0_vs_FOS.fl_0	pLV_0	FOS.fl_0	EPS15
30.139	1.33579	0.352773	3.78654	0.000152762	0.000520345	MGST2	pLV_0_vs_FOS.fl_0	pLV_0	FOS.fl_0	MGST2
489.878	0.296674	0.101243	2.93032	0.00338608	0.00891905	CHERP	pLV_0_vs_FOS.fl_0	pLV_0	FOS.fl_0	CHERP
462.845	-0.305786	0.105635	-2.89475	0.00379457	0.00989634	ATG16L1	pLV_0_vs_FOS.fl_0	pLV_0	FOS.fl_0	ATG16L1
1369.03	-0.184019	0.0770958	-2.38689	0.0169918	0.0373666	POMGNT1	pLV_0_vs_FOS.fl_0	pLV_0	FOS.fl_0	POMGNT1
2204.93	-0.293121	0.0707837	-4.14109	3.45661e-05	0.000129062	DNAJA1	pLV_0_vs_FOS.fl_0	pLV_0	FOS.fl_0	DNAJA1
2834.99	1.1948	0.0750773	15.9143	5.04493e-57	1.79468e-55	B4GALT1	pLV_0_vs_FOS.fl_0	pLV_0	FOS.fl_0	B4GALT1
1039.89	-0.472668	0.0810156	-5.83429	5.4021e-09	3.1714e-08	CHMP5	pLV_0_vs_FOS.fl_0	pLV_0	FOS.fl_0	CHMP5
810.458	-0.239257	0.102598	-2.33199	0.0197011	0.042558	NFX1	pLV_0_vs_FOS.fl_0	pLV_0	FOS.fl_0	NFX1
451.494	-0.379887	0.116604	-3.25793	0.00112229	0.00327759	DIMT1	pLV_0_vs_FOS.fl_0	pLV_0	FOS.fl_0	DIMT1
227.577	2.40682	0.159659	15.0747	2.37476e-51	7.62336e-50	EPDR1	pLV_0_vs_FOS.fl_0	pLV_0	FOS.fl_0	EPDR1
669.943	-0.271136	0.0954458	-2.84074	0.00450093	0.011504	MRPL28	pLV_0_vs_FOS.fl_0	pLV_0	FOS.fl_0	MRPL28
414.951	-0.309197	0.112548	-2.74725	0.00600964	0.0148468	ITPKC	pLV_0_vs_FOS.fl_0	pLV_0	FOS.fl_0	ITPKC
4437.84	-0.298549	0.104159	-2.86629	0.00415315	0.0107222	TMED2	pLV_0_vs_FOS.fl_0	pLV_0	FOS.fl_0	TMED2
258.833	-1.74813	0.468103	-3.7345	0.000188087	0.000633443	ERO1B	pLV_0_vs_FOS.fl_0	pLV_0	FOS.fl_0	ERO1B
21.3789	1.68818	0.426175	3.96124	7.4563e-05	0.000266781	HSD17B2	pLV_0_vs_FOS.fl_0	pLV_0	FOS.fl_0	HSD17B2
5106.1	0.304024	0.0699952	4.34351	1.40227e-05	5.53039e-05	HUWE1	pLV_0_vs_FOS.fl_0	pLV_0	FOS.fl_0	HUWE1
27.8983	0.890452	0.360516	2.46994	0.0135137	0.0304365	NOX4	pLV_0_vs_FOS.fl_0	pLV_0	FOS.fl_0	NOX4
736.85	0.32332	0.093159	3.47063	0.000519241	0.00161599	MTMR2	pLV_0_vs_FOS.fl_0	pLV_0	FOS.fl_0	MTMR2
3348.28	-0.80069	0.0970335	-8.25169	1.56176e-16	1.59796e-15	PPP1R15A	pLV_0_vs_FOS.fl_0	pLV_0	FOS.fl_0	PPP1R15A
2465.41	-0.359051	0.0841574	-4.26642	1.98636e-05	7.69291e-05	TRIP6	pLV_0_vs_FOS.fl_0	pLV_0	FOS.fl_0	TRIP6
17.4851	-0.999069	0.440388	-2.26861	0.0232921	0.04933	ACHE	pLV_0_vs_FOS.fl_0	pLV_0	FOS.fl_0	ACHE
40736.5	0.84617	0.0673277	12.5679	3.16966e-36	7.07467e-35	FTL	pLV_0_vs_FOS.fl_0	pLV_0	FOS.fl_0	FTL
1136.83	0.511788	0.0797271	6.41924	1.36955e-10	9.26935e-10	PIGS	pLV_0_vs_FOS.fl_0	pLV_0	FOS.fl_0	PIGS
3660.59	2.79041	0.0807656	34.5494	1.45301e-261	3.54777e-259	ADAMTS2	pLV_0_vs_FOS.fl_0	pLV_0	FOS.fl_0	ADAMTS2
1231.69	0.281929	0.077875	3.62028	0.000294289	0.000960015	ATXN7L3	pLV_0_vs_FOS.fl_0	pLV_0	FOS.fl_0	ATXN7L3
619.833	-0.464053	0.100385	-4.62272	3.78737e-06	1.62237e-05	PGS1	pLV_0_vs_FOS.fl_0	pLV_0	FOS.fl_0	PGS1
1910.52	-0.556836	0.0742419	-7.5003	6.3672e-14	5.48703e-13	PSMC5	pLV_0_vs_FOS.fl_0	pLV_0	FOS.fl_0	PSMC5
323.774	-0.371325	0.118586	-3.13128	0.00174048	0.00488382	UIMC1	pLV_0_vs_FOS.fl_0	pLV_0	FOS.fl_0	UIMC1
20089.9	1.36029	0.070033	19.4236	4.87446e-84	2.63597e-82	MMP2	pLV_0_vs_FOS.fl_0	pLV_0	FOS.fl_0	MMP2
484.583	1.891	0.113404	16.6749	1.99685e-62	7.77278e-61	LPCAT2	pLV_0_vs_FOS.fl_0	pLV_0	FOS.fl_0	LPCAT2
1078.7	-0.390007	0.0857916	-4.54598	5.46802e-06	2.28224e-05	OGFOD1	pLV_0_vs_FOS.fl_0	pLV_0	FOS.fl_0	OGFOD1
1081.3	-0.313722	0.0812681	-3.86033	0.000113235	0.000394036	NOP14	pLV_0_vs_FOS.fl_0	pLV_0	FOS.fl_0	NOP14
3695.31	0.628657	0.0700324	8.97665	2.79124e-19	3.35928e-18	ADD1	pLV_0_vs_FOS.fl_0	pLV_0	FOS.fl_0	ADD1
49.9919	1.2252	0.28038	4.3698	1.24359e-05	4.94217e-05	TXNDC16	pLV_0_vs_FOS.fl_0	pLV_0	FOS.fl_0	TXNDC16
1046.33	-0.395363	0.0848031	-4.66213	3.12957e-06	1.35354e-05	RTRAF	pLV_0_vs_FOS.fl_0	pLV_0	FOS.fl_0	RTRAF
1582.84	3.12177	0.0884372	35.2993	6.02995e-273	1.49496e-270	NID2	pLV_0_vs_FOS.fl_0	pLV_0	FOS.fl_0	NID2
195.563	0.362399	0.14636	2.47608	0.0132832	0.0299635	GMCL1	pLV_0_vs_FOS.fl_0	pLV_0	FOS.fl_0	GMCL1
679.718	0.563413	0.0930131	6.05735	1.38381e-09	8.55392e-09	KLHL42	pLV_0_vs_FOS.fl_0	pLV_0	FOS.fl_0	KLHL42
14272.4	0.772507	0.0596445	12.9519	2.2931e-38	5.41838e-37	GNAS	pLV_0_vs_FOS.fl_0	pLV_0	FOS.fl_0	GNAS
35.008	-1.38131	0.345719	-3.99547	6.45658e-05	0.000232561	PTHLH	pLV_0_vs_FOS.fl_0	pLV_0	FOS.fl_0	PTHLH
749.682	-0.278902	0.0957994	-2.91132	0.00359907	0.0094292	ERGIC2	pLV_0_vs_FOS.fl_0	pLV_0	FOS.fl_0	ERGIC2
210.815	-0.362391	0.142816	-2.53747	0.0111656	0.0255843	TFAP2C	pLV_0_vs_FOS.fl_0	pLV_0	FOS.fl_0	TFAP2C
51.3061	1.5631	0.280378	5.57498	2.4756e-08	1.36718e-07	CASS4	pLV_0_vs_FOS.fl_0	pLV_0	FOS.fl_0	CASS4
112.252	0.587567	0.196899	2.98411	0.00284407	0.00761457	PIR	pLV_0_vs_FOS.fl_0	pLV_0	FOS.fl_0	PIR
125.937	0.660663	0.175427	3.76604	0.000165857	0.000562811	AAMDC	pLV_0_vs_FOS.fl_0	pLV_0	FOS.fl_0	AAMDC
123.696	1.04818	0.17692	5.9246	3.13064e-09	1.88107e-08	RFX2	pLV_0_vs_FOS.fl_0	pLV_0	FOS.fl_0	RFX2
256.247	-0.469013	0.128938	-3.63751	0.000275282	0.00090166	METTL2A	pLV_0_vs_FOS.fl_0	pLV_0	FOS.fl_0	METTL2A
842.666	-0.629988	0.123253	-5.11135	3.19868e-07	1.56155e-06	CNOT3	pLV_0_vs_FOS.fl_0	pLV_0	FOS.fl_0	CNOT3
180.724	0.516874	0.155747	3.31867	0.000904482	0.00269123	PTPN4	pLV_0_vs_FOS.fl_0	pLV_0	FOS.fl_0	PTPN4
1079.33	-0.521094	0.0843204	-6.17992	6.41338e-10	4.08666e-09	DDX18	pLV_0_vs_FOS.fl_0	pLV_0	FOS.fl_0	DDX18
339.647	1.33555	0.123186	10.8417	2.18362e-27	3.71584e-26	ASAP3	pLV_0_vs_FOS.fl_0	pLV_0	FOS.fl_0	ASAP3
528.156	-0.592707	0.100269	-5.91114	3.39747e-09	2.03079e-08	EDEM2	pLV_0_vs_FOS.fl_0	pLV_0	FOS.fl_0	EDEM2
48.697	1.04883	0.296751	3.53437	0.000408748	0.00130049	FER1L4	pLV_0_vs_FOS.fl_0	pLV_0	FOS.fl_0	FER1L4
589.727	0.564161	0.101146	5.57766	2.43777e-08	1.34814e-07	EPB41L1	pLV_0_vs_FOS.fl_0	pLV_0	FOS.fl_0	EPB41L1
340.231	-0.788947	0.116568	-6.76812	1.3047e-11	9.64021e-11	DOCK9	pLV_0_vs_FOS.fl_0	pLV_0	FOS.fl_0	DOCK9
916.177	-1.11083	0.119641	-9.28466	1.62222e-20	2.07148e-19	ANKRD10	pLV_0_vs_FOS.fl_0	pLV_0	FOS.fl_0	ANKRD10
348.854	-0.342918	0.1239	-2.7677	0.00564533	0.0140436	COQ9	pLV_0_vs_FOS.fl_0	pLV_0	FOS.fl_0	COQ9
52.8077	1.84699	0.291489	6.3364	2.35197e-10	1.5662e-09	ARHGAP28	pLV_0_vs_FOS.fl_0	pLV_0	FOS.fl_0	ARHGAP28
69.8708	0.642477	0.22481	2.85787	0.00426496	0.010982	PPP1R13B	pLV_0_vs_FOS.fl_0	pLV_0	FOS.fl_0	PPP1R13B
1788.4	0.443174	0.0732175	6.05285	1.4231e-09	8.78666e-09	ATRN	pLV_0_vs_FOS.fl_0	pLV_0	FOS.fl_0	ATRN
671.972	-1.18262	0.108919	-10.8577	1.83251e-27	3.13159e-26	SMOX	pLV_0_vs_FOS.fl_0	pLV_0	FOS.fl_0	SMOX
2962.48	-0.649061	0.0741267	-8.7561	2.0212e-18	2.32654e-17	FKBP1A	pLV_0_vs_FOS.fl_0	pLV_0	FOS.fl_0	FKBP1A
65.4886	-1.32509	0.252949	-5.23856	1.6183e-07	8.16244e-07	SLC4A11	pLV_0_vs_FOS.fl_0	pLV_0	FOS.fl_0	SLC4A11
525.052	1.08442	0.107739	10.0653	7.86826e-24	1.16864e-22	DNAAF9	pLV_0_vs_FOS.fl_0	pLV_0	FOS.fl_0	DNAAF9
118.079	1.30318	0.190729	6.83263	8.3374e-12	6.24627e-11	LZTS3	pLV_0_vs_FOS.fl_0	pLV_0	FOS.fl_0	LZTS3
1847.75	-0.51834	0.0741488	-6.99054	2.73831e-12	2.11949e-11	XRN2	pLV_0_vs_FOS.fl_0	pLV_0	FOS.fl_0	XRN2
247.848	-0.380016	0.131577	-2.88815	0.00387512	0.0100885	KIZ	pLV_0_vs_FOS.fl_0	pLV_0	FOS.fl_0	KIZ
697.201	-0.340184	0.089805	-3.78803	0.000151848	0.000517561	SNX5	pLV_0_vs_FOS.fl_0	pLV_0	FOS.fl_0	SNX5
14293	-0.672342	0.0629778	-10.6759	1.32032e-26	2.1645e-25	RPL6	pLV_0_vs_FOS.fl_0	pLV_0	FOS.fl_0	RPL6
8.30103	2.09329	0.749531	2.7928	0.00522545	0.0131493	P2RX7	pLV_0_vs_FOS.fl_0	pLV_0	FOS.fl_0	P2RX7
419.108	-0.297311	0.10753	-2.7649	0.00569396	0.0141384	ESF1	pLV_0_vs_FOS.fl_0	pLV_0	FOS.fl_0	ESF1
299.217	-0.331219	0.130491	-2.53826	0.0111406	0.0255379	RBBP9	pLV_0_vs_FOS.fl_0	pLV_0	FOS.fl_0	RBBP9
1951.9	-0.188534	0.0797606	-2.36375	0.0180912	0.0394881	ANAPC5	pLV_0_vs_FOS.fl_0	pLV_0	FOS.fl_0	ANAPC5
161.29	0.789522	0.162445	4.86025	1.17236e-06	5.3611e-06	SLC8B1	pLV_0_vs_FOS.fl_0	pLV_0	FOS.fl_0	SLC8B1
3005.08	0.285202	0.0720958	3.95587	7.62558e-05	0.000272656	GCN1	pLV_0_vs_FOS.fl_0	pLV_0	FOS.fl_0	GCN1
29933.7	-0.763862	0.0592393	-12.8945	4.83278e-38	1.1287e-36	RPLP0	pLV_0_vs_FOS.fl_0	pLV_0	FOS.fl_0	RPLP0
3307.98	-0.412207	0.0662201	-6.2248	4.82161e-10	3.10428e-09	PXN	pLV_0_vs_FOS.fl_0	pLV_0	FOS.fl_0	PXN
306.623	-0.617094	0.123245	-5.00705	5.52714e-07	2.62665e-06	TRMT6	pLV_0_vs_FOS.fl_0	pLV_0	FOS.fl_0	TRMT6
2625.53	-0.197094	0.0735883	-2.67833	0.00739894	0.0178574	PEBP1	pLV_0_vs_FOS.fl_0	pLV_0	FOS.fl_0	PEBP1
46.1163	1.47885	0.288405	5.12767	2.93345e-07	1.43686e-06	TBX5	pLV_0_vs_FOS.fl_0	pLV_0	FOS.fl_0	TBX5
432.643	-0.265494	0.115943	-2.28987	0.0220291	0.0469638	BRAP	pLV_0_vs_FOS.fl_0	pLV_0	FOS.fl_0	BRAP
1650.46	-0.48465	0.0750036	-6.46169	1.03541e-10	7.1033e-10	ERP29	pLV_0_vs_FOS.fl_0	pLV_0	FOS.fl_0	ERP29
3885.63	-0.344712	0.0738837	-4.6656	3.07712e-06	1.33193e-05	FUS	pLV_0_vs_FOS.fl_0	pLV_0	FOS.fl_0	FUS
801.89	-0.587979	0.0934917	-6.2891	3.19306e-10	2.09427e-09	IGBP1	pLV_0_vs_FOS.fl_0	pLV_0	FOS.fl_0	IGBP1
1451.26	-0.637904	0.0779744	-8.18094	2.81641e-16	2.82429e-15	FXYD5	pLV_0_vs_FOS.fl_0	pLV_0	FOS.fl_0	FXYD5
940.527	-0.573531	0.0872374	-6.57437	4.88584e-11	3.45331e-10	GRAMD1A	pLV_0_vs_FOS.fl_0	pLV_0	FOS.fl_0	GRAMD1A
983.024	0.625881	0.0859326	7.2834	3.25507e-13	2.68589e-12	HEPH	pLV_0_vs_FOS.fl_0	pLV_0	FOS.fl_0	HEPH
290.12	0.323037	0.127216	2.53928	0.0111081	0.0254706	CDIP1	pLV_0_vs_FOS.fl_0	pLV_0	FOS.fl_0	CDIP1
9694.93	0.396164	0.0670059	5.91238	3.37202e-09	2.01708e-08	GANAB	pLV_0_vs_FOS.fl_0	pLV_0	FOS.fl_0	GANAB
144.817	1.09272	0.187282	5.83465	5.39041e-09	3.16569e-08	GMIP	pLV_0_vs_FOS.fl_0	pLV_0	FOS.fl_0	GMIP
2546.76	0.327687	0.0727906	4.50178	6.73863e-06	2.78587e-05	MLF2	pLV_0_vs_FOS.fl_0	pLV_0	FOS.fl_0	MLF2
2238.22	-0.288425	0.0870688	-3.31261	0.000924299	0.00274311	DDX24	pLV_0_vs_FOS.fl_0	pLV_0	FOS.fl_0	DDX24
374.516	0.331145	0.114497	2.89217	0.0038259	0.00996998	RCOR1	pLV_0_vs_FOS.fl_0	pLV_0	FOS.fl_0	RCOR1
935.75	-0.238349	0.0985382	-2.41885	0.0155697	0.0345791	GPATCH2L	pLV_0_vs_FOS.fl_0	pLV_0	FOS.fl_0	GPATCH2L
824.411	0.485273	0.111385	4.35672	1.32023e-05	5.22099e-05	LTBP4	pLV_0_vs_FOS.fl_0	pLV_0	FOS.fl_0	LTBP4
590.92	0.52608	0.10189	5.1632	2.42766e-07	1.20042e-06	PCBP4	pLV_0_vs_FOS.fl_0	pLV_0	FOS.fl_0	PCBP4
231.03	1.20952	0.141842	8.52725	1.49864e-17	1.6429e-16	YPEL3	pLV_0_vs_FOS.fl_0	pLV_0	FOS.fl_0	YPEL3
316.59	-0.287538	0.12278	-2.3419	0.0191857	0.0415618	MRPS33	pLV_0_vs_FOS.fl_0	pLV_0	FOS.fl_0	MRPS33
1748.96	-0.556627	0.0774864	-7.18355	6.79246e-13	5.48125e-12	NUDC	pLV_0_vs_FOS.fl_0	pLV_0	FOS.fl_0	NUDC
491.071	2.27832	0.128642	17.7106	3.47586e-70	1.5823e-68	ICAM1	pLV_0_vs_FOS.fl_0	pLV_0	FOS.fl_0	ICAM1
948.57	-0.633178	0.0864008	-7.32837	2.32961e-13	1.93613e-12	SPG21	pLV_0_vs_FOS.fl_0	pLV_0	FOS.fl_0	SPG21
1272.87	-1.45994	0.318656	-4.58156	4.61512e-06	1.95255e-05	DNAJB11	pLV_0_vs_FOS.fl_0	pLV_0	FOS.fl_0	DNAJB11
740.606	1.33655	0.096688	13.8233	1.84451e-43	5.01253e-42	P3H2	pLV_0_vs_FOS.fl_0	pLV_0	FOS.fl_0	P3H2
33.4517	1.1447	0.335463	3.41229	0.000644186	0.00197059	CHRD	pLV_0_vs_FOS.fl_0	pLV_0	FOS.fl_0	CHRD
866.796	0.388637	0.0917293	4.23678	2.26744e-05	8.70824e-05	RAB11FIP3	pLV_0_vs_FOS.fl_0	pLV_0	FOS.fl_0	RAB11FIP3
2842.17	0.252092	0.073306	3.4389	0.000584081	0.00180108	GOLGA3	pLV_0_vs_FOS.fl_0	pLV_0	FOS.fl_0	GOLGA3
4767.21	-0.300698	0.0664633	-4.52427	6.06045e-06	2.51777e-05	PABPC4	pLV_0_vs_FOS.fl_0	pLV_0	FOS.fl_0	PABPC4
245.156	-0.486377	0.130969	-3.71367	0.000204276	0.000683109	MCOLN1	pLV_0_vs_FOS.fl_0	pLV_0	FOS.fl_0	MCOLN1
992.862	0.437911	0.0853582	5.13028	2.89317e-07	1.42015e-06	USP48	pLV_0_vs_FOS.fl_0	pLV_0	FOS.fl_0	USP48
417.991	1.25198	0.11871	10.5466	5.26765e-26	8.40478e-25	EFNB1	pLV_0_vs_FOS.fl_0	pLV_0	FOS.fl_0	EFNB1
4272.89	-0.491887	0.0823182	-5.97544	2.29477e-09	1.39285e-08	AARS1	pLV_0_vs_FOS.fl_0	pLV_0	FOS.fl_0	AARS1
5370.85	0.576433	0.0654761	8.80372	1.32359e-18	1.5434e-17	GLG1	pLV_0_vs_FOS.fl_0	pLV_0	FOS.fl_0	GLG1
718.684	1.22153	0.0976885	12.5044	7.0647e-36	1.57031e-34	PLEKHG2	pLV_0_vs_FOS.fl_0	pLV_0	FOS.fl_0	PLEKHG2
281.824	0.337793	0.125728	2.68669	0.00721635	0.0174672	PITPNM2	pLV_0_vs_FOS.fl_0	pLV_0	FOS.fl_0	PITPNM2
751.335	-0.425392	0.0909164	-4.67894	2.88367e-06	1.25561e-05	EXOC1	pLV_0_vs_FOS.fl_0	pLV_0	FOS.fl_0	EXOC1
1569.9	0.198167	0.0825947	2.39927	0.0164278	0.0362599	OSBPL8	pLV_0_vs_FOS.fl_0	pLV_0	FOS.fl_0	OSBPL8
120.027	0.650623	0.189134	3.44001	0.000581692	0.00179529	DTX2	pLV_0_vs_FOS.fl_0	pLV_0	FOS.fl_0	DTX2
308.341	-0.775115	0.128812	-6.01744	1.772e-09	1.08619e-08	PUS7	pLV_0_vs_FOS.fl_0	pLV_0	FOS.fl_0	PUS7
7298.45	0.764275	0.0752166	10.161	2.96079e-24	4.46753e-23	LAMB1	pLV_0_vs_FOS.fl_0	pLV_0	FOS.fl_0	LAMB1
1306.25	-0.663449	0.078513	-8.45018	2.90864e-17	3.12069e-16	DLD	pLV_0_vs_FOS.fl_0	pLV_0	FOS.fl_0	DLD
787.329	-0.352717	0.093043	-3.79091	0.000150099	0.000511709	TXNL1	pLV_0_vs_FOS.fl_0	pLV_0	FOS.fl_0	TXNL1
901.452	0.680372	0.0945811	7.19353	6.31351e-13	5.10498e-12	CMTM6	pLV_0_vs_FOS.fl_0	pLV_0	FOS.fl_0	CMTM6
2630.64	-2.58662	0.0887927	-29.131	1.45303e-186	2.27335e-184	ITGA6	pLV_0_vs_FOS.fl_0	pLV_0	FOS.fl_0	ITGA6
1814.7	0.681645	0.0767327	8.88336	6.48711e-19	7.6811e-18	MAP3K20	pLV_0_vs_FOS.fl_0	pLV_0	FOS.fl_0	MAP3K20
894.252	-0.671424	0.0894455	-7.50651	6.07237e-14	5.24417e-13	FH	pLV_0_vs_FOS.fl_0	pLV_0	FOS.fl_0	FH
779.286	2.48136	0.129437	19.1704	6.53835e-82	3.4321e-80	SEL1L3	pLV_0_vs_FOS.fl_0	pLV_0	FOS.fl_0	SEL1L3
886.976	0.287068	0.0905558	3.17007	0.00152403	0.0043384	ALKBH5	pLV_0_vs_FOS.fl_0	pLV_0	FOS.fl_0	ALKBH5
315.992	0.28844	0.122781	2.34922	0.0188128	0.0408637	NLRP1	pLV_0_vs_FOS.fl_0	pLV_0	FOS.fl_0	NLRP1
130.992	-0.449846	0.176604	-2.54721	0.0108589	0.0249916	PITPNM3	pLV_0_vs_FOS.fl_0	pLV_0	FOS.fl_0	PITPNM3
712.872	-0.254005	0.0909625	-2.79242	0.0052316	0.0131627	SPAG7	pLV_0_vs_FOS.fl_0	pLV_0	FOS.fl_0	SPAG7
368.562	0.911056	0.118457	7.69106	1.4592e-14	1.31589e-13	ZFHX4	pLV_0_vs_FOS.fl_0	pLV_0	FOS.fl_0	ZFHX4
128.792	-2.5714	0.211717	-12.1454	6.06495e-34	1.2776e-32	RGS17	pLV_0_vs_FOS.fl_0	pLV_0	FOS.fl_0	RGS17
6.85821	-2.3469	0.825248	-2.84388	0.00445683	0.0114057	ANGPT2	pLV_0_vs_FOS.fl_0	pLV_0	FOS.fl_0	ANGPT2
273.739	-0.411577	0.125286	-3.2851	0.00101947	0.00300171	TMEM101	pLV_0_vs_FOS.fl_0	pLV_0	FOS.fl_0	TMEM101
30874.5	1.60449	0.0665776	24.0996	2.52559e-128	2.21195e-126	CCDC80	pLV_0_vs_FOS.fl_0	pLV_0	FOS.fl_0	CCDC80
1545.19	-0.852883	0.0757618	-11.2574	2.12892e-29	3.94794e-28	PSME1	pLV_0_vs_FOS.fl_0	pLV_0	FOS.fl_0	PSME1
376.55	-0.38568	0.128374	-3.00434	0.00266156	0.00718202	PPP2R3C	pLV_0_vs_FOS.fl_0	pLV_0	FOS.fl_0	PPP2R3C
76.518	2.77067	0.270014	10.2612	1.05381e-24	1.62043e-23	SLC7A8	pLV_0_vs_FOS.fl_0	pLV_0	FOS.fl_0	SLC7A8
241.709	-0.376567	0.137435	-2.73996	0.0061446	0.0151407	OSGEP	pLV_0_vs_FOS.fl_0	pLV_0	FOS.fl_0	OSGEP
388.314	0.526834	0.115331	4.56802	4.92357e-06	2.07217e-05	SLC22A17	pLV_0_vs_FOS.fl_0	pLV_0	FOS.fl_0	SLC22A17
930.826	-0.265192	0.0849747	-3.12083	0.0018034	0.00504546	SCFD1	pLV_0_vs_FOS.fl_0	pLV_0	FOS.fl_0	SCFD1
3389.49	-0.264624	0.0746209	-3.54625	0.000390757	0.00124768	HECTD1	pLV_0_vs_FOS.fl_0	pLV_0	FOS.fl_0	HECTD1
5523.74	-0.509043	0.0682617	-7.45723	8.83607e-14	7.56527e-13	HNRNPC	pLV_0_vs_FOS.fl_0	pLV_0	FOS.fl_0	HNRNPC
5.21632	2.32965	1.01453	2.29629	0.0216591	0.0463098	RPGRIP1	pLV_0_vs_FOS.fl_0	pLV_0	FOS.fl_0	RPGRIP1
2411	-0.330968	0.0768976	-4.304	1.67739e-05	6.5562e-05	SUPT16H	pLV_0_vs_FOS.fl_0	pLV_0	FOS.fl_0	SUPT16H
19.9886	1.13378	0.417873	2.71321	0.00666345	0.0162699	TGM1	pLV_0_vs_FOS.fl_0	pLV_0	FOS.fl_0	TGM1
6.6309	3.08193	0.937841	3.2862	0.0010155	0.00299282	SEMA6A	pLV_0_vs_FOS.fl_0	pLV_0	FOS.fl_0	SEMA6A
1049.65	-0.390148	0.0998185	-3.90857	9.28445e-05	0.000327322	TRPM7	pLV_0_vs_FOS.fl_0	pLV_0	FOS.fl_0	TRPM7
270.783	-1.28983	0.13128	-9.82508	8.78046e-23	1.24448e-21	TYRO3	pLV_0_vs_FOS.fl_0	pLV_0	FOS.fl_0	TYRO3
155.68	0.41546	0.18273	2.27363	0.0229882	0.048757	WDR76	pLV_0_vs_FOS.fl_0	pLV_0	FOS.fl_0	WDR76
979.104	-0.202649	0.0834307	-2.42895	0.0151427	0.033733	SNAP23	pLV_0_vs_FOS.fl_0	pLV_0	FOS.fl_0	SNAP23
332.409	1.2826	0.130693	9.81383	9.81743e-23	1.38657e-21	TBX15	pLV_0_vs_FOS.fl_0	pLV_0	FOS.fl_0	TBX15
3164.31	0.674397	0.0742831	9.07875	1.09834e-19	1.35319e-18	PHGDH	pLV_0_vs_FOS.fl_0	pLV_0	FOS.fl_0	PHGDH
10.6958	3.48888	0.803152	4.34398	1.39922e-05	5.51982e-05	COL9A3	pLV_0_vs_FOS.fl_0	pLV_0	FOS.fl_0	COL9A3
3045.7	-1.03192	0.0686334	-15.0353	4.31315e-51	1.37093e-49	EZR	pLV_0_vs_FOS.fl_0	pLV_0	FOS.fl_0	EZR
5043.87	0.697217	0.0920184	7.57693	3.53831e-14	3.11074e-13	MYL6	pLV_0_vs_FOS.fl_0	pLV_0	FOS.fl_0	MYL6
163.5	0.864264	0.177913	4.85779	1.18702e-06	5.42663e-06	CLSPN	pLV_0_vs_FOS.fl_0	pLV_0	FOS.fl_0	CLSPN
119.631	-0.842621	0.191314	-4.4044	1.06077e-05	4.27253e-05	RFFL	pLV_0_vs_FOS.fl_0	pLV_0	FOS.fl_0	RFFL
225.155	-0.372947	0.136558	-2.73106	0.00631308	0.015525	MFSD11	pLV_0_vs_FOS.fl_0	pLV_0	FOS.fl_0	MFSD11
1958.7	1.16112	0.093564	12.4099	2.30997e-35	5.05777e-34	DPYSL2	pLV_0_vs_FOS.fl_0	pLV_0	FOS.fl_0	DPYSL2
517.004	3.92251	0.151457	25.8986	6.9094e-148	7.57449e-146	TGFB2	pLV_0_vs_FOS.fl_0	pLV_0	FOS.fl_0	TGFB2
810.412	-0.221988	0.0913047	-2.43128	0.0150454	0.0335348	NUP50	pLV_0_vs_FOS.fl_0	pLV_0	FOS.fl_0	NUP50
2006.39	0.213003	0.0722105	2.94976	0.00318024	0.00842227	COMT	pLV_0_vs_FOS.fl_0	pLV_0	FOS.fl_0	COMT
1016.33	-0.385217	0.0893498	-4.31134	1.62271e-05	6.35326e-05	ECHDC1	pLV_0_vs_FOS.fl_0	pLV_0	FOS.fl_0	ECHDC1
2624.66	-0.916698	0.0704478	-13.0125	1.03953e-38	2.47446e-37	LRRFIP2	pLV_0_vs_FOS.fl_0	pLV_0	FOS.fl_0	LRRFIP2
125.758	-1.47407	0.19714	-7.47728	7.58739e-14	6.50723e-13	XYLB	pLV_0_vs_FOS.fl_0	pLV_0	FOS.fl_0	XYLB
347.112	0.267776	0.114967	2.32915	0.0198511	0.0428476	HDAC6	pLV_0_vs_FOS.fl_0	pLV_0	FOS.fl_0	HDAC6
271.449	-0.849535	0.16613	-5.11369	3.15925e-07	1.54371e-06	CDC6	pLV_0_vs_FOS.fl_0	pLV_0	FOS.fl_0	CDC6
1055.98	-0.748115	0.10431	-7.17203	7.38924e-13	5.9509e-12	SUCO	pLV_0_vs_FOS.fl_0	pLV_0	FOS.fl_0	SUCO
650.485	-1.14441	0.114313	-10.0112	1.3615e-23	1.99279e-22	MSH2	pLV_0_vs_FOS.fl_0	pLV_0	FOS.fl_0	MSH2
134.101	1.63107	0.183346	8.89612	5.78307e-19	6.8626e-18	MAP3K1	pLV_0_vs_FOS.fl_0	pLV_0	FOS.fl_0	MAP3K1
230.927	0.621826	0.15208	4.0888	4.33606e-05	0.000159315	HOOK2	pLV_0_vs_FOS.fl_0	pLV_0	FOS.fl_0	HOOK2
4224.89	0.255708	0.0713352	3.5846	0.000337596	0.00109135	ARCN1	pLV_0_vs_FOS.fl_0	pLV_0	FOS.fl_0	ARCN1
25.5254	1.7282	0.394048	4.38577	1.15577e-05	4.61477e-05	EPB41L4B	pLV_0_vs_FOS.fl_0	pLV_0	FOS.fl_0	EPB41L4B
102.264	-0.961156	0.196358	-4.89491	9.83499e-07	4.55041e-06	TMEM38B	pLV_0_vs_FOS.fl_0	pLV_0	FOS.fl_0	TMEM38B
281.9	-2.28108	0.139454	-16.3572	3.86461e-60	1.46537e-58	PTGS1	pLV_0_vs_FOS.fl_0	pLV_0	FOS.fl_0	PTGS1
1255.19	-0.606329	0.0981112	-6.18002	6.4095e-10	4.08666e-09	TBC1D2	pLV_0_vs_FOS.fl_0	pLV_0	FOS.fl_0	TBC1D2
284.522	-0.338491	0.12304	-2.75106	0.00594036	0.0147026	CWF19L1	pLV_0_vs_FOS.fl_0	pLV_0	FOS.fl_0	CWF19L1
31.7917	0.964265	0.341045	2.82738	0.00469306	0.0119628	SEMA4G	pLV_0_vs_FOS.fl_0	pLV_0	FOS.fl_0	SEMA4G
20.2196	1.53101	0.435467	3.51579	0.000438442	0.00138757	TLL2	pLV_0_vs_FOS.fl_0	pLV_0	FOS.fl_0	TLL2
111.881	3.00969	0.243381	12.3662	3.98357e-35	8.64e-34	BAMBI	pLV_0_vs_FOS.fl_0	pLV_0	FOS.fl_0	BAMBI
165.286	-0.524649	0.16384	-3.2022	0.00136382	0.00391624	CREM	pLV_0_vs_FOS.fl_0	pLV_0	FOS.fl_0	CREM
598.808	-0.269314	0.100762	-2.67276	0.00752305	0.0181135	NUBP2	pLV_0_vs_FOS.fl_0	pLV_0	FOS.fl_0	NUBP2
337.807	0.992009	0.136057	7.29113	3.07375e-13	2.53888e-12	HIVEP1	pLV_0_vs_FOS.fl_0	pLV_0	FOS.fl_0	HIVEP1
747.938	-0.584965	0.0935446	-6.25332	4.01814e-10	2.61204e-09	SRPK1	pLV_0_vs_FOS.fl_0	pLV_0	FOS.fl_0	SRPK1
620.048	0.30802	0.111123	2.77189	0.00557324	0.0138793	BRPF3	pLV_0_vs_FOS.fl_0	pLV_0	FOS.fl_0	BRPF3
16680.8	-0.299788	0.0615103	-4.87379	1.09479e-06	5.03496e-06	HSP90AB1	pLV_0_vs_FOS.fl_0	pLV_0	FOS.fl_0	HSP90AB1
815.918	-0.219496	0.0908412	-2.41626	0.0156807	0.0347921	CDC5L	pLV_0_vs_FOS.fl_0	pLV_0	FOS.fl_0	CDC5L
940.913	-1.02219	0.102035	-10.018	1.27001e-23	1.86396e-22	ITPR3	pLV_0_vs_FOS.fl_0	pLV_0	FOS.fl_0	ITPR3
2742.6	2.71958	0.0802532	33.8875	1.01708e-251	2.34146e-249	DSP	pLV_0_vs_FOS.fl_0	pLV_0	FOS.fl_0	DSP
307.659	0.623872	0.121801	5.12204	3.02246e-07	1.47956e-06	SIRT1	pLV_0_vs_FOS.fl_0	pLV_0	FOS.fl_0	SIRT1
277.493	-0.645942	0.132731	-4.86654	1.13569e-06	5.20671e-06	IFT74	pLV_0_vs_FOS.fl_0	pLV_0	FOS.fl_0	IFT74
312.963	-0.561139	0.120457	-4.65843	3.18624e-06	1.37695e-05	JAK2	pLV_0_vs_FOS.fl_0	pLV_0	FOS.fl_0	JAK2
2442.75	1.05379	0.0764739	13.7798	3.37298e-43	9.08955e-42	ABL1	pLV_0_vs_FOS.fl_0	pLV_0	FOS.fl_0	ABL1
474.909	0.613253	0.11033	5.55835	2.7234e-08	1.4989e-07	ACOT7	pLV_0_vs_FOS.fl_0	pLV_0	FOS.fl_0	ACOT7
67.7279	1.53401	0.24319	6.30786	2.82927e-10	1.86707e-09	SYDE2	pLV_0_vs_FOS.fl_0	pLV_0	FOS.fl_0	SYDE2
174.826	1.81823	0.16114	11.2835	1.58233e-29	2.94448e-28	PCSK5	pLV_0_vs_FOS.fl_0	pLV_0	FOS.fl_0	PCSK5
2212.5	-1.4671	0.316418	-4.63659	3.54199e-06	1.52252e-05	SCD	pLV_0_vs_FOS.fl_0	pLV_0	FOS.fl_0	SCD
579.221	2.20505	0.111102	19.8472	1.16609e-87	6.64014e-86	ABLIM1	pLV_0_vs_FOS.fl_0	pLV_0	FOS.fl_0	ABLIM1
170.739	-0.478426	0.153432	-3.11816	0.00181983	0.00509054	ERMP1	pLV_0_vs_FOS.fl_0	pLV_0	FOS.fl_0	ERMP1
1417.08	0.292598	0.0899262	3.25375	0.00113891	0.00331818	RAB18	pLV_0_vs_FOS.fl_0	pLV_0	FOS.fl_0	RAB18
8077.87	-0.564882	0.0999992	-5.64886	1.61512e-08	9.0881e-08	NRP1	pLV_0_vs_FOS.fl_0	pLV_0	FOS.fl_0	NRP1
13.3667	6.14553	1.25592	4.89323	9.9192e-07	4.58674e-06	PALMD	pLV_0_vs_FOS.fl_0	pLV_0	FOS.fl_0	PALMD
1214	-0.489859	0.0846889	-5.78422	7.28483e-09	4.22436e-08	WASHC2A	pLV_0_vs_FOS.fl_0	pLV_0	FOS.fl_0	WASHC2A
113.685	1.1964	0.195603	6.11645	9.56802e-10	5.99956e-09	MAST3	pLV_0_vs_FOS.fl_0	pLV_0	FOS.fl_0	MAST3
3485.21	-0.316547	0.0763868	-4.144	3.41299e-05	0.000127602	MYO9B	pLV_0_vs_FOS.fl_0	pLV_0	FOS.fl_0	MYO9B
288.296	1.01372	0.136523	7.42526	1.12555e-13	9.57668e-13	KCNK6	pLV_0_vs_FOS.fl_0	pLV_0	FOS.fl_0	KCNK6
1806.99	0.206302	0.0793499	2.5999	0.00932523	0.0218647	PSMD8	pLV_0_vs_FOS.fl_0	pLV_0	FOS.fl_0	PSMD8
228.444	-1.65358	0.170997	-9.67026	4.03336e-22	5.59841e-21	STX1B	pLV_0_vs_FOS.fl_0	pLV_0	FOS.fl_0	STX1B
276.92	-0.288719	0.123231	-2.3429	0.0191343	0.041467	HSD3B7	pLV_0_vs_FOS.fl_0	pLV_0	FOS.fl_0	HSD3B7
605.87	0.305661	0.101252	3.01882	0.0025376	0.00688442	BCL7C	pLV_0_vs_FOS.fl_0	pLV_0	FOS.fl_0	BCL7C
359.326	0.689326	0.144927	4.75636	1.97111e-06	8.76359e-06	PRKY	pLV_0_vs_FOS.fl_0	pLV_0	FOS.fl_0	PRKY
186.125	0.458129	0.153972	2.97541	0.00292598	0.00781183	MARCHF2	pLV_0_vs_FOS.fl_0	pLV_0	FOS.fl_0	MARCHF2
571.614	-0.544864	0.10166	-5.35968	8.33689e-08	4.36057e-07	TECR	pLV_0_vs_FOS.fl_0	pLV_0	FOS.fl_0	TECR
857.028	-0.593804	0.090973	-6.52726	6.69848e-11	4.67299e-10	TIMM13	pLV_0_vs_FOS.fl_0	pLV_0	FOS.fl_0	TIMM13
500.861	-0.47391	0.107642	-4.40265	1.06936e-05	4.3028e-05	MTAP	pLV_0_vs_FOS.fl_0	pLV_0	FOS.fl_0	MTAP
2014.46	-0.200524	0.0808736	-2.47948	0.0131575	0.0296965	POLR2E	pLV_0_vs_FOS.fl_0	pLV_0	FOS.fl_0	POLR2E
772.656	-0.454745	0.0937555	-4.85033	1.23257e-06	5.61892e-06	POLRMT	pLV_0_vs_FOS.fl_0	pLV_0	FOS.fl_0	POLRMT
77.6013	1.70961	0.23873	7.16129	7.992e-13	6.4139e-12	RASSF7	pLV_0_vs_FOS.fl_0	pLV_0	FOS.fl_0	RASSF7
528.318	1.29119	0.109575	11.7836	4.74238e-32	9.49359e-31	GADD45B	pLV_0_vs_FOS.fl_0	pLV_0	FOS.fl_0	GADD45B
214.649	2.13248	0.156168	13.655	1.88443e-42	5.01116e-41	PALM	pLV_0_vs_FOS.fl_0	pLV_0	FOS.fl_0	PALM
944.536	-0.387396	0.10313	-3.75639	0.000172384	0.000583483	RANBP1	pLV_0_vs_FOS.fl_0	pLV_0	FOS.fl_0	RANBP1
697.536	0.268329	0.0938661	2.85864	0.00425465	0.0109579	CRKL	pLV_0_vs_FOS.fl_0	pLV_0	FOS.fl_0	CRKL
172.85	3.09742	0.19805	15.6396	3.91339e-55	1.33895e-53	MMP11	pLV_0_vs_FOS.fl_0	pLV_0	FOS.fl_0	MMP11
135.926	-1.05283	0.170912	-6.16007	7.27134e-10	4.61511e-09	P2RX6	pLV_0_vs_FOS.fl_0	pLV_0	FOS.fl_0	P2RX6
45.9964	-2.32707	0.348708	-6.67341	2.49923e-11	1.80687e-10	SLC7A4	pLV_0_vs_FOS.fl_0	pLV_0	FOS.fl_0	SLC7A4
797.828	0.632849	0.0964706	6.56002	5.38013e-11	3.78275e-10	CABIN1	pLV_0_vs_FOS.fl_0	pLV_0	FOS.fl_0	CABIN1
120.465	0.568172	0.203635	2.79015	0.00526833	0.0132345	TBC1D10A	pLV_0_vs_FOS.fl_0	pLV_0	FOS.fl_0	TBC1D10A
20.1207	2.97637	0.530975	5.60548	2.07682e-08	1.15869e-07	GGT5	pLV_0_vs_FOS.fl_0	pLV_0	FOS.fl_0	GGT5
127.01	-0.78826	0.181627	-4.33999	1.4249e-05	5.61149e-05	SEC14L2	pLV_0_vs_FOS.fl_0	pLV_0	FOS.fl_0	SEC14L2
623.85	-0.310864	0.105455	-2.94782	0.0032002	0.00846996	SPECC1L	pLV_0_vs_FOS.fl_0	pLV_0	FOS.fl_0	SPECC1L
520.373	0.386576	0.113181	3.41556	0.000636505	0.00194746	PPIL2	pLV_0_vs_FOS.fl_0	pLV_0	FOS.fl_0	PPIL2
693.041	-0.60603	0.094399	-6.41988	1.36384e-10	9.23456e-10	SNRPD3	pLV_0_vs_FOS.fl_0	pLV_0	FOS.fl_0	SNRPD3
1741.45	-0.613208	0.0894067	-6.85863	6.95217e-12	5.23524e-11	PES1	pLV_0_vs_FOS.fl_0	pLV_0	FOS.fl_0	PES1
1200.17	-0.401931	0.0824562	-4.87447	1.09099e-06	5.02034e-06	PPM1F	pLV_0_vs_FOS.fl_0	pLV_0	FOS.fl_0	PPM1F
300.87	-1.27938	0.134084	-9.54164	1.40585e-21	1.91023e-20	SLC35E4	pLV_0_vs_FOS.fl_0	pLV_0	FOS.fl_0	SLC35E4
5.36763	-5.94118	1.35828	-4.37404	1.21967e-05	4.85426e-05	CYTH4	pLV_0_vs_FOS.fl_0	pLV_0	FOS.fl_0	CYTH4
16.5141	-2.36684	0.518279	-4.56673	4.95384e-06	2.08273e-05	MFNG	pLV_0_vs_FOS.fl_0	pLV_0	FOS.fl_0	MFNG
910.982	-1.85022	0.0984323	-18.7969	8.01291e-79	4.08633e-77	CARD10	pLV_0_vs_FOS.fl_0	pLV_0	FOS.fl_0	CARD10
974.839	0.352528	0.0964248	3.65598	0.000256198	0.000844475	SLC25A1	pLV_0_vs_FOS.fl_0	pLV_0	FOS.fl_0	SLC25A1
15.4182	1.36742	0.525972	2.5998	0.00932778	0.0218675	GRK3	pLV_0_vs_FOS.fl_0	pLV_0	FOS.fl_0	GRK3
23.1097	1.04923	0.402002	2.61001	0.00905402	0.021269	SH3BP1	pLV_0_vs_FOS.fl_0	pLV_0	FOS.fl_0	SH3BP1
482.959	-0.273912	0.10263	-2.66892	0.00760966	0.018284	HPS4	pLV_0_vs_FOS.fl_0	pLV_0	FOS.fl_0	HPS4
174.32	2.7541	0.197088	13.9739	2.24841e-44	6.26869e-43	PIK3IP1	pLV_0_vs_FOS.fl_0	pLV_0	FOS.fl_0	PIK3IP1
1664.54	0.431618	0.0801525	5.38495	7.24628e-08	3.81116e-07	TRIOBP	pLV_0_vs_FOS.fl_0	pLV_0	FOS.fl_0	TRIOBP
392.339	-0.449029	0.122273	-3.67236	0.000240324	0.000794915	GCAT	pLV_0_vs_FOS.fl_0	pLV_0	FOS.fl_0	GCAT
1978.25	-0.611297	0.0746562	-8.18817	2.65232e-16	2.66473e-15	EIF3L	pLV_0_vs_FOS.fl_0	pLV_0	FOS.fl_0	EIF3L
1402.36	-0.753854	0.0774252	-9.73654	2.10598e-22	2.95112e-21	SNU13	pLV_0_vs_FOS.fl_0	pLV_0	FOS.fl_0	SNU13
1823.35	-0.956062	0.0902771	-10.5903	3.30531e-26	5.32119e-25	MICALL1	pLV_0_vs_FOS.fl_0	pLV_0	FOS.fl_0	MICALL1
495.991	-0.459157	0.111813	-4.10646	4.01768e-05	0.000148532	POLR2F	pLV_0_vs_FOS.fl_0	pLV_0	FOS.fl_0	POLR2F
676.451	1.28146	0.100489	12.7522	3.02912e-37	6.94371e-36	TTC28	pLV_0_vs_FOS.fl_0	pLV_0	FOS.fl_0	TTC28
1470.19	0.445466	0.079729	5.58725	2.30688e-08	1.28191e-07	KDELR3	pLV_0_vs_FOS.fl_0	pLV_0	FOS.fl_0	KDELR3
479.487	0.471703	0.103605	4.55291	5.29097e-06	2.2158e-05	TCF20	pLV_0_vs_FOS.fl_0	pLV_0	FOS.fl_0	TCF20
715.72	-0.53714	0.110219	-4.87337	1.09709e-06	5.0441e-06	TOMM22	pLV_0_vs_FOS.fl_0	pLV_0	FOS.fl_0	TOMM22
2985.07	-0.49281	0.0919557	-5.35921	8.35862e-08	4.37051e-07	XBP1	pLV_0_vs_FOS.fl_0	pLV_0	FOS.fl_0	XBP1
1577.01	-0.418686	0.0813898	-5.14421	2.6865e-07	1.32273e-06	RTCB	pLV_0_vs_FOS.fl_0	pLV_0	FOS.fl_0	RTCB
1111.95	-0.257869	0.0791673	-3.25727	0.00112491	0.00328404	FBXO7	pLV_0_vs_FOS.fl_0	pLV_0	FOS.fl_0	FBXO7
133.8	-0.544348	0.173923	-3.12983	0.00174909	0.00490629	RAB36	pLV_0_vs_FOS.fl_0	pLV_0	FOS.fl_0	RAB36
5983.06	1.31067	0.0919873	14.2484	4.58936e-46	1.33257e-44	TIMP3	pLV_0_vs_FOS.fl_0	pLV_0	FOS.fl_0	TIMP3
1077.88	0.459728	0.100696	4.56551	4.98276e-06	2.0938e-05	SUN2	pLV_0_vs_FOS.fl_0	pLV_0	FOS.fl_0	SUN2
1687.62	0.291678	0.0786195	3.70999	0.000207267	0.00069225	LMF2	pLV_0_vs_FOS.fl_0	pLV_0	FOS.fl_0	LMF2
1629.33	-1.10994	0.0942301	-11.7791	5.00459e-32	9.99367e-31	PACSIN2	pLV_0_vs_FOS.fl_0	pLV_0	FOS.fl_0	PACSIN2
190.555	-1.16224	0.15603	-7.44882	9.41806e-14	8.05156e-13	NEFH	pLV_0_vs_FOS.fl_0	pLV_0	FOS.fl_0	NEFH
1684.46	-1.37309	0.58974	-2.3283	0.0198961	0.042912	HMOX1	pLV_0_vs_FOS.fl_0	pLV_0	FOS.fl_0	HMOX1
226.646	-0.415918	0.135768	-3.06345	0.00218799	0.00601594	MCAT	pLV_0_vs_FOS.fl_0	pLV_0	FOS.fl_0	MCAT
478.814	0.868255	0.103313	8.40414	4.31007e-17	4.57856e-16	ARSA	pLV_0_vs_FOS.fl_0	pLV_0	FOS.fl_0	ARSA
665.719	-0.878988	0.105177	-8.35725	6.41945e-17	6.72623e-16	TTLL12	pLV_0_vs_FOS.fl_0	pLV_0	FOS.fl_0	TTLL12
32651.4	-0.704721	0.0616212	-11.4363	2.75301e-30	5.28152e-29	RPL3	pLV_0_vs_FOS.fl_0	pLV_0	FOS.fl_0	RPL3
4503.23	-0.198157	0.0669914	-2.95794	0.00309698	0.00822748	RBFOX2	pLV_0_vs_FOS.fl_0	pLV_0	FOS.fl_0	RBFOX2
478.523	-0.467643	0.106314	-4.39871	1.08896e-05	4.37621e-05	SYNGR1	pLV_0_vs_FOS.fl_0	pLV_0	FOS.fl_0	SYNGR1
665.949	0.509512	0.098864	5.15367	2.55441e-07	1.25996e-06	MTMR3	pLV_0_vs_FOS.fl_0	pLV_0	FOS.fl_0	MTMR3
829.641	-0.230833	0.0895723	-2.57705	0.00996465	0.0231718	MIEF1	pLV_0_vs_FOS.fl_0	pLV_0	FOS.fl_0	MIEF1
248.413	-1.74365	0.161004	-10.8298	2.48571e-27	4.20327e-26	PNPLA3	pLV_0_vs_FOS.fl_0	pLV_0	FOS.fl_0	PNPLA3
38459.7	1.05647	0.0753304	14.0245	1.10436e-44	3.12225e-43	MYH9	pLV_0_vs_FOS.fl_0	pLV_0	FOS.fl_0	MYH9
767.561	-0.35445	0.0911539	-3.88848	0.000100874	0.000353773	TXN2	pLV_0_vs_FOS.fl_0	pLV_0	FOS.fl_0	TXN2
248.042	-0.451948	0.137545	-3.28581	0.0010169	0.00299632	FOXRED2	pLV_0_vs_FOS.fl_0	pLV_0	FOS.fl_0	FOXRED2
3404.34	-0.669441	0.071101	-9.41536	4.71455e-21	6.22746e-20	EIF3D	pLV_0_vs_FOS.fl_0	pLV_0	FOS.fl_0	EIF3D
518.184	-0.32724	0.104497	-3.13156	0.00173878	0.00488139	IFT27	pLV_0_vs_FOS.fl_0	pLV_0	FOS.fl_0	IFT27
1016.8	0.462111	0.083506	5.53387	3.13245e-08	1.71349e-07	KIAA0930	pLV_0_vs_FOS.fl_0	pLV_0	FOS.fl_0	KIAA0930
3.29619	4.06237	1.47713	2.75019	0.00595612	0.0147326	CSF2RB	pLV_0_vs_FOS.fl_0	pLV_0	FOS.fl_0	CSF2RB
3884.19	-0.279858	0.0671148	-4.16984	3.04815e-05	0.000115145	ST13	pLV_0_vs_FOS.fl_0	pLV_0	FOS.fl_0	ST13
6.77255	5.14187	1.31814	3.90086	9.58501e-05	0.000337402	IL2RB	pLV_0_vs_FOS.fl_0	pLV_0	FOS.fl_0	IL2RB
1324.23	0.675472	0.0908548	7.43463	1.04863e-13	8.93635e-13	EP300	pLV_0_vs_FOS.fl_0	pLV_0	FOS.fl_0	EP300
6.47043	2.09515	0.821628	2.55	0.0107724	0.0248102	CHADL	pLV_0_vs_FOS.fl_0	pLV_0	FOS.fl_0	CHADL
2376.12	-0.723012	0.0795791	-9.08546	1.03265e-19	1.2742e-18	RANGAP1	pLV_0_vs_FOS.fl_0	pLV_0	FOS.fl_0	RANGAP1
4376.73	-0.429494	0.0772917	-5.55679	2.74773e-08	1.51125e-07	ZC3H7B	pLV_0_vs_FOS.fl_0	pLV_0	FOS.fl_0	ZC3H7B
969.963	-0.251687	0.0939736	-2.67827	0.00740035	0.0178581	POLR3H	pLV_0_vs_FOS.fl_0	pLV_0	FOS.fl_0	POLR3H
1028.63	-0.513058	0.0942076	-5.44604	5.15037e-08	2.75742e-07	DESI1	pLV_0_vs_FOS.fl_0	pLV_0	FOS.fl_0	DESI1
1265.6	-0.24494	0.0801709	-3.05522	0.00224892	0.00616874	CERK	pLV_0_vs_FOS.fl_0	pLV_0	FOS.fl_0	CERK
699.803	0.373394	0.0957049	3.90152	9.5592e-05	0.000336567	BRD1	pLV_0_vs_FOS.fl_0	pLV_0	FOS.fl_0	BRD1
717.461	0.388079	0.129785	2.99016	0.00278833	0.00748027	ABHD4	pLV_0_vs_FOS.fl_0	pLV_0	FOS.fl_0	ABHD4
1198.09	-0.767547	0.0807314	-9.50743	1.95439e-21	2.62896e-20	PRMT5	pLV_0_vs_FOS.fl_0	pLV_0	FOS.fl_0	PRMT5
879.783	-0.219375	0.0947996	-2.31409	0.0206627	0.0443559	PSMC6	pLV_0_vs_FOS.fl_0	pLV_0	FOS.fl_0	PSMC6
1520.37	-0.246067	0.0866589	-2.83949	0.00451859	0.0115454	CNIH1	pLV_0_vs_FOS.fl_0	pLV_0	FOS.fl_0	CNIH1
1141.45	-0.562871	0.0827922	-6.7986	1.05639e-11	7.85227e-11	ATP6V1D	pLV_0_vs_FOS.fl_0	pLV_0	FOS.fl_0	ATP6V1D
76.1973	-0.533536	0.233766	-2.28235	0.0224685	0.0478055	PLEK2	pLV_0_vs_FOS.fl_0	pLV_0	FOS.fl_0	PLEK2
879.51	-0.570991	0.0965879	-5.91162	3.38758e-09	2.02563e-08	PSMA3	pLV_0_vs_FOS.fl_0	pLV_0	FOS.fl_0	PSMA3
214.858	-0.82476	0.142002	-5.80808	6.31924e-09	3.68166e-08	TIMM9	pLV_0_vs_FOS.fl_0	pLV_0	FOS.fl_0	TIMM9
297.372	-0.513067	0.122043	-4.204	2.62239e-05	0.000100071	KIAA0586	pLV_0_vs_FOS.fl_0	pLV_0	FOS.fl_0	KIAA0586
265.671	0.717243	0.128748	5.57093	2.53389e-08	1.39745e-07	DAAM1	pLV_0_vs_FOS.fl_0	pLV_0	FOS.fl_0	DAAM1
1932.22	1.15031	0.0725281	15.8602	1.19454e-56	4.22149e-55	LGMN	pLV_0_vs_FOS.fl_0	pLV_0	FOS.fl_0	LGMN
1021.98	-0.364317	0.0837733	-4.34884	1.36859e-05	5.40161e-05	SNW1	pLV_0_vs_FOS.fl_0	pLV_0	FOS.fl_0	SNW1
687.104	0.371025	0.0987988	3.75536	0.000173092	0.000585756	PPM1A	pLV_0_vs_FOS.fl_0	pLV_0	FOS.fl_0	PPM1A
326.516	-0.317349	0.137095	-2.3148	0.0206237	0.044278	SIX4	pLV_0_vs_FOS.fl_0	pLV_0	FOS.fl_0	SIX4
860.05	-0.344093	0.0980805	-3.50827	0.000451029	0.00142377	ERH	pLV_0_vs_FOS.fl_0	pLV_0	FOS.fl_0	ERH
6034.84	0.972879	0.0810245	12.0072	3.25622e-33	6.71024e-32	HIF1A	pLV_0_vs_FOS.fl_0	pLV_0	FOS.fl_0	HIF1A
487.75	0.954115	0.110303	8.64995	5.15203e-18	5.79379e-17	SUSD6	pLV_0_vs_FOS.fl_0	pLV_0	FOS.fl_0	SUSD6
3876.72	-0.472656	0.0849825	-5.5618	2.67e-08	1.47051e-07	EIF5	pLV_0_vs_FOS.fl_0	pLV_0	FOS.fl_0	EIF5
1039.65	-0.416467	0.0906113	-4.5962	4.30272e-06	1.8271e-05	MTHFD1	pLV_0_vs_FOS.fl_0	pLV_0	FOS.fl_0	MTHFD1
1105.14	0.829037	0.0966149	8.58084	9.41841e-18	1.04171e-16	PCNX1	pLV_0_vs_FOS.fl_0	pLV_0	FOS.fl_0	PCNX1
262.955	-0.320622	0.132927	-2.41201	0.0158647	0.0351422	GSKIP	pLV_0_vs_FOS.fl_0	pLV_0	FOS.fl_0	GSKIP
1829.52	-0.42605	0.0786645	-5.41603	6.09352e-08	3.23442e-07	PSMC1	pLV_0_vs_FOS.fl_0	pLV_0	FOS.fl_0	PSMC1
50.4296	0.692615	0.278441	2.48747	0.0128655	0.0291026	PAPLN	pLV_0_vs_FOS.fl_0	pLV_0	FOS.fl_0	PAPLN
2412.55	-0.581345	0.0726882	-7.9978	1.26666e-15	1.22229e-14	APEX1	pLV_0_vs_FOS.fl_0	pLV_0	FOS.fl_0	APEX1
508.799	1.01227	0.109179	9.27165	1.83282e-20	2.3367e-19	EFS	pLV_0_vs_FOS.fl_0	pLV_0	FOS.fl_0	EFS
1225.93	0.963722	0.0993351	9.70172	2.96445e-22	4.1254e-21	ARHGAP5	pLV_0_vs_FOS.fl_0	pLV_0	FOS.fl_0	ARHGAP5
556.816	-0.570928	0.105274	-5.42324	5.85299e-08	3.10982e-07	CINP	pLV_0_vs_FOS.fl_0	pLV_0	FOS.fl_0	CINP
1148.49	0.423789	0.0792282	5.34896	8.84587e-08	4.60436e-07	CHD8	pLV_0_vs_FOS.fl_0	pLV_0	FOS.fl_0	CHD8
1358.52	0.441687	0.102705	4.30055	1.70377e-05	6.64638e-05	PCK2	pLV_0_vs_FOS.fl_0	pLV_0	FOS.fl_0	PCK2
455.282	0.324241	0.112841	2.87342	0.00406049	0.0105049	DCAF11	pLV_0_vs_FOS.fl_0	pLV_0	FOS.fl_0	DCAF11
643.448	-0.640723	0.101769	-6.29585	3.05715e-10	2.0125e-09	NFKBIA	pLV_0_vs_FOS.fl_0	pLV_0	FOS.fl_0	NFKBIA
941.368	-0.993368	0.0863349	-11.506	1.23074e-30	2.38669e-29	PSME2	pLV_0_vs_FOS.fl_0	pLV_0	FOS.fl_0	PSME2
25.4515	1.01951	0.384528	2.65134	0.00801742	0.0191465	REC8	pLV_0_vs_FOS.fl_0	pLV_0	FOS.fl_0	REC8
3369.74	0.412953	0.0734888	5.61926	1.91777e-08	1.07271e-07	SEC23A	pLV_0_vs_FOS.fl_0	pLV_0	FOS.fl_0	SEC23A
907.791	-0.327348	0.0841067	-3.89206	9.93981e-05	0.000348748	GMPR2	pLV_0_vs_FOS.fl_0	pLV_0	FOS.fl_0	GMPR2
1186.19	1.78258	0.0872387	20.4333	8.45466e-93	5.18049e-91	NFATC4	pLV_0_vs_FOS.fl_0	pLV_0	FOS.fl_0	NFATC4
1756.07	-2.0626	0.082654	-24.9546	1.90557e-137	1.87246e-135	PLTP	pLV_0_vs_FOS.fl_0	pLV_0	FOS.fl_0	PLTP
4437.14	-0.396521	0.0823002	-4.81798	1.45021e-06	6.56282e-06	PYGB	pLV_0_vs_FOS.fl_0	pLV_0	FOS.fl_0	PYGB
200.553	-1.53145	0.148088	-10.3415	4.5753e-25	7.11002e-24	PROCR	pLV_0_vs_FOS.fl_0	pLV_0	FOS.fl_0	PROCR
108.1	-1.66226	0.195113	-8.51947	1.60291e-17	1.75363e-16	CD40	pLV_0_vs_FOS.fl_0	pLV_0	FOS.fl_0	CD40
814.863	-0.594037	0.0897296	-6.6203	3.58464e-11	2.55831e-10	UQCC1	pLV_0_vs_FOS.fl_0	pLV_0	FOS.fl_0	UQCC1
210.662	1.52207	0.188026	8.09503	5.72505e-16	5.63932e-15	MYBL2	pLV_0_vs_FOS.fl_0	pLV_0	FOS.fl_0	MYBL2
75.6726	-0.885285	0.22232	-3.98203	6.83301e-05	0.000245461	NFATC2	pLV_0_vs_FOS.fl_0	pLV_0	FOS.fl_0	NFATC2
732.658	-0.536507	0.0907097	-5.91455	3.32784e-09	1.99435e-08	STK4	pLV_0_vs_FOS.fl_0	pLV_0	FOS.fl_0	STK4
275.197	-0.547403	0.141293	-3.87425	0.000106954	0.000373631	PFDN4	pLV_0_vs_FOS.fl_0	pLV_0	FOS.fl_0	PFDN4
114.364	1.58894	0.19842	8.00793	1.16652e-15	1.12836e-14	DOK5	pLV_0_vs_FOS.fl_0	pLV_0	FOS.fl_0	DOK5
503.577	-0.518221	0.101817	-5.08974	3.58557e-07	1.73883e-06	RAE1	pLV_0_vs_FOS.fl_0	pLV_0	FOS.fl_0	RAE1
3152.17	1.13649	0.0730206	15.564	1.27888e-54	4.34791e-53	CTSZ	pLV_0_vs_FOS.fl_0	pLV_0	FOS.fl_0	CTSZ
800.984	-0.483641	0.104978	-4.60707	4.08382e-06	1.73873e-05	PRELID3B	pLV_0_vs_FOS.fl_0	pLV_0	FOS.fl_0	PRELID3B
11.8798	-1.95487	0.630192	-3.10202	0.00192207	0.00535236	NTSR1	pLV_0_vs_FOS.fl_0	pLV_0	FOS.fl_0	NTSR1
211.25	0.320183	0.139879	2.289	0.0220795	0.047065	TCFL5	pLV_0_vs_FOS.fl_0	pLV_0	FOS.fl_0	TCFL5
1278.97	0.194134	0.0796446	2.4375	0.0147892	0.0330281	DIDO1	pLV_0_vs_FOS.fl_0	pLV_0	FOS.fl_0	DIDO1
18.6711	1.80002	0.471918	3.81426	0.000136593	0.000469197	SLC17A9	pLV_0_vs_FOS.fl_0	pLV_0	FOS.fl_0	SLC17A9
77.1099	-4.88703	0.407682	-11.9874	4.13787e-33	8.49448e-32	EEF1A2	pLV_0_vs_FOS.fl_0	pLV_0	FOS.fl_0	EEF1A2
565.06	-0.680607	0.110803	-6.14248	8.12429e-10	5.12418e-09	C20orf27	pLV_0_vs_FOS.fl_0	pLV_0	FOS.fl_0	C20orf27
709.971	0.331665	0.123525	2.68501	0.00725282	0.0175468	CDC25B	pLV_0_vs_FOS.fl_0	pLV_0	FOS.fl_0	CDC25B
721.082	-0.225288	0.0905069	-2.48918	0.0128038	0.0289794	ARFRP1	pLV_0_vs_FOS.fl_0	pLV_0	FOS.fl_0	ARFRP1
32.9578	1.51849	0.342368	4.43525	9.19659e-06	3.73401e-05	RASSF2	pLV_0_vs_FOS.fl_0	pLV_0	FOS.fl_0	RASSF2
1837.79	-0.626691	0.0784515	-7.98827	1.36845e-15	1.31657e-14	CSNK2A1	pLV_0_vs_FOS.fl_0	pLV_0	FOS.fl_0	CSNK2A1
2695.15	-0.222471	0.0826088	-2.69307	0.0070797	0.0171718	HM13	pLV_0_vs_FOS.fl_0	pLV_0	FOS.fl_0	HM13
327.88	-0.727573	0.119508	-6.08807	1.14281e-09	7.12982e-09	SNPH	pLV_0_vs_FOS.fl_0	pLV_0	FOS.fl_0	SNPH
875.298	-0.843341	0.124293	-6.78512	1.15986e-11	8.59364e-11	SEC23B	pLV_0_vs_FOS.fl_0	pLV_0	FOS.fl_0	SEC23B
894.115	-1.78014	0.108024	-16.4792	5.17613e-61	1.98132e-59	PLCB4	pLV_0_vs_FOS.fl_0	pLV_0	FOS.fl_0	PLCB4
9307.04	1.62855	0.0704356	23.1211	2.84005e-118	2.29987e-116	MYL9	pLV_0_vs_FOS.fl_0	pLV_0	FOS.fl_0	MYL9
1152.27	0.393294	0.0794399	4.95084	7.38943e-07	3.46165e-06	TM9SF4	pLV_0_vs_FOS.fl_0	pLV_0	FOS.fl_0	TM9SF4
1413.14	-0.575247	0.0847118	-6.79063	1.11642e-11	8.29464e-11	NOP56	pLV_0_vs_FOS.fl_0	pLV_0	FOS.fl_0	NOP56
598.866	-0.244923	0.0969909	-2.52521	0.0115628	0.0264114	MANBAL	pLV_0_vs_FOS.fl_0	pLV_0	FOS.fl_0	MANBAL
867.201	-0.379496	0.092243	-4.11409	3.88707e-05	0.000144133	IDH3B	pLV_0_vs_FOS.fl_0	pLV_0	FOS.fl_0	IDH3B
494.011	1.41008	0.129404	10.8967	1.19495e-27	2.06839e-26	JAG1	pLV_0_vs_FOS.fl_0	pLV_0	FOS.fl_0	JAG1
150.499	1.86926	0.184999	10.1042	5.29487e-24	7.90795e-23	SNTA1	pLV_0_vs_FOS.fl_0	pLV_0	FOS.fl_0	SNTA1
285.243	0.388111	0.123161	3.15125	0.00162575	0.0045963	RPRD1B	pLV_0_vs_FOS.fl_0	pLV_0	FOS.fl_0	RPRD1B
1675.74	-0.242648	0.08318	-2.91715	0.0035325	0.00926987	CHMP4B	pLV_0_vs_FOS.fl_0	pLV_0	FOS.fl_0	CHMP4B
2705.01	-0.197345	0.0745788	-2.64613	0.00814183	0.0194148	CST3	pLV_0_vs_FOS.fl_0	pLV_0	FOS.fl_0	CST3
1487.1	-0.6456	0.0782096	-8.25474	1.52232e-16	1.55958e-15	AHCY	pLV_0_vs_FOS.fl_0	pLV_0	FOS.fl_0	AHCY
235.801	-0.712171	0.158719	-4.48699	7.22374e-06	2.97878e-05	DHX35	pLV_0_vs_FOS.fl_0	pLV_0	FOS.fl_0	DHX35
391.472	-0.339932	0.113393	-2.99782	0.00271916	0.00732029	DNTTIP1	pLV_0_vs_FOS.fl_0	pLV_0	FOS.fl_0	DNTTIP1
317.152	0.619888	0.123032	5.03844	4.69339e-07	2.24633e-06	MAP1LC3A	pLV_0_vs_FOS.fl_0	pLV_0	FOS.fl_0	MAP1LC3A
1773.91	0.268478	0.0777817	3.45169	0.000557092	0.00172512	APMAP	pLV_0_vs_FOS.fl_0	pLV_0	FOS.fl_0	APMAP
1748.67	-0.528952	0.0750844	-7.04477	1.85762e-12	1.45601e-11	VAPA	pLV_0_vs_FOS.fl_0	pLV_0	FOS.fl_0	VAPA
21.162	3.07545	0.537763	5.71898	1.07167e-08	6.11108e-08	MYOM1	pLV_0_vs_FOS.fl_0	pLV_0	FOS.fl_0	MYOM1
5323.37	0.669375	0.0650699	10.287	8.0637e-25	1.24709e-23	MYL12A	pLV_0_vs_FOS.fl_0	pLV_0	FOS.fl_0	MYL12A
362.274	-0.399423	0.117871	-3.38864	0.000702409	0.0021321	CEP192	pLV_0_vs_FOS.fl_0	pLV_0	FOS.fl_0	CEP192
774.48	-0.403505	0.0907587	-4.44591	8.75216e-06	3.56614e-05	RNMT	pLV_0_vs_FOS.fl_0	pLV_0	FOS.fl_0	RNMT
179.155	2.29639	0.179139	12.8191	1.28214e-37	2.96438e-36	SMAD7	pLV_0_vs_FOS.fl_0	pLV_0	FOS.fl_0	SMAD7
3.35848	5.13851	1.47179	3.49132	0.000480637	0.00150749	LIPG	pLV_0_vs_FOS.fl_0	pLV_0	FOS.fl_0	LIPG
85.7613	3.04732	0.270951	11.2467	2.40292e-29	4.44072e-28	LAMA1	pLV_0_vs_FOS.fl_0	pLV_0	FOS.fl_0	LAMA1
611.973	-0.271079	0.110418	-2.45504	0.0140871	0.0316086	ANKRD12	pLV_0_vs_FOS.fl_0	pLV_0	FOS.fl_0	ANKRD12
402.045	-0.512589	0.110864	-4.6236	3.77142e-06	1.61597e-05	RBBP8	pLV_0_vs_FOS.fl_0	pLV_0	FOS.fl_0	RBBP8
265.586	-0.508818	0.142604	-3.56806	0.000359636	0.00115564	CSTF2	pLV_0_vs_FOS.fl_0	pLV_0	FOS.fl_0	CSTF2
3493.6	5.39805	0.0998285	54.0732	0	0	MXRA5	pLV_0_vs_FOS.fl_0	pLV_0	FOS.fl_0	MXRA5
682.974	-0.315304	0.10071	-3.13081	0.00174325	0.00489075	PSMD10	pLV_0_vs_FOS.fl_0	pLV_0	FOS.fl_0	PSMD10
405.078	0.517077	0.10988	4.70581	2.52857e-06	1.10879e-05	STS	pLV_0_vs_FOS.fl_0	pLV_0	FOS.fl_0	STS
494.23	0.452309	0.113727	3.97715	6.97455e-05	0.000250211	TBL1X	pLV_0_vs_FOS.fl_0	pLV_0	FOS.fl_0	TBL1X
2559.82	-0.607933	0.0791297	-7.68275	1.55715e-14	1.40265e-13	PGRMC1	pLV_0_vs_FOS.fl_0	pLV_0	FOS.fl_0	PGRMC1
726.097	-0.44696	0.0920907	-4.85347	1.21318e-06	5.5368e-06	MID1	pLV_0_vs_FOS.fl_0	pLV_0	FOS.fl_0	MID1
305.16	-0.336319	0.134343	-2.50344	0.0122992	0.0279353	NKAP	pLV_0_vs_FOS.fl_0	pLV_0	FOS.fl_0	NKAP
277.069	-0.820875	0.13643	-6.01682	1.77881e-09	1.08993e-08	MOSPD1	pLV_0_vs_FOS.fl_0	pLV_0	FOS.fl_0	MOSPD1
320.371	-0.489761	0.11994	-4.08339	4.43831e-05	0.000162923	AMMECR1	pLV_0_vs_FOS.fl_0	pLV_0	FOS.fl_0	AMMECR1
219.615	-2.91624	0.166584	-17.5061	1.28723e-68	5.68321e-67	CHRDL1	pLV_0_vs_FOS.fl_0	pLV_0	FOS.fl_0	CHRDL1
138.419	-0.463918	0.181779	-2.5521	0.0107075	0.0246749	SUV39H1	pLV_0_vs_FOS.fl_0	pLV_0	FOS.fl_0	SUV39H1
1131.66	-0.237324	0.0904312	-2.62436	0.00868117	0.0205158	XIAP	pLV_0_vs_FOS.fl_0	pLV_0	FOS.fl_0	XIAP
1314.67	-0.329565	0.0824964	-3.9949	6.47223e-05	0.000233073	STAG2	pLV_0_vs_FOS.fl_0	pLV_0	FOS.fl_0	STAG2
1093.85	0.247902	0.087214	2.84246	0.00447666	0.011451	ATP11C	pLV_0_vs_FOS.fl_0	pLV_0	FOS.fl_0	ATP11C
1.90981	4.31108	1.61891	2.66295	0.00774584	0.018575	MCF2	pLV_0_vs_FOS.fl_0	pLV_0	FOS.fl_0	MCF2
281.637	0.693627	0.133273	5.20456	1.94462e-07	9.74123e-07	ABCD1	pLV_0_vs_FOS.fl_0	pLV_0	FOS.fl_0	ABCD1
252.244	-0.503902	0.138227	-3.64546	0.000266909	0.000876195	CCDC22	pLV_0_vs_FOS.fl_0	pLV_0	FOS.fl_0	CCDC22
1165.8	-0.715626	0.0817304	-8.75593	2.02424e-18	2.32672e-17	PLP2	pLV_0_vs_FOS.fl_0	pLV_0	FOS.fl_0	PLP2
3222.5	0.272517	0.0777335	3.50579	0.000455262	0.00143504	PLS3	pLV_0_vs_FOS.fl_0	pLV_0	FOS.fl_0	PLS3
176.928	-0.754583	0.158648	-4.75634	1.97133e-06	8.76359e-06	NAA10	pLV_0_vs_FOS.fl_0	pLV_0	FOS.fl_0	NAA10
33.7992	-1.08067	0.331571	-3.25923	0.00111717	0.00326499	RENBP	pLV_0_vs_FOS.fl_0	pLV_0	FOS.fl_0	RENBP
690.097	0.284675	0.0938467	3.0334	0.00241814	0.00659251	ELF4	pLV_0_vs_FOS.fl_0	pLV_0	FOS.fl_0	ELF4
1791.62	0.262673	0.0768235	3.41918	0.000628106	0.00192652	SMARCA1	pLV_0_vs_FOS.fl_0	pLV_0	FOS.fl_0	SMARCA1
10.4539	1.87484	0.628869	2.98129	0.00287035	0.00767513	ZC3H12B	pLV_0_vs_FOS.fl_0	pLV_0	FOS.fl_0	ZC3H12B
95.863	1.29234	0.20226	6.3895	1.66427e-10	1.12216e-09	KCND1	pLV_0_vs_FOS.fl_0	pLV_0	FOS.fl_0	KCND1
123.025	-0.626267	0.188083	-3.32974	0.000869267	0.00259268	SLC25A14	pLV_0_vs_FOS.fl_0	pLV_0	FOS.fl_0	SLC25A14
190.05	-2.40994	0.193296	-12.4676	1.12149e-35	2.47911e-34	PIM2	pLV_0_vs_FOS.fl_0	pLV_0	FOS.fl_0	PIM2
451.59	0.325033	0.107539	3.02248	0.0025071	0.0068097	SLC35A2	pLV_0_vs_FOS.fl_0	pLV_0	FOS.fl_0	SLC35A2
450.086	-0.523528	0.107364	-4.87619	1.08156e-06	4.97839e-06	PQBP1	pLV_0_vs_FOS.fl_0	pLV_0	FOS.fl_0	PQBP1
1831.28	-0.831171	0.258759	-3.21214	0.0013175	0.00379202	MAGT1	pLV_0_vs_FOS.fl_0	pLV_0	FOS.fl_0	MAGT1
2459.32	-1.29098	0.0744925	-17.3303	2.77916e-67	1.20393e-65	SMS	pLV_0_vs_FOS.fl_0	pLV_0	FOS.fl_0	SMS
138.847	-4.32482	0.275592	-15.6929	1.69279e-55	5.81649e-54	PHEX	pLV_0_vs_FOS.fl_0	pLV_0	FOS.fl_0	PHEX
2117.65	0.262542	0.0732106	3.58611	0.000335642	0.00108558	CD99L2	pLV_0_vs_FOS.fl_0	pLV_0	FOS.fl_0	CD99L2
1262.21	-0.614264	0.0792154	-7.75435	8.87998e-15	8.09852e-14	EEA1	pLV_0_vs_FOS.fl_0	pLV_0	FOS.fl_0	EEA1
545.716	-0.334165	0.11161	-2.99404	0.00275313	0.00740061	RP2	pLV_0_vs_FOS.fl_0	pLV_0	FOS.fl_0	RP2
180.778	-0.495829	0.156662	-3.16495	0.00155108	0.00440686	JADE3	pLV_0_vs_FOS.fl_0	pLV_0	FOS.fl_0	JADE3
1172.81	0.38128	0.0902151	4.22635	2.37516e-05	9.10891e-05	CDK16	pLV_0_vs_FOS.fl_0	pLV_0	FOS.fl_0	CDK16
1147.94	0.555245	0.0822268	6.75261	1.45211e-11	1.06658e-10	USP11	pLV_0_vs_FOS.fl_0	pLV_0	FOS.fl_0	USP11
6348.83	0.60833	0.0719301	8.45725	2.73767e-17	2.9451e-16	TIMP1	pLV_0_vs_FOS.fl_0	pLV_0	FOS.fl_0	TIMP1
15.0784	-1.30907	0.500193	-2.61714	0.00886701	0.0208937	KLHL4	pLV_0_vs_FOS.fl_0	pLV_0	FOS.fl_0	KLHL4
398.545	0.280847	0.111065	2.52868	0.0114493	0.0261747	GABRE	pLV_0_vs_FOS.fl_0	pLV_0	FOS.fl_0	GABRE
153.999	-0.478073	0.169151	-2.82631	0.00470878	0.0119839	PIN4	pLV_0_vs_FOS.fl_0	pLV_0	FOS.fl_0	PIN4
3594.09	0.841166	0.0715325	11.7592	6.33123e-32	1.2596e-30	MAGED2	pLV_0_vs_FOS.fl_0	pLV_0	FOS.fl_0	MAGED2
787.408	-0.737908	0.0925136	-7.97621	1.50898e-15	1.44746e-14	SRPX2	pLV_0_vs_FOS.fl_0	pLV_0	FOS.fl_0	SRPX2
44.8597	1.15045	0.292611	3.93166	8.4361e-05	0.000299444	SYTL4	pLV_0_vs_FOS.fl_0	pLV_0	FOS.fl_0	SYTL4
304.934	-0.855275	0.121695	-7.02802	2.09491e-12	1.63484e-11	DRP2	pLV_0_vs_FOS.fl_0	pLV_0	FOS.fl_0	DRP2
308.931	-0.417417	0.145003	-2.87867	0.00399359	0.0103567	PBDC1	pLV_0_vs_FOS.fl_0	pLV_0	FOS.fl_0	PBDC1
2210.96	0.339456	0.0831893	4.08052	4.49344e-05	0.000164797	ARMCX3	pLV_0_vs_FOS.fl_0	pLV_0	FOS.fl_0	ARMCX3
568.065	-0.575499	0.0997673	-5.76841	8.00223e-09	4.62705e-08	BEX4	pLV_0_vs_FOS.fl_0	pLV_0	FOS.fl_0	BEX4
11.0371	1.82366	0.599834	3.04027	0.00236366	0.0064571	RUBCNL	pLV_0_vs_FOS.fl_0	pLV_0	FOS.fl_0	RUBCNL
11.9272	3.12514	0.726571	4.30122	1.6986e-05	6.63104e-05	HTR2A	pLV_0_vs_FOS.fl_0	pLV_0	FOS.fl_0	HTR2A
1077.98	0.543444	0.0929905	5.84408	5.0938e-09	2.99805e-08	NDFIP2	pLV_0_vs_FOS.fl_0	pLV_0	FOS.fl_0	NDFIP2
1208.24	-0.460197	0.097386	-4.72549	2.2956e-06	1.01186e-05	FNDC3A	pLV_0_vs_FOS.fl_0	pLV_0	FOS.fl_0	FNDC3A
420.738	1.53458	0.114858	13.3607	1.02564e-40	2.59064e-39	KLF5	pLV_0_vs_FOS.fl_0	pLV_0	FOS.fl_0	KLF5
2232.02	-1.34894	0.37231	-3.62315	0.000291036	0.000950557	DNAJC3	pLV_0_vs_FOS.fl_0	pLV_0	FOS.fl_0	DNAJC3
887.999	0.503317	0.0871205	5.77725	7.59302e-09	4.39517e-08	UGGT2	pLV_0_vs_FOS.fl_0	pLV_0	FOS.fl_0	UGGT2
10.6788	3.50752	0.800365	4.38241	1.17375e-05	4.6831e-05	SGCG	pLV_0_vs_FOS.fl_0	pLV_0	FOS.fl_0	SGCG
1977.88	-0.956179	0.0737444	-12.9661	1.90413e-38	4.51915e-37	PARP4	pLV_0_vs_FOS.fl_0	pLV_0	FOS.fl_0	PARP4
163.688	-0.584153	0.160199	-3.64643	0.000265909	0.000873624	MRPS31	pLV_0_vs_FOS.fl_0	pLV_0	FOS.fl_0	MRPS31
187.95	4.22407	0.234506	18.0126	1.55059e-72	7.41477e-71	FLT1	pLV_0_vs_FOS.fl_0	pLV_0	FOS.fl_0	FLT1
5.81184	2.49927	0.901081	2.77364	0.00554336	0.0138241	RGCC	pLV_0_vs_FOS.fl_0	pLV_0	FOS.fl_0	RGCC
150.132	0.728068	0.212774	3.42178	0.000622123	0.00190928	DGKH	pLV_0_vs_FOS.fl_0	pLV_0	FOS.fl_0	DGKH
351.31	1.34494	0.11914	11.2888	1.49106e-29	2.78107e-28	MEDAG	pLV_0_vs_FOS.fl_0	pLV_0	FOS.fl_0	MEDAG
338.752	-0.292391	0.124498	-2.34857	0.0188457	0.0409186	CLN5	pLV_0_vs_FOS.fl_0	pLV_0	FOS.fl_0	CLN5
1240.98	0.273383	0.0875927	3.12107	0.00180197	0.00504233	MGRN1	pLV_0_vs_FOS.fl_0	pLV_0	FOS.fl_0	MGRN1
234.973	0.445397	0.143614	3.10135	0.00192638	0.00536345	TRADD	pLV_0_vs_FOS.fl_0	pLV_0	FOS.fl_0	TRADD
47.0261	-1.41323	0.323132	-4.37355	1.22243e-05	4.86288e-05	CORO1A	pLV_0_vs_FOS.fl_0	pLV_0	FOS.fl_0	CORO1A
193.706	-0.379558	0.142808	-2.65782	0.00786477	0.0188294	LYRM1	pLV_0_vs_FOS.fl_0	pLV_0	FOS.fl_0	LYRM1
559.936	0.568631	0.0969682	5.8641	4.51584e-09	2.66762e-08	N4BP1	pLV_0_vs_FOS.fl_0	pLV_0	FOS.fl_0	N4BP1
788.624	0.419998	0.0888475	4.72717	2.27668e-06	1.00407e-05	ARL2BP	pLV_0_vs_FOS.fl_0	pLV_0	FOS.fl_0	ARL2BP
28.8587	4.12913	0.563327	7.32989	2.30337e-13	1.91532e-12	ZNF423	pLV_0_vs_FOS.fl_0	pLV_0	FOS.fl_0	ZNF423
565.62	0.251686	0.104182	2.41582	0.0156998	0.0348296	CTCF	pLV_0_vs_FOS.fl_0	pLV_0	FOS.fl_0	CTCF
60.7444	0.580379	0.247019	2.34953	0.0187971	0.0408408	ZNF821	pLV_0_vs_FOS.fl_0	pLV_0	FOS.fl_0	ZNF821
143.568	-0.669676	0.170859	-3.91945	8.87498e-05	0.000314123	MMP15	pLV_0_vs_FOS.fl_0	pLV_0	FOS.fl_0	MMP15
575.676	0.584588	0.104139	5.61354	1.98228e-08	1.10764e-07	USB1	pLV_0_vs_FOS.fl_0	pLV_0	FOS.fl_0	USB1
113.661	-0.787143	0.181506	-4.33674	1.4461e-05	5.6936e-05	CCDC113	pLV_0_vs_FOS.fl_0	pLV_0	FOS.fl_0	CCDC113
1499.24	-0.369238	0.0772712	-4.77847	1.76636e-06	7.91352e-06	PSMD7	pLV_0_vs_FOS.fl_0	pLV_0	FOS.fl_0	PSMD7
302.601	0.680853	0.135016	5.04276	4.58865e-07	2.20012e-06	HAS3	pLV_0_vs_FOS.fl_0	pLV_0	FOS.fl_0	HAS3
262.001	0.611104	0.138433	4.41443	1.01277e-05	4.08735e-05	TANGO6	pLV_0_vs_FOS.fl_0	pLV_0	FOS.fl_0	TANGO6
287.003	0.317726	0.124849	2.54488	0.0109316	0.0251302	PLA2G15	pLV_0_vs_FOS.fl_0	pLV_0	FOS.fl_0	PLA2G15
488.91	-0.336488	0.102385	-3.2865	0.00101441	0.00299016	WDR59	pLV_0_vs_FOS.fl_0	pLV_0	FOS.fl_0	WDR59
733.485	-0.419951	0.120996	-3.47077	0.000518972	0.00161546	MON1B	pLV_0_vs_FOS.fl_0	pLV_0	FOS.fl_0	MON1B
172.796	0.868387	0.15784	5.50168	3.76196e-08	2.0419e-07	HCFC1R1	pLV_0_vs_FOS.fl_0	pLV_0	FOS.fl_0	HCFC1R1
46.9808	1.18904	0.286827	4.1455	3.39066e-05	0.000126806	MLYCD	pLV_0_vs_FOS.fl_0	pLV_0	FOS.fl_0	MLYCD
1051.17	-0.225413	0.0851181	-2.64824	0.00809116	0.0193083	MPG	pLV_0_vs_FOS.fl_0	pLV_0	FOS.fl_0	MPG
334.027	0.282032	0.116138	2.42843	0.0151644	0.0337682	TAF1C	pLV_0_vs_FOS.fl_0	pLV_0	FOS.fl_0	TAF1C
317.251	-0.278522	0.122534	-2.27302	0.023025	0.0488285	NAGPA	pLV_0_vs_FOS.fl_0	pLV_0	FOS.fl_0	NAGPA
139.096	8.64156	1.03058	8.38513	5.06711e-17	5.35101e-16	WFDC1	pLV_0_vs_FOS.fl_0	pLV_0	FOS.fl_0	WFDC1
4082.23	-0.323328	0.0706804	-4.57451	4.77346e-06	2.01425e-05	COTL1	pLV_0_vs_FOS.fl_0	pLV_0	FOS.fl_0	COTL1
1366.94	-0.303321	0.0794502	-3.81775	0.000134675	0.000463441	USP10	pLV_0_vs_FOS.fl_0	pLV_0	FOS.fl_0	USP10
203.348	1.08494	0.161077	6.73552	1.6335e-11	1.19708e-10	CRISPLD2	pLV_0_vs_FOS.fl_0	pLV_0	FOS.fl_0	CRISPLD2
235.268	0.400456	0.13739	2.91473	0.00355993	0.00933881	LMF1	pLV_0_vs_FOS.fl_0	pLV_0	FOS.fl_0	LMF1
108.386	1.14182	0.193355	5.90528	3.52043e-09	2.09944e-08	FOXF1	pLV_0_vs_FOS.fl_0	pLV_0	FOS.fl_0	FOXF1
1510.39	-0.449567	0.081354	-5.52606	3.27497e-08	1.78963e-07	CLCN7	pLV_0_vs_FOS.fl_0	pLV_0	FOS.fl_0	CLCN7
572.262	-0.673578	0.108774	-6.19246	5.92333e-10	3.78788e-09	METRN	pLV_0_vs_FOS.fl_0	pLV_0	FOS.fl_0	METRN
11.0679	-5.08643	1.12316	-4.52866	5.93595e-06	2.46986e-05	CRYM	pLV_0_vs_FOS.fl_0	pLV_0	FOS.fl_0	CRYM
498.674	0.321763	0.11151	2.88552	0.0039077	0.0101602	EEF2K	pLV_0_vs_FOS.fl_0	pLV_0	FOS.fl_0	EEF2K
737.137	-0.294811	0.0901002	-3.27204	0.00106775	0.00313362	CAPN15	pLV_0_vs_FOS.fl_0	pLV_0	FOS.fl_0	CAPN15
2238.97	-0.361706	0.0722467	-5.00654	5.54167e-07	2.63201e-06	GSPT1	pLV_0_vs_FOS.fl_0	pLV_0	FOS.fl_0	GSPT1
527.909	-0.641512	0.108721	-5.90051	3.62386e-09	2.15811e-08	EARS2	pLV_0_vs_FOS.fl_0	pLV_0	FOS.fl_0	EARS2
1467.92	-0.27398	0.0869016	-3.15276	0.00161734	0.00457743	ELOB	pLV_0_vs_FOS.fl_0	pLV_0	FOS.fl_0	ELOB
612.167	0.370153	0.103284	3.58385	0.000338567	0.00109405	GGA2	pLV_0_vs_FOS.fl_0	pLV_0	FOS.fl_0	GGA2
675.18	-0.807455	0.0990561	-8.1515	3.59446e-16	3.57781e-15	HMOX2	pLV_0_vs_FOS.fl_0	pLV_0	FOS.fl_0	HMOX2
956.283	-0.6364	0.0885751	-7.18486	6.7278e-13	5.43179e-12	DNAJA3	pLV_0_vs_FOS.fl_0	pLV_0	FOS.fl_0	DNAJA3
1023.62	-0.219629	0.0838818	-2.61831	0.00883653	0.020831	BFAR	pLV_0_vs_FOS.fl_0	pLV_0	FOS.fl_0	BFAR
96.7321	0.981564	0.20622	4.75979	1.93793e-06	8.63655e-06	QPRT	pLV_0_vs_FOS.fl_0	pLV_0	FOS.fl_0	QPRT
2051.22	0.508086	0.0811593	6.26035	3.84105e-10	2.50095e-09	XYLT1	pLV_0_vs_FOS.fl_0	pLV_0	FOS.fl_0	XYLT1
96.2865	0.608668	0.209634	2.90348	0.00369041	0.00964998	PYCARD	pLV_0_vs_FOS.fl_0	pLV_0	FOS.fl_0	PYCARD
292.791	-0.295389	0.128863	-2.29227	0.0218903	0.0467173	RPGRIP1L	pLV_0_vs_FOS.fl_0	pLV_0	FOS.fl_0	RPGRIP1L
731.861	-0.495926	0.0919107	-5.39573	6.82437e-08	3.60337e-07	STX4	pLV_0_vs_FOS.fl_0	pLV_0	FOS.fl_0	STX4
1144.94	0.619843	0.0841747	7.36377	1.78787e-13	1.49904e-12	CDIPT	pLV_0_vs_FOS.fl_0	pLV_0	FOS.fl_0	CDIPT
594.62	-0.374524	0.0981389	-3.81626	0.000135488	0.00046574	BCKDK	pLV_0_vs_FOS.fl_0	pLV_0	FOS.fl_0	BCKDK
3300.8	0.334839	0.0716014	4.67643	2.91916e-06	1.2697e-05	NOMO1	pLV_0_vs_FOS.fl_0	pLV_0	FOS.fl_0	NOMO1
875.049	-0.216424	0.0869501	-2.48906	0.0128081	0.0289851	VPS35L	pLV_0_vs_FOS.fl_0	pLV_0	FOS.fl_0	VPS35L
393.449	-0.39805	0.111272	-3.57728	0.000347194	0.00111946	KNOP1	pLV_0_vs_FOS.fl_0	pLV_0	FOS.fl_0	KNOP1
27.1266	-1.16977	0.398854	-2.93282	0.00335893	0.00885477	IQCH	pLV_0_vs_FOS.fl_0	pLV_0	FOS.fl_0	IQCH
104.086	2.33728	0.219332	10.6563	1.6289e-26	2.65955e-25	CORO2B	pLV_0_vs_FOS.fl_0	pLV_0	FOS.fl_0	CORO2B
1107.8	0.749866	0.0843326	8.89176	6.01483e-19	7.13237e-18	HERC1	pLV_0_vs_FOS.fl_0	pLV_0	FOS.fl_0	HERC1
303.235	1.90144	0.134784	14.1073	3.42545e-45	9.80483e-44	IGDCC4	pLV_0_vs_FOS.fl_0	pLV_0	FOS.fl_0	IGDCC4
252.238	0.808734	0.136759	5.91357	3.34763e-09	2.00323e-08	TTC23	pLV_0_vs_FOS.fl_0	pLV_0	FOS.fl_0	TTC23
1988.42	-0.383154	0.0790123	-4.8493	1.23899e-06	5.64659e-06	CD276	pLV_0_vs_FOS.fl_0	pLV_0	FOS.fl_0	CD276
16513.1	4.9709	0.0904042	54.9852	0	0	CEMIP	pLV_0_vs_FOS.fl_0	pLV_0	FOS.fl_0	CEMIP
734.106	-0.461631	0.104972	-4.39764	1.09436e-05	4.39194e-05	EHD4	pLV_0_vs_FOS.fl_0	pLV_0	FOS.fl_0	EHD4
776.201	-0.28555	0.093989	-3.03812	0.00238056	0.00649676	TMEM87A	pLV_0_vs_FOS.fl_0	pLV_0	FOS.fl_0	TMEM87A
2112.04	0.977843	0.0752886	12.9879	1.43244e-38	3.40469e-37	ZNF106	pLV_0_vs_FOS.fl_0	pLV_0	FOS.fl_0	ZNF106
32.9925	-3.3246	0.436335	-7.61938	2.54902e-14	2.26322e-13	FAM189A1	pLV_0_vs_FOS.fl_0	pLV_0	FOS.fl_0	FAM189A1
1381.92	0.423045	0.0934547	4.52673	5.99023e-06	2.49172e-05	TJP1	pLV_0_vs_FOS.fl_0	pLV_0	FOS.fl_0	TJP1
36.9351	6.12638	0.871975	7.02587	2.12736e-12	1.65855e-11	BMF	pLV_0_vs_FOS.fl_0	pLV_0	FOS.fl_0	BMF
1275.17	-0.333583	0.0816958	-4.08323	4.44147e-05	0.000163002	EIF3J	pLV_0_vs_FOS.fl_0	pLV_0	FOS.fl_0	EIF3J
209.486	-1.38537	0.147772	-9.37503	6.91542e-21	9.00905e-20	MYEF2	pLV_0_vs_FOS.fl_0	pLV_0	FOS.fl_0	MYEF2
16.8894	2.84526	0.571346	4.97993	6.36068e-07	2.99738e-06	PDGFRL	pLV_0_vs_FOS.fl_0	pLV_0	FOS.fl_0	PDGFRL
293.831	-0.447014	0.123353	-3.62385	0.00029025	0.000948375	CSPP1	pLV_0_vs_FOS.fl_0	pLV_0	FOS.fl_0	CSPP1
442.838	-0.376359	0.107942	-3.48668	0.000489055	0.0015321	TRIM35	pLV_0_vs_FOS.fl_0	pLV_0	FOS.fl_0	TRIM35
7.11392	3.6531	1.00884	3.6211	0.000293348	0.000957525	EYA1	pLV_0_vs_FOS.fl_0	pLV_0	FOS.fl_0	EYA1
802.418	0.379127	0.0928167	4.08469	4.41366e-05	0.000162055	CPQ	pLV_0_vs_FOS.fl_0	pLV_0	FOS.fl_0	CPQ
1936.83	0.201211	0.0845181	2.38069	0.0172802	0.0378871	BPNT2	pLV_0_vs_FOS.fl_0	pLV_0	FOS.fl_0	BPNT2
179.981	-1.72869	0.175689	-9.83947	7.61133e-23	1.08546e-21	SFRP1	pLV_0_vs_FOS.fl_0	pLV_0	FOS.fl_0	SFRP1
1033.86	-0.356366	0.0959705	-3.71329	0.000204582	0.000683851	LAPTM4B	pLV_0_vs_FOS.fl_0	pLV_0	FOS.fl_0	LAPTM4B
177.511	1.47612	0.160914	9.17337	4.58479e-20	5.74524e-19	NIPAL2	pLV_0_vs_FOS.fl_0	pLV_0	FOS.fl_0	NIPAL2
1136.26	-1.54736	0.0933524	-16.5754	1.04913e-61	4.04467e-60	PLAT	pLV_0_vs_FOS.fl_0	pLV_0	FOS.fl_0	PLAT
324.435	-0.582689	0.122168	-4.76958	1.84608e-06	8.24545e-06	STK3	pLV_0_vs_FOS.fl_0	pLV_0	FOS.fl_0	STK3
3624.69	-0.593694	0.0725938	-8.1783	2.8788e-16	2.88506e-15	EIF3E	pLV_0_vs_FOS.fl_0	pLV_0	FOS.fl_0	EIF3E
425.721	-0.378375	0.11731	-3.22544	0.00125779	0.00363967	EMC2	pLV_0_vs_FOS.fl_0	pLV_0	FOS.fl_0	EMC2
1389.54	-1.2646	0.114707	-11.0246	2.9071e-28	5.17657e-27	NDRG1	pLV_0_vs_FOS.fl_0	pLV_0	FOS.fl_0	NDRG1
641.811	-0.624607	0.0949579	-6.57773	4.77688e-11	3.37925e-10	ARMC1	pLV_0_vs_FOS.fl_0	pLV_0	FOS.fl_0	ARMC1
423.913	0.456322	0.118765	3.84224	0.000121917	0.000422954	TRPS1	pLV_0_vs_FOS.fl_0	pLV_0	FOS.fl_0	TRPS1
66.3425	1.3591	0.249642	5.44422	5.20332e-08	2.78207e-07	NCALD	pLV_0_vs_FOS.fl_0	pLV_0	FOS.fl_0	NCALD
3998.56	-0.177674	0.0672494	-2.64201	0.00824146	0.0196118	EEF1D	pLV_0_vs_FOS.fl_0	pLV_0	FOS.fl_0	EEF1D
1058.37	-1.09509	0.118445	-9.24551	2.34127e-20	2.96849e-19	SQLE	pLV_0_vs_FOS.fl_0	pLV_0	FOS.fl_0	SQLE
822.104	0.806247	0.111312	7.24311	4.38517e-13	3.57446e-12	SH2D4A	pLV_0_vs_FOS.fl_0	pLV_0	FOS.fl_0	SH2D4A
3073.58	-1.00439	0.286506	-3.50566	0.000455479	0.00143504	SLC39A14	pLV_0_vs_FOS.fl_0	pLV_0	FOS.fl_0	SLC39A14
182.726	-0.672594	0.150128	-4.48014	7.45944e-06	3.07047e-05	UBXN8	pLV_0_vs_FOS.fl_0	pLV_0	FOS.fl_0	UBXN8
86.0134	-1.56554	0.240411	-6.51192	7.41951e-11	5.15368e-10	NEFM	pLV_0_vs_FOS.fl_0	pLV_0	FOS.fl_0	NEFM
1389.46	-0.307093	0.0766158	-4.00822	6.11773e-05	0.000221048	TUSC3	pLV_0_vs_FOS.fl_0	pLV_0	FOS.fl_0	TUSC3
21.6196	1.01443	0.408139	2.48549	0.0129372	0.0292444	ARHGEF10	pLV_0_vs_FOS.fl_0	pLV_0	FOS.fl_0	ARHGEF10
367.084	-0.434262	0.117771	-3.68733	0.000226622	0.000753303	KLHDC4	pLV_0_vs_FOS.fl_0	pLV_0	FOS.fl_0	KLHDC4
1144.53	-0.35516	0.0799957	-4.43974	9.00665e-06	3.65966e-05	KCTD9	pLV_0_vs_FOS.fl_0	pLV_0	FOS.fl_0	KCTD9
1016.34	0.479326	0.0871488	5.50009	3.79601e-08	2.059e-07	ASAH1	pLV_0_vs_FOS.fl_0	pLV_0	FOS.fl_0	ASAH1
1633.16	0.439624	0.0913765	4.81113	1.50079e-06	6.77837e-06	BNIP3L	pLV_0_vs_FOS.fl_0	pLV_0	FOS.fl_0	BNIP3L
372.739	-3.60023	0.159087	-22.6306	2.16753e-113	1.70389e-111	KCNN4	pLV_0_vs_FOS.fl_0	pLV_0	FOS.fl_0	KCNN4
5765.38	0.250625	0.0920909	2.7215	0.00649863	0.0159206	NUCB1	pLV_0_vs_FOS.fl_0	pLV_0	FOS.fl_0	NUCB1
257.079	0.568492	0.138843	4.09448	4.23112e-05	0.000155957	ECH1	pLV_0_vs_FOS.fl_0	pLV_0	FOS.fl_0	ECH1
385.263	-0.265329	0.116877	-2.27016	0.0231981	0.0491438	NFKBIB	pLV_0_vs_FOS.fl_0	pLV_0	FOS.fl_0	NFKBIB
559.444	-0.844182	0.10006	-8.43678	3.262e-17	3.49516e-16	RELB	pLV_0_vs_FOS.fl_0	pLV_0	FOS.fl_0	RELB
538.206	-0.360239	0.105468	-3.41564	0.000636329	0.00194729	PIH1D1	pLV_0_vs_FOS.fl_0	pLV_0	FOS.fl_0	PIH1D1
910.272	0.426236	0.0853938	4.99141	5.99406e-07	2.83185e-06	ARHGEF18	pLV_0_vs_FOS.fl_0	pLV_0	FOS.fl_0	ARHGEF18
138.832	1.33096	0.181785	7.3216	2.45024e-13	2.03534e-12	PPP1R13L	pLV_0_vs_FOS.fl_0	pLV_0	FOS.fl_0	PPP1R13L
12.9151	1.24558	0.534114	2.33205	0.019698	0.0425571	LYL1	pLV_0_vs_FOS.fl_0	pLV_0	FOS.fl_0	LYL1
520.952	-0.590138	0.112917	-5.22629	1.72945e-07	8.70396e-07	TRMT1	pLV_0_vs_FOS.fl_0	pLV_0	FOS.fl_0	TRMT1
1329.6	0.571085	0.0875118	6.52581	6.76343e-11	4.71625e-10	DMPK	pLV_0_vs_FOS.fl_0	pLV_0	FOS.fl_0	DMPK
60.3865	-3.19562	0.320926	-9.9575	2.33873e-23	3.39538e-22	IL4I1	pLV_0_vs_FOS.fl_0	pLV_0	FOS.fl_0	IL4I1
276.806	0.490077	0.126619	3.87049	0.000108617	0.000378786	SNAPC2	pLV_0_vs_FOS.fl_0	pLV_0	FOS.fl_0	SNAPC2
1003.76	-0.242874	0.0840116	-2.89096	0.00384068	0.0100053	C19orf53	pLV_0_vs_FOS.fl_0	pLV_0	FOS.fl_0	C19orf53
699.346	-0.424902	0.102026	-4.16463	3.11857e-05	0.000117448	TIMM44	pLV_0_vs_FOS.fl_0	pLV_0	FOS.fl_0	TIMM44
81.1207	1.58653	0.226931	6.99122	2.72497e-12	2.11018e-11	IL27RA	pLV_0_vs_FOS.fl_0	pLV_0	FOS.fl_0	IL27RA
113.352	0.488898	0.191233	2.55656	0.0105713	0.0244029	ASF1B	pLV_0_vs_FOS.fl_0	pLV_0	FOS.fl_0	ASF1B
34.0555	-3.45502	0.433685	-7.96666	1.63027e-15	1.55915e-14	TNNT1	pLV_0_vs_FOS.fl_0	pLV_0	FOS.fl_0	TNNT1
1495.72	-0.221559	0.0775386	-2.8574	0.00427129	0.010992	PPP6R1	pLV_0_vs_FOS.fl_0	pLV_0	FOS.fl_0	PPP6R1
449.659	3.6859	0.145737	25.2914	3.96823e-141	3.97193e-139	OLFM2	pLV_0_vs_FOS.fl_0	pLV_0	FOS.fl_0	OLFM2
1012.56	-0.36928	0.0884055	-4.17712	2.95223e-05	0.00011181	ILVBL	pLV_0_vs_FOS.fl_0	pLV_0	FOS.fl_0	ILVBL
1669.06	0.519377	0.0826266	6.28583	3.26099e-10	2.13622e-09	SYDE1	pLV_0_vs_FOS.fl_0	pLV_0	FOS.fl_0	SYDE1
354.799	-0.391703	0.123815	-3.16362	0.0015582	0.00442432	POP4	pLV_0_vs_FOS.fl_0	pLV_0	FOS.fl_0	POP4
680.778	-0.96762	0.102108	-9.47647	2.63039e-21	3.50557e-20	PDCD5	pLV_0_vs_FOS.fl_0	pLV_0	FOS.fl_0	PDCD5
6676.48	-0.569674	0.0767275	-7.42463	1.13091e-13	9.61624e-13	RPS16	pLV_0_vs_FOS.fl_0	pLV_0	FOS.fl_0	RPS16
759.402	-0.42833	0.0927548	-4.61788	3.87688e-06	1.65543e-05	TIMM50	pLV_0_vs_FOS.fl_0	pLV_0	FOS.fl_0	TIMM50
1529.99	-0.737594	0.0849319	-8.68453	3.80296e-18	4.31582e-17	FBL	pLV_0_vs_FOS.fl_0	pLV_0	FOS.fl_0	FBL
235.878	0.343044	0.139922	2.45167	0.0142193	0.0318788	DYRK1B	pLV_0_vs_FOS.fl_0	pLV_0	FOS.fl_0	DYRK1B
4512.11	0.38466	0.0696258	5.52468	3.30083e-08	1.80315e-07	PLD3	pLV_0_vs_FOS.fl_0	pLV_0	FOS.fl_0	PLD3
787.087	0.484075	0.0960275	5.041	4.63107e-07	2.21848e-06	NUMBL	pLV_0_vs_FOS.fl_0	pLV_0	FOS.fl_0	NUMBL
47.1348	-2.86677	0.667969	-4.29177	1.77252e-05	6.90458e-05	EBI3	pLV_0_vs_FOS.fl_0	pLV_0	FOS.fl_0	EBI3
1170.03	0.42178	0.0819479	5.14694	2.64774e-07	1.30404e-06	TBCB	pLV_0_vs_FOS.fl_0	pLV_0	FOS.fl_0	TBCB
185.296	-1.23978	0.155511	-7.97231	1.55735e-15	1.4903e-14	FSD1	pLV_0_vs_FOS.fl_0	pLV_0	FOS.fl_0	FSD1
172.326	-0.494055	0.153682	-3.21478	0.00130544	0.00376202	POLR2I	pLV_0_vs_FOS.fl_0	pLV_0	FOS.fl_0	POLR2I
1302.27	0.685679	0.0969864	7.06985	1.55106e-12	1.22227e-11	CLIP3	pLV_0_vs_FOS.fl_0	pLV_0	FOS.fl_0	CLIP3
9504.38	0.24449	0.0889178	2.74962	0.00596648	0.0147514	SLC1A5	pLV_0_vs_FOS.fl_0	pLV_0	FOS.fl_0	SLC1A5
231.202	1.69847	0.143439	11.8411	2.39298e-32	4.82035e-31	APLP1	pLV_0_vs_FOS.fl_0	pLV_0	FOS.fl_0	APLP1
514.594	0.755281	0.101177	7.46492	8.33529e-14	7.14105e-13	CCDC9	pLV_0_vs_FOS.fl_0	pLV_0	FOS.fl_0	CCDC9
3278.61	0.3786	0.0777065	4.87217	1.10376e-06	5.07191e-06	HNRNPUL1	pLV_0_vs_FOS.fl_0	pLV_0	FOS.fl_0	HNRNPUL1
302.302	0.470639	0.132861	3.54235	0.000396586	0.00126461	BBC3	pLV_0_vs_FOS.fl_0	pLV_0	FOS.fl_0	BBC3
1882.95	0.58974	0.0882787	6.68043	2.38241e-11	1.72706e-10	TGFB1	pLV_0_vs_FOS.fl_0	pLV_0	FOS.fl_0	TGFB1
191.841	-0.895634	0.155718	-5.75162	8.83905e-09	5.07812e-08	DENND3	pLV_0_vs_FOS.fl_0	pLV_0	FOS.fl_0	DENND3
9277.93	-0.814761	0.0689409	-11.8183	3.14129e-32	6.31196e-31	RPS19	pLV_0_vs_FOS.fl_0	pLV_0	FOS.fl_0	RPS19
3507.51	-0.581452	0.0814442	-7.13927	9.38256e-13	7.5e-12	NOP53	pLV_0_vs_FOS.fl_0	pLV_0	FOS.fl_0	NOP53
88.594	2.0038	0.224604	8.92146	4.60182e-19	5.49321e-18	ICAM5	pLV_0_vs_FOS.fl_0	pLV_0	FOS.fl_0	ICAM5
751.532	0.229408	0.0969704	2.36575	0.0179936	0.0393069	TYK2	pLV_0_vs_FOS.fl_0	pLV_0	FOS.fl_0	TYK2
3713.36	-0.444668	0.066629	-6.67379	2.49275e-11	1.80299e-10	CDC37	pLV_0_vs_FOS.fl_0	pLV_0	FOS.fl_0	CDC37
396.488	0.86867	0.123472	7.03535	1.98759e-12	1.5541e-11	MEIS3	pLV_0_vs_FOS.fl_0	pLV_0	FOS.fl_0	MEIS3
1145.32	0.976218	0.0891569	10.9494	6.68593e-28	1.17368e-26	PTPRS	pLV_0_vs_FOS.fl_0	pLV_0	FOS.fl_0	PTPRS
2626.17	0.464533	0.073236	6.34296	2.25391e-10	1.50463e-09	MEGF8	pLV_0_vs_FOS.fl_0	pLV_0	FOS.fl_0	MEGF8
898.787	-0.252862	0.0893136	-2.83117	0.00463779	0.0118312	CYTH2	pLV_0_vs_FOS.fl_0	pLV_0	FOS.fl_0	CYTH2
648.183	-0.292671	0.103383	-2.83093	0.00464134	0.0118384	GRWD1	pLV_0_vs_FOS.fl_0	pLV_0	FOS.fl_0	GRWD1
67.9885	1.27858	0.255217	5.00977	5.44965e-07	2.59136e-06	GRIN2D	pLV_0_vs_FOS.fl_0	pLV_0	FOS.fl_0	GRIN2D
2545.4	0.256955	0.0897876	2.86181	0.00421227	0.0108592	CLEC11A	pLV_0_vs_FOS.fl_0	pLV_0	FOS.fl_0	CLEC11A
77.1913	0.715333	0.220681	3.24148	0.0011891	0.00345516	PLA2G4C	pLV_0_vs_FOS.fl_0	pLV_0	FOS.fl_0	PLA2G4C
5.29217	3.20137	1.0673	2.99952	0.00270406	0.0072845	HAS1	pLV_0_vs_FOS.fl_0	pLV_0	FOS.fl_0	HAS1
32.1761	1.72235	0.350617	4.91234	8.99955e-07	4.18188e-06	DBP	pLV_0_vs_FOS.fl_0	pLV_0	FOS.fl_0	DBP
160.553	-0.361883	0.155578	-2.32605	0.0200157	0.0431106	TMEM205	pLV_0_vs_FOS.fl_0	pLV_0	FOS.fl_0	TMEM205
46.8167	0.823808	0.273477	3.01235	0.0025923	0.00701745	CAPS	pLV_0_vs_FOS.fl_0	pLV_0	FOS.fl_0	CAPS
844.086	0.768252	0.0870762	8.82275	1.11678e-18	1.30792e-17	PLPPR2	pLV_0_vs_FOS.fl_0	pLV_0	FOS.fl_0	PLPPR2
371.402	0.513525	0.11669	4.40076	1.07871e-05	4.33826e-05	MIER2	pLV_0_vs_FOS.fl_0	pLV_0	FOS.fl_0	MIER2
342.571	1.3158	0.122006	10.7847	4.06667e-27	6.81939e-26	PLEKHA4	pLV_0_vs_FOS.fl_0	pLV_0	FOS.fl_0	PLEKHA4
1031.4	-0.301217	0.0914811	-3.29267	0.000992397	0.0029301	PRPF31	pLV_0_vs_FOS.fl_0	pLV_0	FOS.fl_0	PRPF31
98.0801	2.96588	0.244066	12.152	5.60077e-34	1.18292e-32	JAK3	pLV_0_vs_FOS.fl_0	pLV_0	FOS.fl_0	JAK3
10334.7	-0.615527	0.0656661	-9.37359	7.01083e-21	9.12597e-20	RPL18A	pLV_0_vs_FOS.fl_0	pLV_0	FOS.fl_0	RPL18A
439.028	1.02416	0.116968	8.75594	2.02416e-18	2.32672e-17	ISYNA1	pLV_0_vs_FOS.fl_0	pLV_0	FOS.fl_0	ISYNA1
329.764	0.305372	0.119963	2.54555	0.0109105	0.0250925	ELL	pLV_0_vs_FOS.fl_0	pLV_0	FOS.fl_0	ELL
255.626	0.553854	0.143396	3.8624	0.000112278	0.000390874	CRTC1	pLV_0_vs_FOS.fl_0	pLV_0	FOS.fl_0	CRTC1
973.334	7.35415	0.26389	27.8682	6.47723e-171	8.77148e-169	COMP	pLV_0_vs_FOS.fl_0	pLV_0	FOS.fl_0	COMP
675.354	-0.336895	0.0983619	-3.42506	0.000614662	0.0018878	DDX49	pLV_0_vs_FOS.fl_0	pLV_0	FOS.fl_0	DDX49
768.205	-0.753356	0.0932927	-8.07519	6.73742e-16	6.60825e-15	TMEM147	pLV_0_vs_FOS.fl_0	pLV_0	FOS.fl_0	TMEM147
74.3739	2.15404	0.256456	8.39925	4.49324e-17	4.76686e-16	TMEM59L	pLV_0_vs_FOS.fl_0	pLV_0	FOS.fl_0	TMEM59L
1038.82	-0.230248	0.093762	-2.45566	0.0140626	0.0315616	USF2	pLV_0_vs_FOS.fl_0	pLV_0	FOS.fl_0	USF2
1214.34	-0.184082	0.078241	-2.35275	0.0186351	0.0405378	KXD1	pLV_0_vs_FOS.fl_0	pLV_0	FOS.fl_0	KXD1
135.83	-1.39506	0.179734	-7.7618	8.37327e-15	7.65372e-14	SCN1B	pLV_0_vs_FOS.fl_0	pLV_0	FOS.fl_0	SCN1B
755.223	0.563893	0.0948543	5.94483	2.76743e-09	1.67155e-08	ERF	pLV_0_vs_FOS.fl_0	pLV_0	FOS.fl_0	ERF
997.237	-0.294632	0.0883123	-3.33625	0.000849172	0.00253838	ATP13A1	pLV_0_vs_FOS.fl_0	pLV_0	FOS.fl_0	ATP13A1
54.455	-1.08781	0.262322	-4.14686	3.37071e-05	0.000126147	CADM4	pLV_0_vs_FOS.fl_0	pLV_0	FOS.fl_0	CADM4
685.391	-0.307406	0.0968678	-3.17346	0.00150635	0.00429111	SMG9	pLV_0_vs_FOS.fl_0	pLV_0	FOS.fl_0	SMG9
861.983	-0.620893	0.100684	-6.16673	6.97154e-10	4.43006e-09	AVL9	pLV_0_vs_FOS.fl_0	pLV_0	FOS.fl_0	AVL9
856.892	-0.36297	0.0865834	-4.19214	2.76334e-05	0.000105126	PMPCB	pLV_0_vs_FOS.fl_0	pLV_0	FOS.fl_0	PMPCB
574.954	-0.435149	0.103192	-4.21689	2.47694e-05	9.48573e-05	DNAJC2	pLV_0_vs_FOS.fl_0	pLV_0	FOS.fl_0	DNAJC2
243.246	-0.505274	0.13548	-3.72951	0.000191854	0.000644781	TFPI2	pLV_0_vs_FOS.fl_0	pLV_0	FOS.fl_0	TFPI2
1191.45	-1.37884	0.126036	-10.9401	7.41348e-28	1.29716e-26	NAMPT	pLV_0_vs_FOS.fl_0	pLV_0	FOS.fl_0	NAMPT
556.145	0.3402	0.0970431	3.50566	0.000455479	0.00143504	PON2	pLV_0_vs_FOS.fl_0	pLV_0	FOS.fl_0	PON2
30.0173	3.10069	0.441446	7.02392	2.15727e-12	1.68025e-11	ITGB8	pLV_0_vs_FOS.fl_0	pLV_0	FOS.fl_0	ITGB8
830.023	0.587446	0.0874677	6.71615	1.86594e-11	1.36061e-10	HBP1	pLV_0_vs_FOS.fl_0	pLV_0	FOS.fl_0	HBP1
39.39	-1.45086	0.306891	-4.7276	2.27185e-06	1.00221e-05	DUS4L	pLV_0_vs_FOS.fl_0	pLV_0	FOS.fl_0	DUS4L
36.3797	1.17847	0.325498	3.62052	0.000294011	0.000959301	SP4	pLV_0_vs_FOS.fl_0	pLV_0	FOS.fl_0	SP4
141.367	0.575333	0.172708	3.33124	0.000864596	0.00258018	WDR91	pLV_0_vs_FOS.fl_0	pLV_0	FOS.fl_0	WDR91
8.29103	3.87197	1.00243	3.8626	0.000112186	0.000390638	DLX5	pLV_0_vs_FOS.fl_0	pLV_0	FOS.fl_0	DLX5
39.3513	0.950446	0.299149	3.17716	0.00148725	0.00424271	STEAP1B	pLV_0_vs_FOS.fl_0	pLV_0	FOS.fl_0	STEAP1B
165.924	1.38463	0.177918	7.78241	7.11555e-15	6.54493e-14	PTN	pLV_0_vs_FOS.fl_0	pLV_0	FOS.fl_0	PTN
936.012	-0.858411	0.0890985	-9.63441	5.72213e-22	7.88324e-21	GSDME	pLV_0_vs_FOS.fl_0	pLV_0	FOS.fl_0	GSDME
627.359	0.25759	0.0984321	2.61693	0.00887253	0.0209036	ZC3HAV1	pLV_0_vs_FOS.fl_0	pLV_0	FOS.fl_0	ZC3HAV1
1483.01	0.314284	0.0878373	3.57803	0.000346193	0.00111645	OGDH	pLV_0_vs_FOS.fl_0	pLV_0	FOS.fl_0	OGDH
18.627	-1.06341	0.43961	-2.41898	0.0155641	0.0345714	ADAP1	pLV_0_vs_FOS.fl_0	pLV_0	FOS.fl_0	ADAP1
1179.87	0.429946	0.0883223	4.86792	1.1278e-06	5.17201e-06	H2AZ2	pLV_0_vs_FOS.fl_0	pLV_0	FOS.fl_0	H2AZ2
3248.28	-1.26952	0.0709125	-17.9027	1.12396e-71	5.28066e-70	CAV2	pLV_0_vs_FOS.fl_0	pLV_0	FOS.fl_0	CAV2
29428.3	-1.68245	0.0637921	-26.3739	2.72876e-153	3.11873e-151	CAV1	pLV_0_vs_FOS.fl_0	pLV_0	FOS.fl_0	CAV1
2178.15	-0.563658	0.072297	-7.79643	6.36833e-15	5.86768e-14	MET	pLV_0_vs_FOS.fl_0	pLV_0	FOS.fl_0	MET
490.977	-0.390706	0.109647	-3.56329	0.00036623	0.00117542	LMBR1	pLV_0_vs_FOS.fl_0	pLV_0	FOS.fl_0	LMBR1
47.6448	-2.69999	0.34446	-7.83832	4.56615e-15	4.23869e-14	WNT2	pLV_0_vs_FOS.fl_0	pLV_0	FOS.fl_0	WNT2
1530.76	0.518594	0.0856067	6.05787	1.37936e-09	8.52971e-09	DNAJB6	pLV_0_vs_FOS.fl_0	pLV_0	FOS.fl_0	DNAJB6
16.9138	1.76974	0.512649	3.45215	0.000556134	0.00172282	HOXA3	pLV_0_vs_FOS.fl_0	pLV_0	FOS.fl_0	HOXA3
161.788	1.00977	0.163312	6.18306	6.28697e-10	4.01245e-09	LFNG	pLV_0_vs_FOS.fl_0	pLV_0	FOS.fl_0	LFNG
34.3348	1.29733	0.339101	3.82581	0.000130345	0.00044959	HOXA5	pLV_0_vs_FOS.fl_0	pLV_0	FOS.fl_0	HOXA5
546.88	-0.248985	0.104656	-2.37909	0.0173555	0.0380212	IQCE	pLV_0_vs_FOS.fl_0	pLV_0	FOS.fl_0	IQCE
740.613	-0.342659	0.0931097	-3.68017	0.00023308	0.000772611	SSBP1	pLV_0_vs_FOS.fl_0	pLV_0	FOS.fl_0	SSBP1
566.195	-0.718712	0.114322	-6.28672	3.2425e-10	2.12496e-09	CPED1	pLV_0_vs_FOS.fl_0	pLV_0	FOS.fl_0	CPED1
163.23	-0.792268	0.16345	-4.84716	1.25243e-06	5.70302e-06	ABHD11	pLV_0_vs_FOS.fl_0	pLV_0	FOS.fl_0	ABHD11
1201.8	0.537	0.096731	5.55148	2.83258e-08	1.55579e-07	FKBP14	pLV_0_vs_FOS.fl_0	pLV_0	FOS.fl_0	FKBP14
245.857	-1.12098	0.134272	-8.34861	6.90704e-17	7.21835e-16	STX1A	pLV_0_vs_FOS.fl_0	pLV_0	FOS.fl_0	STX1A
107.694	1.16979	0.192737	6.06934	1.28434e-09	7.96961e-09	NOD1	pLV_0_vs_FOS.fl_0	pLV_0	FOS.fl_0	NOD1
8322.87	-0.225466	0.0917074	-2.45854	0.0139505	0.0313327	GARS1	pLV_0_vs_FOS.fl_0	pLV_0	FOS.fl_0	GARS1
37.3294	-3.07791	0.391813	-7.85557	3.9796e-15	3.70916e-14	EPHB6	pLV_0_vs_FOS.fl_0	pLV_0	FOS.fl_0	EPHB6
2144.31	-0.260522	0.0707076	-3.6845	0.00022915	0.000761235	CHCHD2	pLV_0_vs_FOS.fl_0	pLV_0	FOS.fl_0	CHCHD2
2894.73	1.89624	0.0744308	25.4766	3.58459e-143	3.67934e-141	HSPB1	pLV_0_vs_FOS.fl_0	pLV_0	FOS.fl_0	HSPB1
15.1172	2.05022	0.529557	3.87158	0.000108133	0.000377179	NPTX2	pLV_0_vs_FOS.fl_0	pLV_0	FOS.fl_0	NPTX2
2292.3	-0.276419	0.0736079	-3.7553	0.000173137	0.000585782	PDAP1	pLV_0_vs_FOS.fl_0	pLV_0	FOS.fl_0	PDAP1
1015.45	-0.270438	0.0825808	-3.27482	0.00105728	0.00310572	BUD31	pLV_0_vs_FOS.fl_0	pLV_0	FOS.fl_0	BUD31
722.269	-0.430828	0.0941388	-4.57652	4.7277e-06	1.99704e-05	SNX8	pLV_0_vs_FOS.fl_0	pLV_0	FOS.fl_0	SNX8
4.67413	2.50468	1.00068	2.50298	0.0123151	0.0279597	PTPRZ1	pLV_0_vs_FOS.fl_0	pLV_0	FOS.fl_0	PTPRZ1
586.405	0.316645	0.105579	2.99911	0.00270766	0.00729177	TAF6	pLV_0_vs_FOS.fl_0	pLV_0	FOS.fl_0	TAF6
473.397	-0.269739	0.108881	-2.47737	0.0132356	0.0298603	AIMP2	pLV_0_vs_FOS.fl_0	pLV_0	FOS.fl_0	AIMP2
178.642	0.414595	0.159697	2.59613	0.00942808	0.0220802	MOSPD3	pLV_0_vs_FOS.fl_0	pLV_0	FOS.fl_0	MOSPD3
6959.9	1.46712	0.0669032	21.929	1.37319e-106	9.83507e-105	PCOLCE	pLV_0_vs_FOS.fl_0	pLV_0	FOS.fl_0	PCOLCE
1003.79	0.830074	0.0899462	9.22856	2.74289e-20	3.47497e-19	IMPDH1	pLV_0_vs_FOS.fl_0	pLV_0	FOS.fl_0	IMPDH1
193.536	-0.556794	0.143767	-3.87289	0.000107554	0.000375402	LSM5	pLV_0_vs_FOS.fl_0	pLV_0	FOS.fl_0	LSM5
52636.1	-0.664376	0.0623811	-10.6503	1.73858e-26	2.83001e-25	SERPINE1	pLV_0_vs_FOS.fl_0	pLV_0	FOS.fl_0	SERPINE1
1822.28	-0.775719	0.0805157	-9.63438	5.72348e-22	7.88324e-21	AP1S1	pLV_0_vs_FOS.fl_0	pLV_0	FOS.fl_0	AP1S1
3382.81	0.390042	0.0697314	5.59349	2.22549e-08	1.23796e-07	PLOD3	pLV_0_vs_FOS.fl_0	pLV_0	FOS.fl_0	PLOD3
67.8915	-0.639764	0.2285	-2.79985	0.00511264	0.0128977	RPA3	pLV_0_vs_FOS.fl_0	pLV_0	FOS.fl_0	RPA3
960.262	-0.259805	0.0858859	-3.025	0.00248631	0.00676119	ZNHIT1	pLV_0_vs_FOS.fl_0	pLV_0	FOS.fl_0	ZNHIT1
252.964	1.92493	0.151212	12.73	4.0298e-37	9.19834e-36	GLCCI1	pLV_0_vs_FOS.fl_0	pLV_0	FOS.fl_0	GLCCI1
138.673	5.07709	0.338867	14.9826	9.54815e-51	3.02296e-49	SFRP4	pLV_0_vs_FOS.fl_0	pLV_0	FOS.fl_0	SFRP4
2805.3	3.18227	0.0876333	36.3135	9.91859e-289	2.85425e-286	MEST	pLV_0_vs_FOS.fl_0	pLV_0	FOS.fl_0	MEST
78.5578	5.62422	0.515389	10.9126	1.00385e-27	1.74509e-26	MEOX2	pLV_0_vs_FOS.fl_0	pLV_0	FOS.fl_0	MEOX2
98.5452	1.66591	0.205606	8.10243	5.38721e-16	5.30978e-15	TSPAN13	pLV_0_vs_FOS.fl_0	pLV_0	FOS.fl_0	TSPAN13
556.354	0.72524	0.103998	6.97359	3.08956e-12	2.38907e-11	AHR	pLV_0_vs_FOS.fl_0	pLV_0	FOS.fl_0	AHR
767.422	-0.349194	0.0887016	-3.93672	8.26027e-05	0.000293786	CHCHD3	pLV_0_vs_FOS.fl_0	pLV_0	FOS.fl_0	CHCHD3
408.313	0.57875	0.111835	5.17502	2.27888e-07	1.13067e-06	GLI3	pLV_0_vs_FOS.fl_0	pLV_0	FOS.fl_0	GLI3
484.425	-0.983126	0.104931	-9.36926	7.30462e-21	9.48541e-20	COA1	pLV_0_vs_FOS.fl_0	pLV_0	FOS.fl_0	COA1
594.753	-0.928705	0.0972489	-9.54977	1.29985e-21	1.76918e-20	BLVRA	pLV_0_vs_FOS.fl_0	pLV_0	FOS.fl_0	BLVRA
499.736	-0.793361	0.107461	-7.38275	1.55049e-13	1.30612e-12	PRKAG2	pLV_0_vs_FOS.fl_0	pLV_0	FOS.fl_0	PRKAG2
8059.87	0.387128	0.0764191	5.06585	4.0658e-07	1.95993e-06	AEBP1	pLV_0_vs_FOS.fl_0	pLV_0	FOS.fl_0	AEBP1
1123.64	-0.592351	0.0860907	-6.88055	5.96211e-12	4.51926e-11	POLD2	pLV_0_vs_FOS.fl_0	pLV_0	FOS.fl_0	POLD2
1553.42	-0.207515	0.0801413	-2.58936	0.00961535	0.0224665	CLIP2	pLV_0_vs_FOS.fl_0	pLV_0	FOS.fl_0	CLIP2
5107.29	-0.189883	0.0665876	-2.85163	0.00434957	0.0111756	EIF4H	pLV_0_vs_FOS.fl_0	pLV_0	FOS.fl_0	EIF4H
1092.24	-0.621803	0.0826984	-7.51892	5.52291e-14	4.78504e-13	LIMK1	pLV_0_vs_FOS.fl_0	pLV_0	FOS.fl_0	LIMK1
79.9975	2.10072	0.238836	8.79567	1.42201e-18	1.65218e-17	SLC1A1	pLV_0_vs_FOS.fl_0	pLV_0	FOS.fl_0	SLC1A1
8.94669	2.20464	0.730226	3.01911	0.00253515	0.00687892	LHX2	pLV_0_vs_FOS.fl_0	pLV_0	FOS.fl_0	LHX2
78.3022	-0.579992	0.221531	-2.61811	0.00884186	0.0208405	FSD1L	pLV_0_vs_FOS.fl_0	pLV_0	FOS.fl_0	FSD1L
7.6555	2.96887	0.846285	3.50812	0.000451279	0.00142428	CNTNAP3	pLV_0_vs_FOS.fl_0	pLV_0	FOS.fl_0	CNTNAP3
1167.56	-0.443798	0.0861533	-5.15126	2.58737e-07	1.27548e-06	TMEM245	pLV_0_vs_FOS.fl_0	pLV_0	FOS.fl_0	TMEM245
409.138	1.89467	0.117964	16.0614	4.75423e-58	1.72555e-56	PRUNE2	pLV_0_vs_FOS.fl_0	pLV_0	FOS.fl_0	PRUNE2
165.115	1.4589	0.168041	8.68182	3.89484e-18	4.41699e-17	MEGF9	pLV_0_vs_FOS.fl_0	pLV_0	FOS.fl_0	MEGF9
268.236	-0.467034	0.127517	-3.66253	0.000249739	0.000824534	TRIM14	pLV_0_vs_FOS.fl_0	pLV_0	FOS.fl_0	TRIM14
40.0614	0.913981	0.331271	2.75902	0.00579759	0.014378	CORO2A	pLV_0_vs_FOS.fl_0	pLV_0	FOS.fl_0	CORO2A
934.552	2.30946	0.117611	19.6364	7.56188e-86	4.18762e-84	TGFBR1	pLV_0_vs_FOS.fl_0	pLV_0	FOS.fl_0	TGFBR1
57.7698	1.32354	0.262684	5.03852	4.69157e-07	2.24613e-06	C5	pLV_0_vs_FOS.fl_0	pLV_0	FOS.fl_0	C5
61.1628	2.63489	0.292858	8.99716	2.31634e-19	2.8066e-18	OGN	pLV_0_vs_FOS.fl_0	pLV_0	FOS.fl_0	OGN
123.216	5.74359	0.429016	13.3878	7.12208e-41	1.81602e-39	ASPN	pLV_0_vs_FOS.fl_0	pLV_0	FOS.fl_0	ASPN
901.397	-0.437588	0.0839651	-5.21155	1.87268e-07	9.40426e-07	PTGR1	pLV_0_vs_FOS.fl_0	pLV_0	FOS.fl_0	PTGR1
172.385	0.917349	0.154496	5.9377	2.89046e-09	1.74195e-08	SUSD1	pLV_0_vs_FOS.fl_0	pLV_0	FOS.fl_0	SUSD1
559.587	-0.331698	0.107861	-3.07525	0.00210328	0.00580881	DNM1	pLV_0_vs_FOS.fl_0	pLV_0	FOS.fl_0	DNM1
2440.98	0.223225	0.0742861	3.00493	0.0026564	0.00717051	ENG	pLV_0_vs_FOS.fl_0	pLV_0	FOS.fl_0	ENG
160.743	0.430276	0.161986	2.65625	0.00790145	0.0189116	AK1	pLV_0_vs_FOS.fl_0	pLV_0	FOS.fl_0	AK1
499.482	0.371121	0.100444	3.69479	0.000220069	0.000732731	TBC1D13	pLV_0_vs_FOS.fl_0	pLV_0	FOS.fl_0	TBC1D13
1130.42	0.914757	0.0880566	10.3883	2.80352e-25	4.38629e-24	RIC1	pLV_0_vs_FOS.fl_0	pLV_0	FOS.fl_0	RIC1
395.236	-0.525957	0.128429	-4.09532	4.21577e-05	0.000155462	KDM4C	pLV_0_vs_FOS.fl_0	pLV_0	FOS.fl_0	KDM4C
1138.29	-0.303466	0.0818875	-3.70589	0.000210653	0.000702977	KANK1	pLV_0_vs_FOS.fl_0	pLV_0	FOS.fl_0	KANK1
1626.96	-0.472009	0.0845698	-5.5813	2.38732e-08	1.32205e-07	NCS1	pLV_0_vs_FOS.fl_0	pLV_0	FOS.fl_0	NCS1
370.952	0.397588	0.118934	3.34293	0.000828976	0.00248446	TESK1	pLV_0_vs_FOS.fl_0	pLV_0	FOS.fl_0	TESK1
854.781	0.354585	0.0886723	3.99883	6.36566e-05	0.000229543	RGP1	pLV_0_vs_FOS.fl_0	pLV_0	FOS.fl_0	RGP1
2248.08	-0.473076	0.0756616	-6.25253	4.03859e-10	2.62427e-09	EDF1	pLV_0_vs_FOS.fl_0	pLV_0	FOS.fl_0	EDF1
528.016	-1.33842	0.104989	-12.7482	3.19174e-37	7.3061e-36	GLIS3	pLV_0_vs_FOS.fl_0	pLV_0	FOS.fl_0	GLIS3
606.032	-0.428075	0.102275	-4.18554	2.84487e-05	0.000107972	BAG1	pLV_0_vs_FOS.fl_0	pLV_0	FOS.fl_0	BAG1
1527.85	-0.207949	0.0814644	-2.55264	0.010691	0.0246404	RAPGEF1	pLV_0_vs_FOS.fl_0	pLV_0	FOS.fl_0	RAPGEF1
501.17	-0.586452	0.105176	-5.57593	2.46206e-08	1.36063e-07	NPDC1	pLV_0_vs_FOS.fl_0	pLV_0	FOS.fl_0	NPDC1
111.464	0.835627	0.189909	4.40015	1.08175e-05	4.3494e-05	APBA1	pLV_0_vs_FOS.fl_0	pLV_0	FOS.fl_0	APBA1
2659.31	-0.981763	0.124029	-7.91558	2.46111e-15	2.33025e-14	SETX	pLV_0_vs_FOS.fl_0	pLV_0	FOS.fl_0	SETX
228.414	-0.443103	0.135733	-3.26452	0.00109649	0.00321192	SHB	pLV_0_vs_FOS.fl_0	pLV_0	FOS.fl_0	SHB
1169.22	0.219106	0.087459	2.50524	0.0122368	0.0278172	UBE2R2	pLV_0_vs_FOS.fl_0	pLV_0	FOS.fl_0	UBE2R2
173.262	0.501705	0.151517	3.31121	0.000928936	0.00275636	ABHD17B	pLV_0_vs_FOS.fl_0	pLV_0	FOS.fl_0	ABHD17B
89.4886	-0.561046	0.215451	-2.60405	0.00921293	0.021614	EXOSC3	pLV_0_vs_FOS.fl_0	pLV_0	FOS.fl_0	EXOSC3
3165	0.475206	0.0795169	5.97617	2.28447e-09	1.38765e-08	ZFAND5	pLV_0_vs_FOS.fl_0	pLV_0	FOS.fl_0	ZFAND5
1634.1	-0.661951	0.0825471	-8.01908	1.06541e-15	1.03242e-14	DVL1	pLV_0_vs_FOS.fl_0	pLV_0	FOS.fl_0	DVL1
1422.09	0.354728	0.0824307	4.30335	1.68232e-05	6.57386e-05	PDLIM1	pLV_0_vs_FOS.fl_0	pLV_0	FOS.fl_0	PDLIM1
9.10299	1.75512	0.664749	2.64028	0.00828382	0.0196952	ATRNL1	pLV_0_vs_FOS.fl_0	pLV_0	FOS.fl_0	ATRNL1
1314.6	-0.246461	0.0793174	-3.10727	0.00188822	0.00526631	HPS1	pLV_0_vs_FOS.fl_0	pLV_0	FOS.fl_0	HPS1
1614.92	-1.2287	0.0809227	-15.1836	4.53881e-52	1.47466e-50	DNMBP	pLV_0_vs_FOS.fl_0	pLV_0	FOS.fl_0	DNMBP
416.89	0.683752	0.110587	6.18291	6.29311e-10	4.01478e-09	RAB11FIP2	pLV_0_vs_FOS.fl_0	pLV_0	FOS.fl_0	RAB11FIP2
1304.82	3.15854	0.0931635	33.9032	5.97051e-252	1.39442e-249	CXCL12	pLV_0_vs_FOS.fl_0	pLV_0	FOS.fl_0	CXCL12
1028.93	-0.427278	0.0894253	-4.77804	1.77013e-06	7.92599e-06	ERLIN1	pLV_0_vs_FOS.fl_0	pLV_0	FOS.fl_0	ERLIN1
9825.02	-0.357189	0.0653959	-5.46195	4.70935e-08	2.53139e-07	EIF3A	pLV_0_vs_FOS.fl_0	pLV_0	FOS.fl_0	EIF3A
84.7635	-0.804926	0.215656	-3.73245	0.000189623	0.000637948	CUBN	pLV_0_vs_FOS.fl_0	pLV_0	FOS.fl_0	CUBN
777.106	-0.237461	0.0908901	-2.61262	0.00898514	0.021135	DDX50	pLV_0_vs_FOS.fl_0	pLV_0	FOS.fl_0	DDX50
240.491	-0.60274	0.143257	-4.20741	2.58319e-05	9.8668e-05	NSMCE4A	pLV_0_vs_FOS.fl_0	pLV_0	FOS.fl_0	NSMCE4A
4.82845	2.17602	0.936874	2.32264	0.0201985	0.0434752	PALD1	pLV_0_vs_FOS.fl_0	pLV_0	FOS.fl_0	PALD1
1730.74	2.1441	0.108659	19.7324	1.13687e-86	6.38351e-85	UNC5B	pLV_0_vs_FOS.fl_0	pLV_0	FOS.fl_0	UNC5B
282.403	0.713834	0.149638	4.7704	1.8386e-06	8.2166e-06	VSIR	pLV_0_vs_FOS.fl_0	pLV_0	FOS.fl_0	VSIR
796.261	0.328525	0.0924876	3.5521	0.000382175	0.0012227	MICU1	pLV_0_vs_FOS.fl_0	pLV_0	FOS.fl_0	MICU1
640.719	0.319511	0.0924962	3.45432	0.000551692	0.00170971	BMPR1A	pLV_0_vs_FOS.fl_0	pLV_0	FOS.fl_0	BMPR1A
367.231	0.292086	0.122004	2.39407	0.0166627	0.0367131	MINPP1	pLV_0_vs_FOS.fl_0	pLV_0	FOS.fl_0	MINPP1
5542.23	4.61522	0.0851257	54.2165	0	0	ACTA2	pLV_0_vs_FOS.fl_0	pLV_0	FOS.fl_0	ACTA2
1308.84	-1.01919	0.115254	-8.84292	9.32489e-19	1.09767e-17	LIPA	pLV_0_vs_FOS.fl_0	pLV_0	FOS.fl_0	LIPA
275.791	-0.50134	0.129388	-3.87471	0.000106752	0.00037317	TWNK	pLV_0_vs_FOS.fl_0	pLV_0	FOS.fl_0	TWNK
1572.73	0.525286	0.0832945	6.30637	2.85659e-10	1.88278e-09	LZTS2	pLV_0_vs_FOS.fl_0	pLV_0	FOS.fl_0	LZTS2
142.574	2.94699	0.212132	13.8923	7.05664e-44	1.94058e-42	KAZALD1	pLV_0_vs_FOS.fl_0	pLV_0	FOS.fl_0	KAZALD1
349.837	0.546568	0.113801	4.80284	1.56427e-06	7.04535e-06	FBXW4	pLV_0_vs_FOS.fl_0	pLV_0	FOS.fl_0	FBXW4
319.449	-0.621636	0.126487	-4.91461	8.8959e-07	4.13491e-06	NPM3	pLV_0_vs_FOS.fl_0	pLV_0	FOS.fl_0	NPM3
1946.9	0.370352	0.0818286	4.52595	6.01247e-06	2.49912e-05	GBF1	pLV_0_vs_FOS.fl_0	pLV_0	FOS.fl_0	GBF1
1999.54	-0.357126	0.0858326	-4.16073	3.17233e-05	0.000119221	ARHGAP21	pLV_0_vs_FOS.fl_0	pLV_0	FOS.fl_0	ARHGAP21
10.2977	1.42105	0.602266	2.3595	0.0182997	0.0398836	CPEB3	pLV_0_vs_FOS.fl_0	pLV_0	FOS.fl_0	CPEB3
866.56	-0.592667	0.0875242	-6.77146	1.27491e-11	9.4287e-11	CUEDC2	pLV_0_vs_FOS.fl_0	pLV_0	FOS.fl_0	CUEDC2
321.572	0.581293	0.123048	4.7241	2.31133e-06	1.01824e-05	SUFU	pLV_0_vs_FOS.fl_0	pLV_0	FOS.fl_0	SUFU
118.414	0.651903	0.187363	3.47936	0.000502622	0.00156972	LHPP	pLV_0_vs_FOS.fl_0	pLV_0	FOS.fl_0	LHPP
1591.48	-0.375609	0.0781828	-4.80424	1.55338e-06	7.00019e-06	GTPBP4	pLV_0_vs_FOS.fl_0	pLV_0	FOS.fl_0	GTPBP4
730.336	-0.531623	0.0979979	-5.42484	5.80058e-08	3.08299e-07	BCCIP	pLV_0_vs_FOS.fl_0	pLV_0	FOS.fl_0	BCCIP
28.8472	-1.36128	0.363072	-3.74934	0.000177302	0.000599374	NEURL1	pLV_0_vs_FOS.fl_0	pLV_0	FOS.fl_0	NEURL1
5754.87	1.68344	0.084604	19.8978	4.24839e-88	2.42776e-86	SH3PXD2A	pLV_0_vs_FOS.fl_0	pLV_0	FOS.fl_0	SH3PXD2A
2327.32	-0.378887	0.0714928	-5.29965	1.16022e-07	5.96015e-07	PITRM1	pLV_0_vs_FOS.fl_0	pLV_0	FOS.fl_0	PITRM1
217.201	-0.35494	0.151996	-2.33519	0.0195335	0.0422358	STN1	pLV_0_vs_FOS.fl_0	pLV_0	FOS.fl_0	STN1
3809.04	0.262591	0.089726	2.92659	0.00342702	0.00901949	DKK1	pLV_0_vs_FOS.fl_0	pLV_0	FOS.fl_0	DKK1
54.1143	1.38512	0.27867	4.97048	6.67888e-07	3.13699e-06	EBF3	pLV_0_vs_FOS.fl_0	pLV_0	FOS.fl_0	EBF3
993.215	-0.807144	0.0859294	-9.3931	5.82574e-21	7.65133e-20	GLRX3	pLV_0_vs_FOS.fl_0	pLV_0	FOS.fl_0	GLRX3
1123.11	-0.360372	0.0803067	-4.48745	7.20811e-06	2.97309e-05	XPNPEP1	pLV_0_vs_FOS.fl_0	pLV_0	FOS.fl_0	XPNPEP1
1010.89	-0.216584	0.0903412	-2.3974	0.0165117	0.0364202	SMC3	pLV_0_vs_FOS.fl_0	pLV_0	FOS.fl_0	SMC3
836.156	0.561216	0.0943622	5.94747	2.72324e-09	1.64548e-08	SHOC2	pLV_0_vs_FOS.fl_0	pLV_0	FOS.fl_0	SHOC2
422.898	-0.636793	0.112499	-5.66043	1.50991e-08	8.52267e-08	TFAM	pLV_0_vs_FOS.fl_0	pLV_0	FOS.fl_0	TFAM
851.461	-0.481091	0.0878944	-5.47351	4.41202e-08	2.37553e-07	CUL2	pLV_0_vs_FOS.fl_0	pLV_0	FOS.fl_0	CUL2
1104.51	-0.283252	0.0815705	-3.47248	0.000515667	0.00160734	CCNY	pLV_0_vs_FOS.fl_0	pLV_0	FOS.fl_0	CCNY
7161.47	-0.300829	0.0688205	-4.37121	1.2356e-05	4.91283e-05	RPL28	pLV_0_vs_FOS.fl_0	pLV_0	FOS.fl_0	RPL28
2301.33	0.255099	0.0777857	3.27951	0.00103987	0.00305737	ZMIZ1	pLV_0_vs_FOS.fl_0	pLV_0	FOS.fl_0	ZMIZ1
1111.62	-0.734505	0.0930531	-7.8934	2.94073e-15	2.76971e-14	PPIF	pLV_0_vs_FOS.fl_0	pLV_0	FOS.fl_0	PPIF
801.538	-0.345221	0.0915054	-3.77269	0.000161499	0.000548716	TSPAN14	pLV_0_vs_FOS.fl_0	pLV_0	FOS.fl_0	TSPAN14
1.73434	4.17541	1.65713	2.51966	0.0117469	0.0268095	LGI1	pLV_0_vs_FOS.fl_0	pLV_0	FOS.fl_0	LGI1
200.557	0.523931	0.141841	3.6938	0.000220926	0.00073543	TBC1D12	pLV_0_vs_FOS.fl_0	pLV_0	FOS.fl_0	TBC1D12
746.55	-0.545075	0.0919798	-5.92604	3.10332e-09	1.86535e-08	GIT1	pLV_0_vs_FOS.fl_0	pLV_0	FOS.fl_0	GIT1
8905.65	-0.631067	0.063406	-9.95279	2.45219e-23	3.55369e-22	RPL19	pLV_0_vs_FOS.fl_0	pLV_0	FOS.fl_0	RPL19
219.417	0.365414	0.149225	2.44875	0.0143355	0.0320945	FBXL20	pLV_0_vs_FOS.fl_0	pLV_0	FOS.fl_0	FBXL20
1686.09	0.281678	0.0988713	2.84894	0.00438656	0.0112545	UBTF	pLV_0_vs_FOS.fl_0	pLV_0	FOS.fl_0	UBTF
1259.04	0.21834	0.0783648	2.7862	0.00533299	0.0133761	CASC3	pLV_0_vs_FOS.fl_0	pLV_0	FOS.fl_0	CASC3
18.1764	4.66117	0.810972	5.74764	9.04997e-09	5.1912e-08	SEPTIN4	pLV_0_vs_FOS.fl_0	pLV_0	FOS.fl_0	SEPTIN4
817.746	-1.13789	0.12592	-9.03662	1.61594e-19	1.97429e-18	MTMR4	pLV_0_vs_FOS.fl_0	pLV_0	FOS.fl_0	MTMR4
662.105	0.260306	0.0915742	2.84257	0.00447515	0.011449	GOSR2	pLV_0_vs_FOS.fl_0	pLV_0	FOS.fl_0	GOSR2
151.624	-0.830121	0.160904	-5.15912	2.48109e-07	1.22646e-06	PNPO	pLV_0_vs_FOS.fl_0	pLV_0	FOS.fl_0	PNPO
491.307	0.861707	0.274359	3.1408	0.00168487	0.00474728	TRIM16L	pLV_0_vs_FOS.fl_0	pLV_0	FOS.fl_0	TRIM16L
57.5692	-0.817196	0.266848	-3.0624	0.0021957	0.00603507	CDK5RAP3	pLV_0_vs_FOS.fl_0	pLV_0	FOS.fl_0	CDK5RAP3
1098.25	0.655159	0.0898014	7.29564	2.97235e-13	2.45764e-12	CBX1	pLV_0_vs_FOS.fl_0	pLV_0	FOS.fl_0	CBX1
1070.85	0.262276	0.0943285	2.78046	0.00542824	0.0135748	MED13	pLV_0_vs_FOS.fl_0	pLV_0	FOS.fl_0	MED13
793.561	-0.749321	0.0958517	-7.81751	5.38798e-15	4.98148e-14	RNF167	pLV_0_vs_FOS.fl_0	pLV_0	FOS.fl_0	RNF167
7.39525	2.12378	0.757789	2.8026	0.00506926	0.0127962	RASD1	pLV_0_vs_FOS.fl_0	pLV_0	FOS.fl_0	RASD1
1026.84	0.321317	0.0931778	3.44843	0.00056385	0.00174471	RAI1	pLV_0_vs_FOS.fl_0	pLV_0	FOS.fl_0	RAI1
636.261	-0.797295	0.0937433	-8.50509	1.81456e-17	1.97846e-16	NUP88	pLV_0_vs_FOS.fl_0	pLV_0	FOS.fl_0	NUP88
1157.68	-0.746521	0.0914334	-8.16463	3.22412e-16	3.22312e-15	C1QBP	pLV_0_vs_FOS.fl_0	pLV_0	FOS.fl_0	C1QBP
2004.48	0.62122	0.0812179	7.64881	2.02841e-14	1.81096e-13	CPD	pLV_0_vs_FOS.fl_0	pLV_0	FOS.fl_0	CPD
1245.29	-0.311627	0.0843098	-3.69622	0.000218835	0.000728772	CCDC47	pLV_0_vs_FOS.fl_0	pLV_0	FOS.fl_0	CCDC47
1288.1	-0.328617	0.0772536	-4.25374	2.10226e-05	8.10476e-05	FTSJ3	pLV_0_vs_FOS.fl_0	pLV_0	FOS.fl_0	FTSJ3
15.0921	2.76343	0.608738	4.5396	5.63612e-06	2.34875e-05	ALDH3A1	pLV_0_vs_FOS.fl_0	pLV_0	FOS.fl_0	ALDH3A1
482.805	-1.03751	0.102492	-10.1228	4.37529e-24	6.55277e-23	SYNGR2	pLV_0_vs_FOS.fl_0	pLV_0	FOS.fl_0	SYNGR2
155.086	-0.632814	0.180544	-3.50504	0.000456533	0.00143748	B9D1	pLV_0_vs_FOS.fl_0	pLV_0	FOS.fl_0	B9D1
243.557	-0.516802	0.135401	-3.81684	0.000135173	0.000464755	C17orf75	pLV_0_vs_FOS.fl_0	pLV_0	FOS.fl_0	C17orf75
252.157	0.315849	0.129713	2.43499	0.0148922	0.0332163	CYTH1	pLV_0_vs_FOS.fl_0	pLV_0	FOS.fl_0	CYTH1
1033.16	-0.359721	0.0840436	-4.28017	1.86748e-05	7.25519e-05	PSMD11	pLV_0_vs_FOS.fl_0	pLV_0	FOS.fl_0	PSMD11
2321.73	-0.220951	0.0864062	-2.55711	0.0105544	0.0243736	LGALS3BP	pLV_0_vs_FOS.fl_0	pLV_0	FOS.fl_0	LGALS3BP
4.50584	-5.68838	1.38909	-4.09505	4.22072e-05	0.00015561	ASIC2	pLV_0_vs_FOS.fl_0	pLV_0	FOS.fl_0	ASIC2
22.1837	-2.14877	0.436307	-4.9249	8.44037e-07	3.93111e-06	CCL7	pLV_0_vs_FOS.fl_0	pLV_0	FOS.fl_0	CCL7
129.323	-0.50567	0.168589	-2.99942	0.00270494	0.00728565	PEX12	pLV_0_vs_FOS.fl_0	pLV_0	FOS.fl_0	PEX12
6.63526	-2.58555	0.834355	-3.09886	0.00194269	0.00540512	KRT32	pLV_0_vs_FOS.fl_0	pLV_0	FOS.fl_0	KRT32
60.9379	-0.709231	0.255494	-2.77592	0.00550455	0.0137358	DHX58	pLV_0_vs_FOS.fl_0	pLV_0	FOS.fl_0	DHX58
363.899	-0.489215	0.126907	-3.8549	0.000115776	0.000402443	KAT2A	pLV_0_vs_FOS.fl_0	pLV_0	FOS.fl_0	KAT2A
393.564	0.410747	0.116145	3.53651	0.000405447	0.001291	NAGLU	pLV_0_vs_FOS.fl_0	pLV_0	FOS.fl_0	NAGLU
1275.09	1.44732	0.0815146	17.7554	1.56691e-70	7.15317e-69	CNTNAP1	pLV_0_vs_FOS.fl_0	pLV_0	FOS.fl_0	CNTNAP1
37.0627	-2.68177	0.407846	-6.57545	4.85058e-11	3.42989e-10	ABI3	pLV_0_vs_FOS.fl_0	pLV_0	FOS.fl_0	ABI3
1885.25	0.374805	0.0818194	4.58088	4.63016e-06	1.9584e-05	PPP1R9B	pLV_0_vs_FOS.fl_0	pLV_0	FOS.fl_0	PPP1R9B
608595	2.30941	0.074555	30.976	1.13589e-210	2.0801e-208	COL1A1	pLV_0_vs_FOS.fl_0	pLV_0	FOS.fl_0	COL1A1
5427.77	-0.174547	0.0676158	-2.58145	0.00983859	0.0229117	VAT1	pLV_0_vs_FOS.fl_0	pLV_0	FOS.fl_0	VAT1
898.18	0.877661	0.0939554	9.34125	9.52062e-21	1.22937e-19	HDAC5	pLV_0_vs_FOS.fl_0	pLV_0	FOS.fl_0	HDAC5
306.607	1.10574	0.131463	8.41102	4.06444e-17	4.33191e-16	ABCC3	pLV_0_vs_FOS.fl_0	pLV_0	FOS.fl_0	ABCC3
2270.54	-0.226928	0.0843774	-2.68944	0.00715719	0.0173389	LUC7L3	pLV_0_vs_FOS.fl_0	pLV_0	FOS.fl_0	LUC7L3
61.0351	1.78199	0.277506	6.42143	1.34998e-10	9.15612e-10	MPP2	pLV_0_vs_FOS.fl_0	pLV_0	FOS.fl_0	MPP2
758.331	-0.25577	0.0959263	-2.66631	0.00766879	0.0184177	DUSP3	pLV_0_vs_FOS.fl_0	pLV_0	FOS.fl_0	DUSP3
2072.93	0.233297	0.0841313	2.77301	0.00555398	0.0138463	PRKAR1A	pLV_0_vs_FOS.fl_0	pLV_0	FOS.fl_0	PRKAR1A
89.3191	0.84227	0.208925	4.03145	5.54345e-05	0.00020129	EFNB3	pLV_0_vs_FOS.fl_0	pLV_0	FOS.fl_0	EFNB3
33.1328	3.89226	0.500813	7.77188	7.73277e-15	7.09241e-14	FAM20A	pLV_0_vs_FOS.fl_0	pLV_0	FOS.fl_0	FAM20A
6204.45	-0.442052	0.0673357	-6.5649	5.20674e-11	3.67045e-10	YWHAE	pLV_0_vs_FOS.fl_0	pLV_0	FOS.fl_0	YWHAE
90.0585	-0.511116	0.207667	-2.46123	0.0138461	0.0311242	MMD	pLV_0_vs_FOS.fl_0	pLV_0	FOS.fl_0	MMD
412.55	0.330617	0.107416	3.0779	0.00208466	0.00576231	DPH1	pLV_0_vs_FOS.fl_0	pLV_0	FOS.fl_0	DPH1
10.6181	2.1647	0.648329	3.33888	0.000841155	0.00251535	MAP2K6	pLV_0_vs_FOS.fl_0	pLV_0	FOS.fl_0	MAP2K6
133.512	0.511688	0.1725	2.96631	0.00301394	0.00803203	DHRS7B	pLV_0_vs_FOS.fl_0	pLV_0	FOS.fl_0	DHRS7B
869.571	0.472909	0.086606	5.46046	4.74902e-08	2.54932e-07	WSB1	pLV_0_vs_FOS.fl_0	pLV_0	FOS.fl_0	WSB1
1.93675	4.3263	1.63573	2.64487	0.00817214	0.0194727	MYH1	pLV_0_vs_FOS.fl_0	pLV_0	FOS.fl_0	MYH1
184.491	0.579756	0.152714	3.79636	0.000146839	0.000501017	SLC9A3R1	pLV_0_vs_FOS.fl_0	pLV_0	FOS.fl_0	SLC9A3R1
35.4817	0.827598	0.320769	2.58005	0.00987868	0.0229884	MYH3	pLV_0_vs_FOS.fl_0	pLV_0	FOS.fl_0	MYH3
12.5655	4.52554	0.938443	4.82239	1.41847e-06	6.42096e-06	VTN	pLV_0_vs_FOS.fl_0	pLV_0	FOS.fl_0	VTN
1190.4	0.664052	0.0865435	7.67304	1.67962e-14	1.50792e-13	TNFAIP1	pLV_0_vs_FOS.fl_0	pLV_0	FOS.fl_0	TNFAIP1
656.57	0.983241	0.108134	9.09278	9.65358e-20	1.19392e-18	CDR2L	pLV_0_vs_FOS.fl_0	pLV_0	FOS.fl_0	CDR2L
605.415	0.544925	0.102268	5.32841	9.90782e-08	5.12238e-07	PMP22	pLV_0_vs_FOS.fl_0	pLV_0	FOS.fl_0	PMP22
2906.99	0.284681	0.0743169	3.83063	0.000127814	0.000441717	SUPT6H	pLV_0_vs_FOS.fl_0	pLV_0	FOS.fl_0	SUPT6H
2280.82	0.357478	0.0753547	4.74394	2.09602e-06	9.29738e-06	RAB34	pLV_0_vs_FOS.fl_0	pLV_0	FOS.fl_0	RAB34
560.973	0.314732	0.0990538	3.17738	0.00148611	0.00424096	PHF12	pLV_0_vs_FOS.fl_0	pLV_0	FOS.fl_0	PHF12
497.636	-0.387254	0.105641	-3.66576	0.00024661	0.000814701	TMEM33	pLV_0_vs_FOS.fl_0	pLV_0	FOS.fl_0	TMEM33
1398.81	-0.471931	0.0776704	-6.07608	1.23159e-09	7.65704e-09	OCIAD1	pLV_0_vs_FOS.fl_0	pLV_0	FOS.fl_0	OCIAD1
476.427	-0.308479	0.11341	-2.72004	0.00652741	0.0159814	USP46	pLV_0_vs_FOS.fl_0	pLV_0	FOS.fl_0	USP46
357.25	0.317448	0.114944	2.76176	0.005749	0.0142685	CHIC2	pLV_0_vs_FOS.fl_0	pLV_0	FOS.fl_0	CHIC2
698.805	0.342526	0.0954358	3.58907	0.000331854	0.00107429	NFKB1	pLV_0_vs_FOS.fl_0	pLV_0	FOS.fl_0	NFKB1
458.394	0.777334	0.116293	6.68425	2.32105e-11	1.68334e-10	MANBA	pLV_0_vs_FOS.fl_0	pLV_0	FOS.fl_0	MANBA
3283.71	-0.366496	0.0709511	-5.16547	2.39839e-07	1.18704e-06	UBE2D3	pLV_0_vs_FOS.fl_0	pLV_0	FOS.fl_0	UBE2D3
255.21	0.540182	0.128662	4.19846	2.68731e-05	0.000102354	ELF2	pLV_0_vs_FOS.fl_0	pLV_0	FOS.fl_0	ELF2
539.636	0.358555	0.0989445	3.6238	0.000290309	0.000948376	TBC1D9	pLV_0_vs_FOS.fl_0	pLV_0	FOS.fl_0	TBC1D9
288.142	2.40707	0.148514	16.2077	4.45257e-59	1.6533e-57	INPP4B	pLV_0_vs_FOS.fl_0	pLV_0	FOS.fl_0	INPP4B
146.999	1.48519	0.174013	8.53495	1.40212e-17	1.53917e-16	GAB1	pLV_0_vs_FOS.fl_0	pLV_0	FOS.fl_0	GAB1
600.572	3.33998	0.124268	26.8773	4.05125e-159	5.06092e-157	CPE	pLV_0_vs_FOS.fl_0	pLV_0	FOS.fl_0	CPE
2476.73	-0.867078	0.0882093	-9.82978	8.3801e-23	1.19088e-21	RPL34	pLV_0_vs_FOS.fl_0	pLV_0	FOS.fl_0	RPL34
987.208	0.453921	0.113178	4.0107	6.05398e-05	0.000218793	WFS1	pLV_0_vs_FOS.fl_0	pLV_0	FOS.fl_0	WFS1
49.6054	-4.31064	0.436008	-9.88661	4.75877e-23	6.85936e-22	ANXA10	pLV_0_vs_FOS.fl_0	pLV_0	FOS.fl_0	ANXA10
545.184	-0.536636	0.100971	-5.31477	1.0679e-07	5.50694e-07	GRPEL1	pLV_0_vs_FOS.fl_0	pLV_0	FOS.fl_0	GRPEL1
319.252	-0.533708	0.131151	-4.06943	4.71279e-05	0.000172527	GAR1	pLV_0_vs_FOS.fl_0	pLV_0	FOS.fl_0	GAR1
248.905	-0.437526	0.13063	-3.34935	0.000810008	0.00243395	FRG1	pLV_0_vs_FOS.fl_0	pLV_0	FOS.fl_0	FRG1
1176.75	-0.495479	0.0981328	-5.04907	4.43976e-07	2.13127e-06	CLCN3	pLV_0_vs_FOS.fl_0	pLV_0	FOS.fl_0	CLCN3
525.367	-0.700509	0.100584	-6.96441	3.29773e-12	2.54029e-11	GALNT7	pLV_0_vs_FOS.fl_0	pLV_0	FOS.fl_0	GALNT7
1943.32	-0.215003	0.0788711	-2.726	0.00641074	0.0157315	DHX15	pLV_0_vs_FOS.fl_0	pLV_0	FOS.fl_0	DHX15
51.5707	3.1381	0.365187	8.59311	8.46434e-18	9.40061e-17	SOD3	pLV_0_vs_FOS.fl_0	pLV_0	FOS.fl_0	SOD3
9.42573	2.5175	0.713145	3.53014	0.000415336	0.00131988	CPZ	pLV_0_vs_FOS.fl_0	pLV_0	FOS.fl_0	CPZ
27.0176	1.07144	0.381548	2.80813	0.00498295	0.012604	NEIL3	pLV_0_vs_FOS.fl_0	pLV_0	FOS.fl_0	NEIL3
156.273	0.61915	0.165816	3.73395	0.000188502	0.000634672	TBC1D19	pLV_0_vs_FOS.fl_0	pLV_0	FOS.fl_0	TBC1D19
1413.71	-0.267229	0.082003	-3.25877	0.00111895	0.00326961	NSD2	pLV_0_vs_FOS.fl_0	pLV_0	FOS.fl_0	NSD2
1430.12	-0.900115	0.0809937	-11.1134	1.07967e-28	1.95054e-27	SH3D19	pLV_0_vs_FOS.fl_0	pLV_0	FOS.fl_0	SH3D19
160.132	0.488349	0.159586	3.0601	0.00221265	0.00607753	STIM2	pLV_0_vs_FOS.fl_0	pLV_0	FOS.fl_0	STIM2
480.515	0.632214	0.109445	5.77655	7.62497e-09	4.41208e-08	BST1	pLV_0_vs_FOS.fl_0	pLV_0	FOS.fl_0	BST1
1645.85	0.282962	0.0825203	3.42899	0.000605827	0.0018635	KLHL5	pLV_0_vs_FOS.fl_0	pLV_0	FOS.fl_0	KLHL5
13.5145	2.06339	0.57767	3.57192	0.000354369	0.00114031	FAM149A	pLV_0_vs_FOS.fl_0	pLV_0	FOS.fl_0	FAM149A
640.158	2.7962	0.115614	24.1856	3.15429e-129	2.77767e-127	CRYAB	pLV_0_vs_FOS.fl_0	pLV_0	FOS.fl_0	CRYAB
791.981	-2.7251	0.108579	-25.0979	5.24312e-139	5.21561e-137	CTSC	pLV_0_vs_FOS.fl_0	pLV_0	FOS.fl_0	CTSC
751.049	-0.357751	0.0909815	-3.93213	8.41953e-05	0.000298922	ZPR1	pLV_0_vs_FOS.fl_0	pLV_0	FOS.fl_0	ZPR1
981.079	-0.345366	0.0879891	-3.9251	8.66944e-05	0.000307186	MTCH2	pLV_0_vs_FOS.fl_0	pLV_0	FOS.fl_0	MTCH2
59.4028	0.843751	0.273621	3.08365	0.00204481	0.00566189	JHY	pLV_0_vs_FOS.fl_0	pLV_0	FOS.fl_0	JHY
14015.3	-0.310395	0.0684639	-4.5337	5.79591e-06	2.41284e-05	HSPA8	pLV_0_vs_FOS.fl_0	pLV_0	FOS.fl_0	HSPA8
129.864	-0.648901	0.174795	-3.71236	0.000205339	0.000686238	VWA5A	pLV_0_vs_FOS.fl_0	pLV_0	FOS.fl_0	VWA5A
410.261	-2.04217	0.116673	-17.5033	1.35103e-68	5.94861e-67	LPXN	pLV_0_vs_FOS.fl_0	pLV_0	FOS.fl_0	LPXN
160.803	3.41656	0.216868	15.7541	6.434e-56	2.22976e-54	DTX4	pLV_0_vs_FOS.fl_0	pLV_0	FOS.fl_0	DTX4
2550.97	-0.437804	0.0831243	-5.26686	1.38775e-07	7.0543e-07	EHD1	pLV_0_vs_FOS.fl_0	pLV_0	FOS.fl_0	EHD1
1341.63	-0.268694	0.0907639	-2.96036	0.00307283	0.0081687	OSBP	pLV_0_vs_FOS.fl_0	pLV_0	FOS.fl_0	OSBP
411.721	-0.531119	0.108239	-4.90693	9.25129e-07	4.29144e-06	UNC93B1	pLV_0_vs_FOS.fl_0	pLV_0	FOS.fl_0	UNC93B1
131.396	-0.45434	0.171432	-2.65027	0.00804271	0.0192041	PUS3	pLV_0_vs_FOS.fl_0	pLV_0	FOS.fl_0	PUS3
595.177	0.415041	0.0985454	4.21167	2.5349e-05	9.70078e-05	KMT5B	pLV_0_vs_FOS.fl_0	pLV_0	FOS.fl_0	KMT5B
271.028	-0.388337	0.136386	-2.84733	0.00440876	0.011302	FOXRED1	pLV_0_vs_FOS.fl_0	pLV_0	FOS.fl_0	FOXRED1
76.2601	1.14806	0.223688	5.13241	2.86059e-07	1.40459e-06	NRXN2	pLV_0_vs_FOS.fl_0	pLV_0	FOS.fl_0	NRXN2
808.042	1.65216	0.0937315	17.6265	1.54252e-69	6.98252e-68	CPT1A	pLV_0_vs_FOS.fl_0	pLV_0	FOS.fl_0	CPT1A
526.263	-0.709997	0.120612	-5.8866	3.94218e-09	2.34249e-08	CCDC86	pLV_0_vs_FOS.fl_0	pLV_0	FOS.fl_0	CCDC86
11.5953	2.3544	0.636648	3.69812	0.000217205	0.000723943	HPX	pLV_0_vs_FOS.fl_0	pLV_0	FOS.fl_0	HPX
285.381	0.561161	0.130405	4.30322	1.68336e-05	6.57634e-05	TRIM3	pLV_0_vs_FOS.fl_0	pLV_0	FOS.fl_0	TRIM3
434.762	-0.320654	0.121493	-2.63927	0.00830842	0.0197362	CHORDC1	pLV_0_vs_FOS.fl_0	pLV_0	FOS.fl_0	CHORDC1
42.3636	-3.40908	0.385893	-8.83425	1.00769e-18	1.18446e-17	FOLR3	pLV_0_vs_FOS.fl_0	pLV_0	FOS.fl_0	FOLR3
1008.24	-0.776224	0.08358	-9.2872	1.58406e-20	2.02436e-19	PANX1	pLV_0_vs_FOS.fl_0	pLV_0	FOS.fl_0	PANX1
1808.22	1.32143	0.0815779	16.1983	5.18212e-59	1.91977e-57	ARHGEF17	pLV_0_vs_FOS.fl_0	pLV_0	FOS.fl_0	ARHGEF17
834.468	-0.354091	0.0955316	-3.70654	0.000210113	0.00070132	CEP164	pLV_0_vs_FOS.fl_0	pLV_0	FOS.fl_0	CEP164
603.452	0.416484	0.0977724	4.25973	2.04672e-05	7.90576e-05	RNF141	pLV_0_vs_FOS.fl_0	pLV_0	FOS.fl_0	RNF141
91.3953	1.71889	0.216932	7.92363	2.30673e-15	2.18922e-14	CEP126	pLV_0_vs_FOS.fl_0	pLV_0	FOS.fl_0	CEP126
18807.1	0.201775	0.0602574	3.34856	0.000812334	0.00244003	EIF4G2	pLV_0_vs_FOS.fl_0	pLV_0	FOS.fl_0	EIF4G2
38.3387	2.12656	0.338384	6.28446	3.29006e-10	2.15438e-09	GALNT18	pLV_0_vs_FOS.fl_0	pLV_0	FOS.fl_0	GALNT18
96.0358	1.38046	0.208487	6.62133	3.55981e-11	2.5417e-10	NECTIN1	pLV_0_vs_FOS.fl_0	pLV_0	FOS.fl_0	NECTIN1
789.888	0.661315	0.101021	6.54632	5.89733e-11	4.12839e-10	HIPK3	pLV_0_vs_FOS.fl_0	pLV_0	FOS.fl_0	HIPK3
788.689	-0.664439	0.0944812	-7.03249	2.02874e-12	1.58474e-11	KIAA1549L	pLV_0_vs_FOS.fl_0	pLV_0	FOS.fl_0	KIAA1549L
76.5569	-1.64898	0.230665	-7.14881	8.7531e-13	7.00726e-12	SLC1A2	pLV_0_vs_FOS.fl_0	pLV_0	FOS.fl_0	SLC1A2
271.791	0.337814	0.125588	2.68987	0.00714798	0.0173244	COMMD9	pLV_0_vs_FOS.fl_0	pLV_0	FOS.fl_0	COMMD9
81.9615	-0.555367	0.220142	-2.52276	0.0116438	0.0265853	SLC15A3	pLV_0_vs_FOS.fl_0	pLV_0	FOS.fl_0	SLC15A3
106.361	0.629226	0.193326	3.25475	0.00113493	0.00330789	ACCS	pLV_0_vs_FOS.fl_0	pLV_0	FOS.fl_0	ACCS
524.303	0.381721	0.105214	3.62803	0.000285595	0.0009343	MADD	pLV_0_vs_FOS.fl_0	pLV_0	FOS.fl_0	MADD
2892.3	-0.52533	0.0844555	-6.22019	4.96544e-10	3.19051e-09	CARS1	pLV_0_vs_FOS.fl_0	pLV_0	FOS.fl_0	CARS1
6239.79	0.243832	0.0635858	3.83469	0.000125722	0.000435047	CD81	pLV_0_vs_FOS.fl_0	pLV_0	FOS.fl_0	CD81
196.094	-1.21058	0.156238	-7.7483	9.31331e-15	8.48891e-14	SLC35F2	pLV_0_vs_FOS.fl_0	pLV_0	FOS.fl_0	SLC35F2
133.555	3.5941	0.244579	14.695	6.93952e-49	2.1301e-47	SOX6	pLV_0_vs_FOS.fl_0	pLV_0	FOS.fl_0	SOX6
2658.78	-0.258889	0.0704882	-3.6728	0.000239907	0.000793699	C11orf58	pLV_0_vs_FOS.fl_0	pLV_0	FOS.fl_0	C11orf58
934.05	-0.641199	0.101953	-6.28918	3.19151e-10	2.09412e-09	PITPNM1	pLV_0_vs_FOS.fl_0	pLV_0	FOS.fl_0	PITPNM1
3259.04	-0.64548	0.0807742	-7.99117	1.33662e-15	1.28749e-14	RPS13	pLV_0_vs_FOS.fl_0	pLV_0	FOS.fl_0	RPS13
1955.62	-0.377501	0.0793595	-4.75685	1.96638e-06	8.75124e-06	NUP98	pLV_0_vs_FOS.fl_0	pLV_0	FOS.fl_0	NUP98
682.458	-0.728459	0.0930627	-7.82762	4.97194e-15	4.6074e-14	NDUFS8	pLV_0_vs_FOS.fl_0	pLV_0	FOS.fl_0	NDUFS8
809.685	-0.652563	0.0879965	-7.41578	1.20907e-13	1.02494e-12	TCIRG1	pLV_0_vs_FOS.fl_0	pLV_0	FOS.fl_0	TCIRG1
251.536	-0.504437	0.144026	-3.5024	0.000461081	0.00145038	CHKA	pLV_0_vs_FOS.fl_0	pLV_0	FOS.fl_0	CHKA
667.561	0.707266	0.106344	6.65076	2.91587e-11	2.0912e-10	HPS5	pLV_0_vs_FOS.fl_0	pLV_0	FOS.fl_0	HPS5
966.914	-0.286571	0.091375	-3.13621	0.00171145	0.00481328	GTF2H1	pLV_0_vs_FOS.fl_0	pLV_0	FOS.fl_0	GTF2H1
13.5681	-2.46888	0.584673	-4.22268	2.41417e-05	9.25632e-05	VWF	pLV_0_vs_FOS.fl_0	pLV_0	FOS.fl_0	VWF
2118.96	0.420509	0.0773835	5.43408	5.50784e-08	2.93515e-07	P3H3	pLV_0_vs_FOS.fl_0	pLV_0	FOS.fl_0	P3H3
1266.97	0.382851	0.0823214	4.65068	3.3084e-06	1.42782e-05	PPFIBP1	pLV_0_vs_FOS.fl_0	pLV_0	FOS.fl_0	PPFIBP1
176.754	-0.44677	0.149843	-2.98159	0.00286755	0.0076698	PRPF40B	pLV_0_vs_FOS.fl_0	pLV_0	FOS.fl_0	PRPF40B
719.144	-0.519606	0.0920201	-5.64666	1.63592e-08	9.19848e-08	PRDM4	pLV_0_vs_FOS.fl_0	pLV_0	FOS.fl_0	PRDM4
35.1768	-3.10432	0.415012	-7.48006	7.42915e-14	6.37491e-13	CLEC2B	pLV_0_vs_FOS.fl_0	pLV_0	FOS.fl_0	CLEC2B
118.959	1.40556	0.19308	7.2797	3.34569e-13	2.75643e-12	SELPLG	pLV_0_vs_FOS.fl_0	pLV_0	FOS.fl_0	SELPLG
6261.5	0.379658	0.0735056	5.16502	2.40408e-07	1.18949e-06	CORO1C	pLV_0_vs_FOS.fl_0	pLV_0	FOS.fl_0	CORO1C
161.209	1.10026	0.162662	6.7641	1.34141e-11	9.88877e-11	ASIC1	pLV_0_vs_FOS.fl_0	pLV_0	FOS.fl_0	ASIC1
540.115	-0.617466	0.107265	-5.75648	8.58883e-09	4.93789e-08	CAPRIN2	pLV_0_vs_FOS.fl_0	pLV_0	FOS.fl_0	CAPRIN2
65.3476	1.35692	0.245617	5.52453	3.30371e-08	1.8035e-07	TSPAN11	pLV_0_vs_FOS.fl_0	pLV_0	FOS.fl_0	TSPAN11
2109.5	0.641272	0.0722888	8.87097	7.25143e-19	8.57979e-18	KCTD10	pLV_0_vs_FOS.fl_0	pLV_0	FOS.fl_0	KCTD10
645.333	-0.54353	0.106625	-5.09758	3.44021e-07	1.67186e-06	SLC11A2	pLV_0_vs_FOS.fl_0	pLV_0	FOS.fl_0	SLC11A2
3600	-0.329833	0.102024	-3.23288	0.00122547	0.00355443	MLEC	pLV_0_vs_FOS.fl_0	pLV_0	FOS.fl_0	MLEC
7581.62	-0.362823	0.0629334	-5.76519	8.1565e-09	4.71118e-08	ATP5F1B	pLV_0_vs_FOS.fl_0	pLV_0	FOS.fl_0	ATP5F1B
5034.61	-1.47163	0.0684298	-21.5056	1.3786e-102	9.33452e-101	KRT18	pLV_0_vs_FOS.fl_0	pLV_0	FOS.fl_0	KRT18
109.011	1.12892	0.191165	5.90546	3.51656e-09	2.09887e-08	ACSS3	pLV_0_vs_FOS.fl_0	pLV_0	FOS.fl_0	ACSS3
797.9	2.13234	0.0991321	21.5101	1.25237e-102	8.5156e-101	TNS2	pLV_0_vs_FOS.fl_0	pLV_0	FOS.fl_0	TNS2
33.719	3.47152	0.456512	7.60446	2.86101e-14	2.53186e-13	GLI1	pLV_0_vs_FOS.fl_0	pLV_0	FOS.fl_0	GLI1
105.548	2.08793	0.211397	9.87683	5.24681e-23	7.52915e-22	PPM1H	pLV_0_vs_FOS.fl_0	pLV_0	FOS.fl_0	PPM1H
1729.11	-0.191423	0.0755534	-2.53362	0.0112892	0.0258416	METAP2	pLV_0_vs_FOS.fl_0	pLV_0	FOS.fl_0	METAP2
1807.23	-0.492785	0.0794991	-6.19863	5.69578e-10	3.6467e-09	ELK3	pLV_0_vs_FOS.fl_0	pLV_0	FOS.fl_0	ELK3
1242.89	0.244137	0.0802235	3.04321	0.00234066	0.00639644	WNT5B	pLV_0_vs_FOS.fl_0	pLV_0	FOS.fl_0	WNT5B
134.486	0.750724	0.175565	4.27606	1.90232e-05	7.38163e-05	TRPV4	pLV_0_vs_FOS.fl_0	pLV_0	FOS.fl_0	TRPV4
252.332	0.553538	0.132846	4.16675	3.0897e-05	0.000116551	ITFG2	pLV_0_vs_FOS.fl_0	pLV_0	FOS.fl_0	ITFG2
99.048	0.907908	0.203336	4.46507	8.00428e-06	3.2755e-05	PARP11	pLV_0_vs_FOS.fl_0	pLV_0	FOS.fl_0	PARP11
1126.6	-0.210639	0.0848822	-2.48154	0.0130816	0.0295451	ARPC3	pLV_0_vs_FOS.fl_0	pLV_0	FOS.fl_0	ARPC3
102.734	-0.60596	0.216777	-2.79531	0.00518498	0.0130594	RAD51AP1	pLV_0_vs_FOS.fl_0	pLV_0	FOS.fl_0	RAD51AP1
34.5076	2.08264	0.375819	5.54162	2.9969e-08	1.64213e-07	MANSC1	pLV_0_vs_FOS.fl_0	pLV_0	FOS.fl_0	MANSC1
87.759	-1.66943	0.258715	-6.4528	1.09801e-10	7.50397e-10	KCNA1	pLV_0_vs_FOS.fl_0	pLV_0	FOS.fl_0	KCNA1
221.493	-0.323248	0.140839	-2.29516	0.0217239	0.0464236	ACAD10	pLV_0_vs_FOS.fl_0	pLV_0	FOS.fl_0	ACAD10
343.088	0.315459	0.115948	2.72068	0.00651474	0.0159552	ALDH2	pLV_0_vs_FOS.fl_0	pLV_0	FOS.fl_0	ALDH2
442.519	0.963368	0.112716	8.54687	1.26474e-17	1.39217e-16	CDKN1B	pLV_0_vs_FOS.fl_0	pLV_0	FOS.fl_0	CDKN1B
490.034	-0.560294	0.110776	-5.05793	4.23841e-07	2.03947e-06	NAA25	pLV_0_vs_FOS.fl_0	pLV_0	FOS.fl_0	NAA25
36.722	2.71347	0.375938	7.21787	5.28094e-13	4.28943e-12	GSG1	pLV_0_vs_FOS.fl_0	pLV_0	FOS.fl_0	GSG1
980.181	0.741548	0.0846236	8.7629	1.90291e-18	2.19666e-17	LTBR	pLV_0_vs_FOS.fl_0	pLV_0	FOS.fl_0	LTBR
1379.43	0.45731	0.078018	5.86159	4.58454e-09	2.70622e-08	CDK2AP1	pLV_0_vs_FOS.fl_0	pLV_0	FOS.fl_0	CDK2AP1
41.1952	2.49447	0.352972	7.06703	1.58285e-12	1.2461e-11	MGP	pLV_0_vs_FOS.fl_0	pLV_0	FOS.fl_0	MGP
116.812	-1.54913	0.232234	-6.67056	2.54821e-11	1.84093e-10	ARHGDIB	pLV_0_vs_FOS.fl_0	pLV_0	FOS.fl_0	ARHGDIB
542.855	-0.304398	0.0967934	-3.14482	0.0016619	0.00468536	GTF2H3	pLV_0_vs_FOS.fl_0	pLV_0	FOS.fl_0	GTF2H3
305.364	-0.360348	0.131689	-2.73635	0.00621253	0.0152964	DDX55	pLV_0_vs_FOS.fl_0	pLV_0	FOS.fl_0	DDX55
3901.75	-0.694794	0.111683	-6.22113	4.93597e-10	3.17411e-09	SLC38A1	pLV_0_vs_FOS.fl_0	pLV_0	FOS.fl_0	SLC38A1
455.883	0.627026	0.115525	5.42764	5.71041e-08	3.04008e-07	VDR	pLV_0_vs_FOS.fl_0	pLV_0	FOS.fl_0	VDR
26.1802	3.29251	0.492955	6.67913	2.40365e-11	1.74089e-10	ADGRD1	pLV_0_vs_FOS.fl_0	pLV_0	FOS.fl_0	ADGRD1
1644.86	-0.257851	0.0770957	-3.34456	0.000824143	0.00247119	COPZ1	pLV_0_vs_FOS.fl_0	pLV_0	FOS.fl_0	COPZ1
2067.13	0.300003	0.0740677	4.05038	5.11338e-05	0.00018643	CAND1	pLV_0_vs_FOS.fl_0	pLV_0	FOS.fl_0	CAND1
2150.37	-0.474872	0.115207	-4.12192	3.75734e-05	0.000139612	RAB5B	pLV_0_vs_FOS.fl_0	pLV_0	FOS.fl_0	RAB5B
158.981	0.389341	0.15469	2.5169	0.0118391	0.0270083	MDM1	pLV_0_vs_FOS.fl_0	pLV_0	FOS.fl_0	MDM1
739.646	-0.75379	0.0950698	-7.9288	2.21275e-15	2.10251e-14	KRR1	pLV_0_vs_FOS.fl_0	pLV_0	FOS.fl_0	KRR1
44142.4	-0.245325	0.0641886	-3.82193	0.00013241	0.000456034	GAPDH	pLV_0_vs_FOS.fl_0	pLV_0	FOS.fl_0	GAPDH
94.8797	0.51443	0.200879	2.5609	0.0104401	0.024145	CHD4	pLV_0_vs_FOS.fl_0	pLV_0	FOS.fl_0	CHD4
622.01	-0.76302	0.09381	-8.13367	4.16471e-16	4.14286e-15	UHRF1BP1L	pLV_0_vs_FOS.fl_0	pLV_0	FOS.fl_0	UHRF1BP1L
58.3602	0.672307	0.263163	2.55472	0.0106274	0.0245148	GNB3	pLV_0_vs_FOS.fl_0	pLV_0	FOS.fl_0	GNB3
6482.62	-0.39672	0.0780612	-5.08217	3.73154e-07	1.80419e-06	TPI1	pLV_0_vs_FOS.fl_0	pLV_0	FOS.fl_0	TPI1
985.959	0.584089	0.0895829	6.52009	7.02651e-11	4.88913e-10	GNPTAB	pLV_0_vs_FOS.fl_0	pLV_0	FOS.fl_0	GNPTAB
612.112	-1.25867	0.110383	-11.4028	4.05066e-30	7.70678e-29	ENO2	pLV_0_vs_FOS.fl_0	pLV_0	FOS.fl_0	ENO2
2540.53	0.66296	0.0744291	8.90727	5.23041e-19	6.23433e-18	ATN1	pLV_0_vs_FOS.fl_0	pLV_0	FOS.fl_0	ATN1
146.296	0.818042	0.163244	5.01117	5.40997e-07	2.57401e-06	LPCAT3	pLV_0_vs_FOS.fl_0	pLV_0	FOS.fl_0	LPCAT3
225.048	-1.00853	0.138885	-7.2616	3.82537e-13	3.134e-12	NT5DC3	pLV_0_vs_FOS.fl_0	pLV_0	FOS.fl_0	NT5DC3
519.11	-0.238454	0.0995351	-2.39568	0.0165897	0.0365772	CMAS	pLV_0_vs_FOS.fl_0	pLV_0	FOS.fl_0	CMAS
342.9	0.458196	0.117006	3.91599	9.00338e-05	0.000318179	HCFC2	pLV_0_vs_FOS.fl_0	pLV_0	FOS.fl_0	HCFC2
25.3321	2.33686	0.423934	5.51231	3.54155e-08	1.92486e-07	ST8SIA1	pLV_0_vs_FOS.fl_0	pLV_0	FOS.fl_0	ST8SIA1
60691.5	3.41201	0.0740042	46.1056	0	0	COL12A1	pLV_0_vs_FOS.fl_0	pLV_0	FOS.fl_0	COL12A1
2.42578	3.57926	1.54928	2.31028	0.0208727	0.0447709	FRK	pLV_0_vs_FOS.fl_0	pLV_0	FOS.fl_0	FRK
1435.19	1.32216	0.0955813	13.8329	1.61478e-43	4.40307e-42	DSE	pLV_0_vs_FOS.fl_0	pLV_0	FOS.fl_0	DSE
1601.1	-0.763523	0.080038	-9.53951	1.43512e-21	1.94672e-20	TMEM14C	pLV_0_vs_FOS.fl_0	pLV_0	FOS.fl_0	TMEM14C
310.517	-0.783955	0.130478	-6.00833	1.87446e-09	1.14637e-08	PAK1IP1	pLV_0_vs_FOS.fl_0	pLV_0	FOS.fl_0	PAK1IP1
502.972	4.44643	0.158465	28.0594	3.06516e-173	4.37124e-171	NEDD9	pLV_0_vs_FOS.fl_0	pLV_0	FOS.fl_0	NEDD9
124.174	0.584333	0.176864	3.30386	0.000953622	0.00282285	CEP85L	pLV_0_vs_FOS.fl_0	pLV_0	FOS.fl_0	CEP85L
24.9605	-1.70324	0.395878	-4.30245	1.68918e-05	6.59746e-05	ADTRP	pLV_0_vs_FOS.fl_0	pLV_0	FOS.fl_0	ADTRP
263.697	-0.327384	0.133167	-2.45845	0.0139537	0.0313355	ASF1A	pLV_0_vs_FOS.fl_0	pLV_0	FOS.fl_0	ASF1A
1274.24	-1.59064	0.0817245	-19.4634	2.24195e-84	1.22471e-82	MAN1A1	pLV_0_vs_FOS.fl_0	pLV_0	FOS.fl_0	MAN1A1
4367.52	0.25323	0.0803609	3.15115	0.00162627	0.00459697	SERINC1	pLV_0_vs_FOS.fl_0	pLV_0	FOS.fl_0	SERINC1
360.426	0.379368	0.112922	3.35955	0.000780695	0.00234937	HDDC2	pLV_0_vs_FOS.fl_0	pLV_0	FOS.fl_0	HDDC2
395.077	5.73257	0.243857	23.5079	3.38804e-122	2.81435e-120	TPD52L1	pLV_0_vs_FOS.fl_0	pLV_0	FOS.fl_0	TPD52L1
577.314	0.6492	0.137927	4.70684	2.5159e-06	1.10353e-05	NCOA7	pLV_0_vs_FOS.fl_0	pLV_0	FOS.fl_0	NCOA7
50.3881	1.00022	0.273852	3.65243	0.000259774	0.000854513	RIPOR2	pLV_0_vs_FOS.fl_0	pLV_0	FOS.fl_0	RIPOR2
1697.78	0.656869	0.0894857	7.34049	2.12818e-13	1.7733e-12	SASH1	pLV_0_vs_FOS.fl_0	pLV_0	FOS.fl_0	SASH1
370.064	0.384032	0.128846	2.98055	0.00287732	0.00769083	UST	pLV_0_vs_FOS.fl_0	pLV_0	FOS.fl_0	UST
322.577	-0.437694	0.130438	-3.35557	0.000792017	0.00238211	ULBP1	pLV_0_vs_FOS.fl_0	pLV_0	FOS.fl_0	ULBP1
873.733	0.320106	0.113524	2.81973	0.00480635	0.0122072	PPARD	pLV_0_vs_FOS.fl_0	pLV_0	FOS.fl_0	PPARD
847.078	0.290806	0.0913015	3.18511	0.00144697	0.00414173	MAPK14	pLV_0_vs_FOS.fl_0	pLV_0	FOS.fl_0	MAPK14
2093.39	0.848028	0.0734875	11.5398	8.31473e-31	1.61826e-29	KCTD20	pLV_0_vs_FOS.fl_0	pLV_0	FOS.fl_0	KCTD20
736.743	0.755736	0.0906952	8.3327	7.90199e-17	8.22082e-16	STK38	pLV_0_vs_FOS.fl_0	pLV_0	FOS.fl_0	STK38
3036.63	-0.288588	0.0818963	-3.52382	0.000425369	0.00134911	SRSF3	pLV_0_vs_FOS.fl_0	pLV_0	FOS.fl_0	SRSF3
8222.25	-1.28858	0.0764192	-16.862	8.55934e-64	3.43119e-62	SOD2	pLV_0_vs_FOS.fl_0	pLV_0	FOS.fl_0	SOD2
27.8864	-0.995593	0.362364	-2.7475	0.00600522	0.0148381	PHACTR1	pLV_0_vs_FOS.fl_0	pLV_0	FOS.fl_0	PHACTR1
218.078	2.10147	0.152519	13.7784	3.43653e-43	9.24536e-42	MDGA1	pLV_0_vs_FOS.fl_0	pLV_0	FOS.fl_0	MDGA1
31.7904	-1.76771	0.35617	-4.96312	6.93687e-07	3.25532e-06	CD83	pLV_0_vs_FOS.fl_0	pLV_0	FOS.fl_0	CD83
16.0875	2.37538	0.532981	4.45679	8.31962e-06	3.3985e-05	BACH2	pLV_0_vs_FOS.fl_0	pLV_0	FOS.fl_0	BACH2
553.197	0.532559	0.129289	4.11915	3.8028e-05	0.000141153	CAP2	pLV_0_vs_FOS.fl_0	pLV_0	FOS.fl_0	CAP2
482.072	0.798674	0.104904	7.61337	2.67035e-14	2.36704e-13	BAG2	pLV_0_vs_FOS.fl_0	pLV_0	FOS.fl_0	BAG2
587.336	1.53279	0.0997765	15.3622	2.93479e-53	9.75137e-52	RAB23	pLV_0_vs_FOS.fl_0	pLV_0	FOS.fl_0	RAB23
223.048	0.355911	0.145826	2.44066	0.0146603	0.0327762	FBXL4	pLV_0_vs_FOS.fl_0	pLV_0	FOS.fl_0	FBXL4
452.264	0.699437	0.113728	6.15011	7.74304e-10	4.89138e-09	E2F3	pLV_0_vs_FOS.fl_0	pLV_0	FOS.fl_0	E2F3
281.856	0.525913	0.134446	3.9117	9.1648e-05	0.000323462	SIM1	pLV_0_vs_FOS.fl_0	pLV_0	FOS.fl_0	SIM1
288.691	1.19593	0.131069	9.12447	7.20911e-20	8.94341e-19	BVES	pLV_0_vs_FOS.fl_0	pLV_0	FOS.fl_0	BVES
6.74962	2.7666	0.870609	3.17778	0.00148409	0.00423595	GPLD1	pLV_0_vs_FOS.fl_0	pLV_0	FOS.fl_0	GPLD1
26.281	2.73584	0.464089	5.89508	3.74504e-09	2.22781e-08	ALDH5A1	pLV_0_vs_FOS.fl_0	pLV_0	FOS.fl_0	ALDH5A1
2834.8	-0.978605	0.0972596	-10.0618	8.15043e-24	1.20721e-22	CRYBG1	pLV_0_vs_FOS.fl_0	pLV_0	FOS.fl_0	CRYBG1
240.777	-0.523515	0.141136	-3.70931	0.000207828	0.000693982	ACOT13	pLV_0_vs_FOS.fl_0	pLV_0	FOS.fl_0	ACOT13
7120.08	-0.536502	0.0794814	-6.75003	1.47819e-11	1.08524e-10	RPS12	pLV_0_vs_FOS.fl_0	pLV_0	FOS.fl_0	RPS12
97.8083	1.97935	0.214672	9.22037	2.96089e-20	3.74528e-19	SOBP	pLV_0_vs_FOS.fl_0	pLV_0	FOS.fl_0	SOBP
1403.68	0.237326	0.0829357	2.86157	0.00421552	0.0108658	SNX3	pLV_0_vs_FOS.fl_0	pLV_0	FOS.fl_0	SNX3
952.422	-0.26417	0.0832969	-3.17142	0.00151693	0.00431973	HBS1L	pLV_0_vs_FOS.fl_0	pLV_0	FOS.fl_0	HBS1L
460.011	0.535506	0.107283	4.99152	5.9905e-07	2.831e-06	TRIM38	pLV_0_vs_FOS.fl_0	pLV_0	FOS.fl_0	TRIM38
43.3878	-1.0371	0.306497	-3.38373	0.000715076	0.00216856	ARFGEF3	pLV_0_vs_FOS.fl_0	pLV_0	FOS.fl_0	ARFGEF3
305.587	0.69859	0.122719	5.69259	1.25124e-08	7.10243e-08	HECA	pLV_0_vs_FOS.fl_0	pLV_0	FOS.fl_0	HECA
872.291	-0.645189	0.0921383	-7.0024	2.51611e-12	1.95502e-11	ADGRG6	pLV_0_vs_FOS.fl_0	pLV_0	FOS.fl_0	ADGRG6
499.634	0.972774	0.107893	9.01613	1.94847e-19	2.36799e-18	PHACTR2	pLV_0_vs_FOS.fl_0	pLV_0	FOS.fl_0	PHACTR2
3993.27	0.39646	0.0787173	5.03651	4.74103e-07	2.26711e-06	SLC39A7	pLV_0_vs_FOS.fl_0	pLV_0	FOS.fl_0	SLC39A7
1544.58	-0.740449	0.0892886	-8.29276	1.10647e-16	1.143e-15	CUTA	pLV_0_vs_FOS.fl_0	pLV_0	FOS.fl_0	CUTA
1557.34	0.494632	0.0823338	6.00763	1.8825e-09	1.15041e-08	QKI	pLV_0_vs_FOS.fl_0	pLV_0	FOS.fl_0	QKI
18.9666	2.6549	0.513964	5.16555	2.39734e-07	1.18688e-06	PDE10A	pLV_0_vs_FOS.fl_0	pLV_0	FOS.fl_0	PDE10A
20.7032	6.77763	1.22538	5.53104	3.18333e-08	1.74073e-07	MDFI	pLV_0_vs_FOS.fl_0	pLV_0	FOS.fl_0	MDFI
81.5338	2.18199	0.241803	9.02383	1.8163e-19	2.20903e-18	TFEB	pLV_0_vs_FOS.fl_0	pLV_0	FOS.fl_0	TFEB
3.55599	5.21723	1.44537	3.60962	0.000306647	0.000996496	SMOC2	pLV_0_vs_FOS.fl_0	pLV_0	FOS.fl_0	SMOC2
435.899	0.64127	0.144864	4.42669	9.56887e-06	3.87346e-05	CCND3	pLV_0_vs_FOS.fl_0	pLV_0	FOS.fl_0	CCND3
471.369	-0.47133	0.121486	-3.87971	0.000104583	0.000366283	BYSL	pLV_0_vs_FOS.fl_0	pLV_0	FOS.fl_0	BYSL
5574.29	1.15883	0.0747713	15.4984	3.55723e-54	1.20178e-52	PTK7	pLV_0_vs_FOS.fl_0	pLV_0	FOS.fl_0	PTK7
850.6	0.66906	0.0908779	7.36219	1.80924e-13	1.51538e-12	SRF	pLV_0_vs_FOS.fl_0	pLV_0	FOS.fl_0	SRF
340.328	-0.679601	0.118022	-5.75825	8.49901e-09	4.89148e-08	DNPH1	pLV_0_vs_FOS.fl_0	pLV_0	FOS.fl_0	DNPH1
894.316	-0.258688	0.101777	-2.5417	0.0110314	0.0253272	COX7A2	pLV_0_vs_FOS.fl_0	pLV_0	FOS.fl_0	COX7A2
3804.67	0.194954	0.0702274	2.77604	0.00550261	0.0137331	TMEM30A	pLV_0_vs_FOS.fl_0	pLV_0	FOS.fl_0	TMEM30A
162.083	0.490467	0.161035	3.04572	0.0023212	0.00634864	GMDS	pLV_0_vs_FOS.fl_0	pLV_0	FOS.fl_0	GMDS
159.738	-0.83817	0.191999	-4.3655	1.26831e-05	5.03421e-05	TTK	pLV_0_vs_FOS.fl_0	pLV_0	FOS.fl_0	TTK
524.534	0.411228	0.0994314	4.13579	3.5373e-05	0.000131831	BTN2A1	pLV_0_vs_FOS.fl_0	pLV_0	FOS.fl_0	BTN2A1
908.482	2.87339	0.0987793	29.089	4.94991e-186	7.66998e-184	LAMA4	pLV_0_vs_FOS.fl_0	pLV_0	FOS.fl_0	LAMA4
1885.48	0.549437	0.0864727	6.35388	2.09952e-10	1.40389e-09	TENT5A	pLV_0_vs_FOS.fl_0	pLV_0	FOS.fl_0	TENT5A
392.916	0.319965	0.124869	2.56242	0.0103947	0.0240641	FBRSL1	pLV_0_vs_FOS.fl_0	pLV_0	FOS.fl_0	FBRSL1
355.499	0.963746	0.117991	8.16798	3.13598e-16	3.1389e-15	TBX18	pLV_0_vs_FOS.fl_0	pLV_0	FOS.fl_0	TBX18
1192.94	0.329896	0.0927242	3.55782	0.00037395	0.00119853	ERBIN	pLV_0_vs_FOS.fl_0	pLV_0	FOS.fl_0	ERBIN
16.7987	1.59728	0.490918	3.25365	0.00113931	0.00331826	PCDHB2	pLV_0_vs_FOS.fl_0	pLV_0	FOS.fl_0	PCDHB2
2282.78	0.937494	0.0956351	9.80283	1.09478e-22	1.54487e-21	MAN2A1	pLV_0_vs_FOS.fl_0	pLV_0	FOS.fl_0	MAN2A1
50.0897	1.87205	0.292344	6.40361	1.51746e-10	1.02532e-09	GHR	pLV_0_vs_FOS.fl_0	pLV_0	FOS.fl_0	GHR
519.977	-0.731129	0.105087	-6.95737	3.4668e-12	2.66671e-11	HMGCS1	pLV_0_vs_FOS.fl_0	pLV_0	FOS.fl_0	HMGCS1
4489.18	0.497089	0.0773526	6.42627	1.30769e-10	8.8955e-10	DAP	pLV_0_vs_FOS.fl_0	pLV_0	FOS.fl_0	DAP
567.649	0.282132	0.107304	2.62928	0.00855669	0.0202662	BRD8	pLV_0_vs_FOS.fl_0	pLV_0	FOS.fl_0	BRD8
1063.09	0.371542	0.0824059	4.50868	6.52309e-06	2.69883e-05	NNT	pLV_0_vs_FOS.fl_0	pLV_0	FOS.fl_0	NNT
7057.75	-0.846141	0.101442	-8.34109	7.36077e-17	7.67263e-16	HSPA9	pLV_0_vs_FOS.fl_0	pLV_0	FOS.fl_0	HSPA9
870.44	-0.809112	0.0903351	-8.95678	3.34295e-19	4.00533e-18	MRPS27	pLV_0_vs_FOS.fl_0	pLV_0	FOS.fl_0	MRPS27
751.607	-0.251558	0.0945803	-2.65973	0.0078204	0.0187399	PFDN1	pLV_0_vs_FOS.fl_0	pLV_0	FOS.fl_0	PFDN1
210.171	-0.845137	0.171701	-4.92214	8.56039e-07	3.98471e-06	HBEGF	pLV_0_vs_FOS.fl_0	pLV_0	FOS.fl_0	HBEGF
38145.5	-0.417949	0.0633209	-6.60049	4.09806e-11	2.91439e-10	LOX	pLV_0_vs_FOS.fl_0	pLV_0	FOS.fl_0	LOX
130621	0.807263	0.0707063	11.4171	3.43352e-30	6.57921e-29	SPARC	pLV_0_vs_FOS.fl_0	pLV_0	FOS.fl_0	SPARC
1376.86	-0.282739	0.0791646	-3.57154	0.000354895	0.00114177	IK	pLV_0_vs_FOS.fl_0	pLV_0	FOS.fl_0	IK
794.756	-0.558328	0.115648	-4.82783	1.38032e-06	6.25707e-06	HMGCR	pLV_0_vs_FOS.fl_0	pLV_0	FOS.fl_0	HMGCR
469.394	0.322916	0.114709	2.81509	0.0048763	0.0123673	CERT1	pLV_0_vs_FOS.fl_0	pLV_0	FOS.fl_0	CERT1
27.8942	1.495	0.37222	4.01644	5.90851e-05	0.000214064	PCDHB5	pLV_0_vs_FOS.fl_0	pLV_0	FOS.fl_0	PCDHB5
21.72	1.24502	0.416827	2.9869	0.0028182	0.00755034	PCDHB6	pLV_0_vs_FOS.fl_0	pLV_0	FOS.fl_0	PCDHB6
9.07884	2.95149	0.791122	3.73077	0.000190896	0.000641829	PCDHB7	pLV_0_vs_FOS.fl_0	pLV_0	FOS.fl_0	PCDHB7
226.409	0.358791	0.137199	2.61512	0.00891967	0.0210024	CLK4	pLV_0_vs_FOS.fl_0	pLV_0	FOS.fl_0	CLK4
34.9591	1.4457	0.338863	4.26632	1.98722e-05	7.69441e-05	PCDHB15	pLV_0_vs_FOS.fl_0	pLV_0	FOS.fl_0	PCDHB15
525.476	0.305629	0.0993584	3.07603	0.0020978	0.00579466	RNF130	pLV_0_vs_FOS.fl_0	pLV_0	FOS.fl_0	RNF130
566.814	1.2491	0.100747	12.3984	2.66515e-35	5.82753e-34	ARSB	pLV_0_vs_FOS.fl_0	pLV_0	FOS.fl_0	ARSB
338.405	0.307871	0.129572	2.37606	0.0174987	0.0382984	CNOT6	pLV_0_vs_FOS.fl_0	pLV_0	FOS.fl_0	CNOT6
793.523	-0.69394	0.0868986	-7.98563	1.39808e-15	1.34267e-14	TTC1	pLV_0_vs_FOS.fl_0	pLV_0	FOS.fl_0	TTC1
12.4053	5.11375	1.11957	4.56759	4.93359e-06	2.0753e-05	RASGRF2	pLV_0_vs_FOS.fl_0	pLV_0	FOS.fl_0	RASGRF2
1740.12	-0.47403	0.0810416	-5.84922	4.93886e-09	2.9086e-08	CCNG1	pLV_0_vs_FOS.fl_0	pLV_0	FOS.fl_0	CCNG1
770.953	0.376879	0.090028	4.18624	2.8361e-05	0.00010769	DROSHA	pLV_0_vs_FOS.fl_0	pLV_0	FOS.fl_0	DROSHA
40.4761	2.19505	0.334368	6.56478	5.21092e-11	3.67179e-10	CDH6	pLV_0_vs_FOS.fl_0	pLV_0	FOS.fl_0	CDH6
348.714	0.945412	0.143628	6.58238	4.62971e-11	3.2786e-10	LMNB1	pLV_0_vs_FOS.fl_0	pLV_0	FOS.fl_0	LMNB1
631.689	-0.515622	0.0948354	-5.43702	5.41776e-08	2.88906e-07	ARRDC3	pLV_0_vs_FOS.fl_0	pLV_0	FOS.fl_0	ARRDC3
1470.85	0.245615	0.0796701	3.0829	0.00204997	0.00567323	GOLPH3	pLV_0_vs_FOS.fl_0	pLV_0	FOS.fl_0	GOLPH3
1371.84	-0.400123	0.0895706	-4.46713	7.92772e-06	3.24664e-05	SUB1	pLV_0_vs_FOS.fl_0	pLV_0	FOS.fl_0	SUB1
800.811	2.3751	0.122904	19.3248	3.31966e-83	1.77729e-81	NPR3	pLV_0_vs_FOS.fl_0	pLV_0	FOS.fl_0	NPR3
3292.44	-0.241807	0.0790143	-3.06029	0.00221125	0.00607471	TARS1	pLV_0_vs_FOS.fl_0	pLV_0	FOS.fl_0	TARS1
539.452	0.428155	0.131494	3.25608	0.0011296	0.00329595	LNPEP	pLV_0_vs_FOS.fl_0	pLV_0	FOS.fl_0	LNPEP
107.268	-1.05389	0.23837	-4.42124	9.8136e-06	3.96754e-05	PDE4D	pLV_0_vs_FOS.fl_0	pLV_0	FOS.fl_0	PDE4D
389.788	1.05661	0.115721	9.13069	6.80625e-20	8.45014e-19	RAD1	pLV_0_vs_FOS.fl_0	pLV_0	FOS.fl_0	RAD1
32.1282	-1.73	0.35041	-4.93707	7.9307e-07	3.70444e-06	PRLR	pLV_0_vs_FOS.fl_0	pLV_0	FOS.fl_0	PRLR
8.38979	4.53691	1.1482	3.95134	7.77141e-05	0.000277629	ST8SIA4	pLV_0_vs_FOS.fl_0	pLV_0	FOS.fl_0	ST8SIA4
689.683	-1.14623	0.106047	-10.8087	3.13087e-27	5.27209e-26	GNPDA1	pLV_0_vs_FOS.fl_0	pLV_0	FOS.fl_0	GNPDA1
1120.99	-0.227433	0.0862529	-2.63682	0.00836876	0.0198707	SKP1	pLV_0_vs_FOS.fl_0	pLV_0	FOS.fl_0	SKP1
426.316	-0.303134	0.107241	-2.82668	0.00470339	0.011974	NUP155	pLV_0_vs_FOS.fl_0	pLV_0	FOS.fl_0	NUP155
1286.26	-0.359859	0.0781151	-4.60678	4.08954e-06	1.7407e-05	PPP2CA	pLV_0_vs_FOS.fl_0	pLV_0	FOS.fl_0	PPP2CA
175.155	0.489501	0.175823	2.78406	0.00536836	0.0134459	FGF1	pLV_0_vs_FOS.fl_0	pLV_0	FOS.fl_0	FGF1
824.136	0.230801	0.0911786	2.53131	0.0113638	0.0259939	C5orf15	pLV_0_vs_FOS.fl_0	pLV_0	FOS.fl_0	C5orf15
422.371	-0.838144	0.12161	-6.89208	5.49843e-12	4.17368e-11	LIFR	pLV_0_vs_FOS.fl_0	pLV_0	FOS.fl_0	LIFR
265.447	0.358558	0.129654	2.76551	0.00568346	0.0141188	TRIM23	pLV_0_vs_FOS.fl_0	pLV_0	FOS.fl_0	TRIM23
875.649	0.464343	0.0985107	4.71363	2.43344e-06	1.06998e-05	SEC24A	pLV_0_vs_FOS.fl_0	pLV_0	FOS.fl_0	SEC24A
1277.26	-0.274168	0.080731	-3.39607	0.000683607	0.0020813	TXNDC15	pLV_0_vs_FOS.fl_0	pLV_0	FOS.fl_0	TXNDC15
197.877	-0.349459	0.147601	-2.36759	0.0179041	0.0391168	TTC33	pLV_0_vs_FOS.fl_0	pLV_0	FOS.fl_0	TTC33
1825.02	-0.483363	0.0783495	-6.16933	6.85816e-10	4.36318e-09	RARS1	pLV_0_vs_FOS.fl_0	pLV_0	FOS.fl_0	RARS1
883.241	-0.306061	0.0843374	-3.62901	0.000284511	0.000930944	TCERG1	pLV_0_vs_FOS.fl_0	pLV_0	FOS.fl_0	TCERG1
2085.24	1.11685	0.077794	14.3565	9.69486e-47	2.86665e-45	DPYSL3	pLV_0_vs_FOS.fl_0	pLV_0	FOS.fl_0	DPYSL3
2184.39	-0.337152	0.0786127	-4.28877	1.79663e-05	6.99339e-05	CSNK1A1	pLV_0_vs_FOS.fl_0	pLV_0	FOS.fl_0	CSNK1A1
4593.23	-0.459789	0.0661432	-6.95142	3.6162e-12	2.77765e-11	ERGIC1	pLV_0_vs_FOS.fl_0	pLV_0	FOS.fl_0	ERGIC1
4361.19	1.80967	0.0861547	21.0049	5.92146e-98	3.84775e-96	PDGFRB	pLV_0_vs_FOS.fl_0	pLV_0	FOS.fl_0	PDGFRB
325.494	0.547518	0.134416	4.0733	4.63509e-05	0.000169799	CPEB4	pLV_0_vs_FOS.fl_0	pLV_0	FOS.fl_0	CPEB4
91.6907	0.845061	0.203936	4.14377	3.41647e-05	0.00012765	EHHADH	pLV_0_vs_FOS.fl_0	pLV_0	FOS.fl_0	EHHADH
260.779	1.18286	0.140621	8.41173	4.03992e-17	4.30862e-16	CNTN3	pLV_0_vs_FOS.fl_0	pLV_0	FOS.fl_0	CNTN3
564.636	-1.39066	0.285329	-4.8739	1.09415e-06	5.03348e-06	SELENOK	pLV_0_vs_FOS.fl_0	pLV_0	FOS.fl_0	SELENOK
423.282	-0.596775	0.110779	-5.38706	7.16185e-08	3.76921e-07	CRBN	pLV_0_vs_FOS.fl_0	pLV_0	FOS.fl_0	CRBN
644.884	0.446903	0.105369	4.24132	2.22204e-05	8.54408e-05	BCL6	pLV_0_vs_FOS.fl_0	pLV_0	FOS.fl_0	BCL6
113.869	0.472584	0.197758	2.38971	0.0168618	0.0371061	NPHP3	pLV_0_vs_FOS.fl_0	pLV_0	FOS.fl_0	NPHP3
4993.74	0.481904	0.0678689	7.10051	1.24296e-12	9.85257e-12	AMOTL2	pLV_0_vs_FOS.fl_0	pLV_0	FOS.fl_0	AMOTL2
230.659	-1.04228	0.136829	-7.61733	2.58979e-14	2.29689e-13	FAM162A	pLV_0_vs_FOS.fl_0	pLV_0	FOS.fl_0	FAM162A
235.206	0.565522	0.13313	4.24789	2.1579e-05	8.30933e-05	OGG1	pLV_0_vs_FOS.fl_0	pLV_0	FOS.fl_0	OGG1
465.706	-0.475187	0.103096	-4.60917	4.04284e-06	1.72264e-05	PCCB	pLV_0_vs_FOS.fl_0	pLV_0	FOS.fl_0	PCCB
157.031	-1.34857	0.199272	-6.76747	1.31055e-11	9.67893e-11	CEP70	pLV_0_vs_FOS.fl_0	pLV_0	FOS.fl_0	CEP70
26.8365	1.99333	0.391831	5.08721	3.63364e-07	1.76003e-06	RBP1	pLV_0_vs_FOS.fl_0	pLV_0	FOS.fl_0	RBP1
795.263	-0.235787	0.1038	-2.27156	0.0231133	0.0489963	SLC25A36	pLV_0_vs_FOS.fl_0	pLV_0	FOS.fl_0	SLC25A36
516.444	-0.367569	0.103306	-3.55805	0.000373622	0.00119772	RNF7	pLV_0_vs_FOS.fl_0	pLV_0	FOS.fl_0	RNF7
144.173	0.404907	0.163946	2.46975	0.0135207	0.030448	KAT2B	pLV_0_vs_FOS.fl_0	pLV_0	FOS.fl_0	KAT2B
8706.47	1.96988	0.0637279	30.9109	8.53537e-210	1.54548e-207	WNT5A	pLV_0_vs_FOS.fl_0	pLV_0	FOS.fl_0	WNT5A
39.6061	2.57675	0.360204	7.15358	8.45415e-13	6.77804e-12	HES1	pLV_0_vs_FOS.fl_0	pLV_0	FOS.fl_0	HES1
531.471	-0.46736	0.112455	-4.15597	3.2391e-05	0.000121476	ECT2	pLV_0_vs_FOS.fl_0	pLV_0	FOS.fl_0	ECT2
7177.07	0.53734	0.072394	7.42245	1.14976e-13	9.76722e-13	GNAI2	pLV_0_vs_FOS.fl_0	pLV_0	FOS.fl_0	GNAI2
920.187	-0.334293	0.10077	-3.31737	0.000908688	0.00270175	USP9Y	pLV_0_vs_FOS.fl_0	pLV_0	FOS.fl_0	USP9Y
203.432	-0.710396	0.153755	-4.6203	3.83193e-06	1.63866e-05	NPRL2	pLV_0_vs_FOS.fl_0	pLV_0	FOS.fl_0	NPRL2
5638.55	-0.681611	0.0780082	-8.73767	2.37957e-18	2.72543e-17	RPL24	pLV_0_vs_FOS.fl_0	pLV_0	FOS.fl_0	RPL24
2598.15	-0.372592	0.0695489	-5.35727	8.44892e-08	4.412e-07	FXR1	pLV_0_vs_FOS.fl_0	pLV_0	FOS.fl_0	FXR1
609.182	0.641169	0.11478	5.58609	2.32233e-08	1.28961e-07	CBLB	pLV_0_vs_FOS.fl_0	pLV_0	FOS.fl_0	CBLB
1052.63	0.393319	0.100796	3.90215	9.53438e-05	0.000335766	BBX	pLV_0_vs_FOS.fl_0	pLV_0	FOS.fl_0	BBX
574.209	-0.355509	0.0993311	-3.57904	0.000344864	0.00111261	IFT57	pLV_0_vs_FOS.fl_0	pLV_0	FOS.fl_0	IFT57
1297.77	0.632907	0.0778196	8.133	4.18811e-16	4.16356e-15	GNB4	pLV_0_vs_FOS.fl_0	pLV_0	FOS.fl_0	GNB4
404.343	-0.360419	0.121981	-2.95472	0.00312956	0.00830169	UMPS	pLV_0_vs_FOS.fl_0	pLV_0	FOS.fl_0	UMPS
3356.98	0.927397	0.070878	13.0844	4.04324e-39	9.73943e-38	PLXNA1	pLV_0_vs_FOS.fl_0	pLV_0	FOS.fl_0	PLXNA1
881.583	0.390413	0.0902212	4.32728	1.50961e-05	5.93061e-05	ATP6V1A	pLV_0_vs_FOS.fl_0	pLV_0	FOS.fl_0	ATP6V1A
313.958	0.403013	0.119318	3.37765	0.000731077	0.00221204	ABTB1	pLV_0_vs_FOS.fl_0	pLV_0	FOS.fl_0	ABTB1
61.8598	-0.63798	0.237507	-2.68615	0.00722797	0.0174919	PODXL2	pLV_0_vs_FOS.fl_0	pLV_0	FOS.fl_0	PODXL2
811.057	0.207174	0.0883697	2.3444	0.0190575	0.0413293	SCAP	pLV_0_vs_FOS.fl_0	pLV_0	FOS.fl_0	SCAP
1335.32	-0.527969	0.0780609	-6.76355	1.3465e-11	9.92177e-11	MRPL3	pLV_0_vs_FOS.fl_0	pLV_0	FOS.fl_0	MRPL3
152.473	3.59753	0.224761	16.006	1.16054e-57	4.20272e-56	PLSCR4	pLV_0_vs_FOS.fl_0	pLV_0	FOS.fl_0	PLSCR4
656.671	-0.74256	0.0951061	-7.8077	5.82428e-15	5.37562e-14	MAPKAPK3	pLV_0_vs_FOS.fl_0	pLV_0	FOS.fl_0	MAPKAPK3
717.301	-0.269581	0.0908305	-2.96796	0.00299784	0.00799704	WDR48	pLV_0_vs_FOS.fl_0	pLV_0	FOS.fl_0	WDR48
651.186	0.323491	0.0924004	3.50097	0.000463574	0.00145766	GORASP1	pLV_0_vs_FOS.fl_0	pLV_0	FOS.fl_0	GORASP1
456.442	0.282947	0.105545	2.68082	0.00734413	0.0177517	ABCC5	pLV_0_vs_FOS.fl_0	pLV_0	FOS.fl_0	ABCC5
28.3395	-7.36934	1.21445	-6.06805	1.29474e-09	8.0262e-09	AADAC	pLV_0_vs_FOS.fl_0	pLV_0	FOS.fl_0	AADAC
390.612	-0.273693	0.114845	-2.38314	0.0171658	0.0376709	ABHD14B	pLV_0_vs_FOS.fl_0	pLV_0	FOS.fl_0	ABHD14B
581.191	-0.514384	0.11898	-4.32327	1.53734e-05	6.03124e-05	EIF1B	pLV_0_vs_FOS.fl_0	pLV_0	FOS.fl_0	EIF1B
26.6462	1.45821	0.389743	3.74147	0.000182948	0.000617296	ARHGEF26	pLV_0_vs_FOS.fl_0	pLV_0	FOS.fl_0	ARHGEF26
282.886	0.43863	0.13603	3.22451	0.00126191	0.00365092	KLHL24	pLV_0_vs_FOS.fl_0	pLV_0	FOS.fl_0	KLHL24
165.585	0.450635	0.162907	2.76622	0.00567106	0.0140955	DNAH1	pLV_0_vs_FOS.fl_0	pLV_0	FOS.fl_0	DNAH1
4520.91	0.254397	0.0814238	3.12435	0.00178196	0.00498893	SSR3	pLV_0_vs_FOS.fl_0	pLV_0	FOS.fl_0	SSR3
1213.18	-0.203989	0.0783834	-2.60245	0.00925611	0.0217121	ZBTB47	pLV_0_vs_FOS.fl_0	pLV_0	FOS.fl_0	ZBTB47
6.64913	2.43906	0.856606	2.84735	0.00440849	0.011302	TNNC1	pLV_0_vs_FOS.fl_0	pLV_0	FOS.fl_0	TNNC1
1077.27	0.368899	0.111744	3.30128	0.000962443	0.00284635	NKTR	pLV_0_vs_FOS.fl_0	pLV_0	FOS.fl_0	NKTR
50.1105	0.635055	0.266117	2.38638	0.0170153	0.0374027	CLCN2	pLV_0_vs_FOS.fl_0	pLV_0	FOS.fl_0	CLCN2
9511.54	0.16203	0.0702127	2.3077	0.0210156	0.0450353	EIF4G1	pLV_0_vs_FOS.fl_0	pLV_0	FOS.fl_0	EIF4G1
774.059	-0.336448	0.108693	-3.0954	0.00196544	0.00546371	SPCS1	pLV_0_vs_FOS.fl_0	pLV_0	FOS.fl_0	SPCS1
4421.62	-0.513423	0.071694	-7.16132	7.99045e-13	6.4139e-12	EEF1B2	pLV_0_vs_FOS.fl_0	pLV_0	FOS.fl_0	EEF1B2
132.184	2.25757	0.194123	11.6296	2.9155e-31	5.70186e-30	ADAM23	pLV_0_vs_FOS.fl_0	pLV_0	FOS.fl_0	ADAM23
1512.91	0.235159	0.0914027	2.57278	0.0100885	0.0234196	MOB1A	pLV_0_vs_FOS.fl_0	pLV_0	FOS.fl_0	MOB1A
240.424	0.354236	0.131224	2.69947	0.00694495	0.0168831	LMAN2L	pLV_0_vs_FOS.fl_0	pLV_0	FOS.fl_0	LMAN2L
885.013	-0.394757	0.0838624	-4.7072	2.51148e-06	1.10189e-05	TTL	pLV_0_vs_FOS.fl_0	pLV_0	FOS.fl_0	TTL
14.2884	-1.8245	0.540556	-3.37522	0.000737567	0.00223	IL1A	pLV_0_vs_FOS.fl_0	pLV_0	FOS.fl_0	IL1A
81.5437	0.565473	0.221994	2.54725	0.0108575	0.0249916	KCNIP3	pLV_0_vs_FOS.fl_0	pLV_0	FOS.fl_0	KCNIP3
343.288	-0.439003	0.123071	-3.56707	0.00036099	0.00115938	FAHD2A	pLV_0_vs_FOS.fl_0	pLV_0	FOS.fl_0	FAHD2A
11252.5	-0.40608	0.0622839	-6.51982	7.03906e-11	4.89575e-10	NCL	pLV_0_vs_FOS.fl_0	pLV_0	FOS.fl_0	NCL
917.536	-0.766412	0.0913854	-8.38659	5.00426e-17	5.29158e-16	ACTR1B	pLV_0_vs_FOS.fl_0	pLV_0	FOS.fl_0	ACTR1B
162.534	1.61156	0.165962	9.71045	2.7212e-22	3.79672e-21	EPB41L5	pLV_0_vs_FOS.fl_0	pLV_0	FOS.fl_0	EPB41L5
509.576	-0.429247	0.109972	-3.90324	9.49135e-05	0.000334397	SF3B6	pLV_0_vs_FOS.fl_0	pLV_0	FOS.fl_0	SF3B6
445.951	0.768673	0.119479	6.43355	1.24656e-10	8.49043e-10	TP53I3	pLV_0_vs_FOS.fl_0	pLV_0	FOS.fl_0	TP53I3
1471.46	-0.654672	0.0829961	-7.88799	3.07087e-15	2.88723e-14	ACVR1	pLV_0_vs_FOS.fl_0	pLV_0	FOS.fl_0	ACVR1
1088.08	0.572628	0.0855632	6.69246	2.1945e-11	1.59371e-10	TANC1	pLV_0_vs_FOS.fl_0	pLV_0	FOS.fl_0	TANC1
715.307	-0.779872	0.096382	-8.09147	5.89501e-16	5.79914e-15	MPV17	pLV_0_vs_FOS.fl_0	pLV_0	FOS.fl_0	MPV17
706.679	-0.286755	0.0987712	-2.90322	0.00369348	0.00965614	GTF3C2	pLV_0_vs_FOS.fl_0	pLV_0	FOS.fl_0	GTF3C2
558.616	-0.291522	0.105623	-2.76003	0.00577968	0.0143358	EIF2B4	pLV_0_vs_FOS.fl_0	pLV_0	FOS.fl_0	EIF2B4
5.17074	-3.36205	1.10319	-3.04758	0.00230695	0.00631502	ITGB6	pLV_0_vs_FOS.fl_0	pLV_0	FOS.fl_0	ITGB6
192.229	-0.755159	0.145344	-5.19566	2.04e-07	1.0181e-06	FNDC4	pLV_0_vs_FOS.fl_0	pLV_0	FOS.fl_0	FNDC4
1488.09	-1.15562	0.0882646	-13.0927	3.62432e-39	8.75651e-38	ITGA4	pLV_0_vs_FOS.fl_0	pLV_0	FOS.fl_0	ITGA4
1069.2	-0.541714	0.0830285	-6.52444	6.82572e-11	4.75558e-10	PSMD14	pLV_0_vs_FOS.fl_0	pLV_0	FOS.fl_0	PSMD14
2012.66	0.171554	0.0719591	2.38404	0.0171237	0.0376105	SNX17	pLV_0_vs_FOS.fl_0	pLV_0	FOS.fl_0	SNX17
1566.51	-0.420684	0.0801299	-5.25003	1.52073e-07	7.69195e-07	PPM1G	pLV_0_vs_FOS.fl_0	pLV_0	FOS.fl_0	PPM1G
10.27	3.4472	0.81896	4.20924	2.56235e-05	9.79186e-05	PDE1A	pLV_0_vs_FOS.fl_0	pLV_0	FOS.fl_0	PDE1A
48.7574	-0.695612	0.274212	-2.53677	0.011188	0.0256247	REEP6	pLV_0_vs_FOS.fl_0	pLV_0	FOS.fl_0	REEP6
12.4875	2.45434	0.614753	3.99239	6.54095e-05	0.000235389	APC2	pLV_0_vs_FOS.fl_0	pLV_0	FOS.fl_0	APC2
4657.8	-0.543132	0.0738305	-7.35648	1.88827e-13	1.57993e-12	RPS15	pLV_0_vs_FOS.fl_0	pLV_0	FOS.fl_0	RPS15
1077.04	0.504055	0.0833033	6.05084	1.44089e-09	8.88293e-09	MOGS	pLV_0_vs_FOS.fl_0	pLV_0	FOS.fl_0	MOGS
250.635	0.394298	0.130335	3.02528	0.00248407	0.00675625	TTC31	pLV_0_vs_FOS.fl_0	pLV_0	FOS.fl_0	TTC31
374.342	-0.322652	0.118309	-2.72719	0.00638759	0.0156891	NDUFS7	pLV_0_vs_FOS.fl_0	pLV_0	FOS.fl_0	NDUFS7
23.2595	5.44876	0.89563	6.08371	1.1743e-09	7.32062e-09	GRB14	pLV_0_vs_FOS.fl_0	pLV_0	FOS.fl_0	GRB14
1293.9	-0.403519	0.104458	-3.86297	0.000112016	0.000390133	CLIP4	pLV_0_vs_FOS.fl_0	pLV_0	FOS.fl_0	CLIP4
5156.07	1.57404	0.0762606	20.6403	1.1927e-94	7.39245e-93	SPTBN1	pLV_0_vs_FOS.fl_0	pLV_0	FOS.fl_0	SPTBN1
1169.67	-0.347559	0.0827333	-4.20095	2.65792e-05	0.000101259	AUP1	pLV_0_vs_FOS.fl_0	pLV_0	FOS.fl_0	AUP1
15507.2	-0.405338	0.0609877	-6.64622	3.00716e-11	2.15571e-10	RTN4	pLV_0_vs_FOS.fl_0	pLV_0	FOS.fl_0	RTN4
1312.18	1.7363	0.0915523	18.9651	3.31378e-80	1.71709e-78	LOXL3	pLV_0_vs_FOS.fl_0	pLV_0	FOS.fl_0	LOXL3
949.077	0.734954	0.08688	8.45942	2.6872e-17	2.8966e-16	DOK1	pLV_0_vs_FOS.fl_0	pLV_0	FOS.fl_0	DOK1
21.7099	2.24429	0.462906	4.84825	1.24555e-06	5.67327e-06	GALNT3	pLV_0_vs_FOS.fl_0	pLV_0	FOS.fl_0	GALNT3
5.95552	3.34921	1.0704	3.12894	0.00175438	0.00491855	TACR1	pLV_0_vs_FOS.fl_0	pLV_0	FOS.fl_0	TACR1
973.744	0.295493	0.088572	3.33619	0.000849349	0.00253844	CCDC88A	pLV_0_vs_FOS.fl_0	pLV_0	FOS.fl_0	CCDC88A
943.573	0.482893	0.0913184	5.28801	1.23652e-07	6.33793e-07	EVA1A	pLV_0_vs_FOS.fl_0	pLV_0	FOS.fl_0	EVA1A
547.145	-0.309271	0.107596	-2.87436	0.00404852	0.0104806	MRPL19	pLV_0_vs_FOS.fl_0	pLV_0	FOS.fl_0	MRPL19
1055.55	-0.211763	0.0869897	-2.43435	0.0149186	0.0332707	LANCL1	pLV_0_vs_FOS.fl_0	pLV_0	FOS.fl_0	LANCL1
585.056	-0.617651	0.102692	-6.01458	1.80356e-09	1.10343e-08	WDR75	pLV_0_vs_FOS.fl_0	pLV_0	FOS.fl_0	WDR75
8706.73	3.41326	0.074371	45.895	0	0	EFEMP1	pLV_0_vs_FOS.fl_0	pLV_0	FOS.fl_0	EFEMP1
493662	2.5597	0.0714392	35.8304	3.71166e-281	9.64733e-279	FN1	pLV_0_vs_FOS.fl_0	pLV_0	FOS.fl_0	FN1
6865.69	2.7206	0.0732401	37.1463	5.02595e-302	1.5881e-299	STAT1	pLV_0_vs_FOS.fl_0	pLV_0	FOS.fl_0	STAT1
4744.95	2.15171	0.084464	25.4748	3.74717e-143	3.82187e-141	GLS	pLV_0_vs_FOS.fl_0	pLV_0	FOS.fl_0	GLS
460.141	4.08853	0.154335	26.4912	1.22434e-154	1.42973e-152	IGFBP2	pLV_0_vs_FOS.fl_0	pLV_0	FOS.fl_0	IGFBP2
3827.93	3.39094	0.102993	32.9239	1.00178e-237	2.04351e-235	IGFBP5	pLV_0_vs_FOS.fl_0	pLV_0	FOS.fl_0	IGFBP5
16.0791	7.38789	1.24062	5.95502	2.60045e-09	1.57449e-08	EFHD1	pLV_0_vs_FOS.fl_0	pLV_0	FOS.fl_0	EFHD1
2578.66	-0.651525	0.069459	-9.37999	6.59762e-21	8.64395e-20	CCT4	pLV_0_vs_FOS.fl_0	pLV_0	FOS.fl_0	CCT4
682.478	0.236977	0.0962776	2.46139	0.0138401	0.031115	GGCX	pLV_0_vs_FOS.fl_0	pLV_0	FOS.fl_0	GGCX
1758.93	1.70162	0.0849984	20.0194	3.73251e-89	2.15589e-87	EHBP1	pLV_0_vs_FOS.fl_0	pLV_0	FOS.fl_0	EHBP1
407.945	-0.256502	0.106535	-2.40768	0.0160544	0.0355184	TXNDC9	pLV_0_vs_FOS.fl_0	pLV_0	FOS.fl_0	TXNDC9
407.789	1.12621	0.141842	7.93987	2.02397e-15	1.92767e-14	ST3GAL5	pLV_0_vs_FOS.fl_0	pLV_0	FOS.fl_0	ST3GAL5
59.2461	-0.591226	0.248455	-2.37961	0.017331	0.0379829	HSPE1	pLV_0_vs_FOS.fl_0	pLV_0	FOS.fl_0	HSPE1
12.8998	1.85374	0.574248	3.22813	0.00124603	0.00360823	PLCD4	pLV_0_vs_FOS.fl_0	pLV_0	FOS.fl_0	PLCD4
632.543	0.301556	0.102275	2.94848	0.00319338	0.00845569	CHMP3	pLV_0_vs_FOS.fl_0	pLV_0	FOS.fl_0	CHMP3
896.709	1.00417	0.0892642	11.2494	2.33133e-29	4.31336e-28	IL1R1	pLV_0_vs_FOS.fl_0	pLV_0	FOS.fl_0	IL1R1
77.3892	-3.42692	0.305862	-11.2042	3.89004e-29	7.09943e-28	IL1RL1	pLV_0_vs_FOS.fl_0	pLV_0	FOS.fl_0	IL1RL1
[truncated: 28,962 more rows]

## Sheet: degs_FOStr_FOSfl
baseMean	log2FoldChange	lfcSE	stat	p-value	padj	ID	cmp	sample1	sample2	geneSymbol
237.36	-0.496094	0.137119	-3.61797	0.00029692	0.000703719	TSPAN6	FOS.tr_0_vs_FOS.fl_0	FOS.tr_0	FOS.fl_0	TSPAN6
511.859	-0.22666	0.104098	-2.17737	0.029453	0.0490621	DPM1	FOS.tr_0_vs_FOS.fl_0	FOS.tr_0	FOS.fl_0	DPM1
66.8997	-0.907552	0.239396	-3.79101	0.000150038	0.000372623	C1orf112	FOS.tr_0_vs_FOS.fl_0	FOS.tr_0	FOS.fl_0	C1orf112
832.504	3.17834	0.105487	30.1302	1.95221e-199	5.07984e-197	CFH	FOS.tr_0_vs_FOS.fl_0	FOS.tr_0	FOS.fl_0	CFH
1302.89	0.231432	0.0827883	2.79547	0.00518244	0.010001	FUCA2	FOS.tr_0_vs_FOS.fl_0	FOS.tr_0	FOS.fl_0	FUCA2
586.831	0.556767	0.113484	4.90613	9.28914e-07	3.03486e-06	GCLC	FOS.tr_0_vs_FOS.fl_0	FOS.tr_0	FOS.fl_0	GCLC
352.062	-0.487428	0.112741	-4.32343	1.5362e-05	4.3495e-05	NFYA	FOS.tr_0_vs_FOS.fl_0	FOS.tr_0	FOS.fl_0	NFYA
4102.09	-0.595932	0.0708389	-8.4125	4.01359e-17	3.02152e-16	NIPAL3	FOS.tr_0_vs_FOS.fl_0	FOS.tr_0	FOS.fl_0	NIPAL3
655.332	-0.367727	0.110353	-3.33227	0.000861411	0.00189309	LAS1L	FOS.tr_0_vs_FOS.fl_0	FOS.tr_0	FOS.fl_0	LAS1L
58.3951	4.03007	0.384615	10.4782	1.08804e-25	1.28314e-24	ENPP4	FOS.tr_0_vs_FOS.fl_0	FOS.tr_0	FOS.fl_0	ENPP4
219.305	1.96816	0.147867	13.3103	2.01625e-40	4.21895e-39	SEMA3F	FOS.tr_0_vs_FOS.fl_0	FOS.tr_0	FOS.fl_0	SEMA3F
1067.59	0.41784	0.0834136	5.00925	5.46419e-07	1.83692e-06	ANKIB1	FOS.tr_0_vs_FOS.fl_0	FOS.tr_0	FOS.fl_0	ANKIB1
91.8812	-0.602661	0.198145	-3.04152	0.00235385	0.0048063	RAD52	FOS.tr_0_vs_FOS.fl_0	FOS.tr_0	FOS.fl_0	RAD52
746.108	-0.816858	0.100485	-8.12913	4.32393e-16	3.06628e-15	LAP3	FOS.tr_0_vs_FOS.fl_0	FOS.tr_0	FOS.fl_0	LAP3
9702.16	-0.44501	0.060606	-7.34267	2.09373e-13	1.2423e-12	CD99	FOS.tr_0_vs_FOS.fl_0	FOS.tr_0	FOS.fl_0	CD99
7.80453	4.45731	1.17174	3.80403	0.000142363	0.000354327	HECW1	FOS.tr_0_vs_FOS.fl_0	FOS.tr_0	FOS.fl_0	HECW1
7763.13	0.720501	0.0665167	10.8319	2.43116e-27	3.08106e-26	LASP1	FOS.tr_0_vs_FOS.fl_0	FOS.tr_0	FOS.fl_0	LASP1
314.597	0.593154	0.124693	4.75691	1.96582e-06	6.18943e-06	SNX11	FOS.tr_0_vs_FOS.fl_0	FOS.tr_0	FOS.fl_0	SNX11
13.8459	2.51652	0.62552	4.02309	5.74404e-05	0.00015137	KLHL13	FOS.tr_0_vs_FOS.fl_0	FOS.tr_0	FOS.fl_0	KLHL13
65.4375	-1.28368	0.243382	-5.27432	1.33248e-07	4.79092e-07	CYP26B1	FOS.tr_0_vs_FOS.fl_0	FOS.tr_0	FOS.fl_0	CYP26B1
81.6347	1.30705	0.226482	5.77109	7.87591e-09	3.22002e-08	DBNDD1	FOS.tr_0_vs_FOS.fl_0	FOS.tr_0	FOS.fl_0	DBNDD1
1460.68	1.15949	0.0754651	15.3646	2.82582e-53	8.78399e-52	ALS2	FOS.tr_0_vs_FOS.fl_0	FOS.tr_0	FOS.fl_0	ALS2
7.51345	3.77801	1.00746	3.75003	0.000176811	0.000435429	CASP10	FOS.tr_0_vs_FOS.fl_0	FOS.tr_0	FOS.fl_0	CASP10
2120.68	0.787518	0.0768546	10.2469	1.22255e-24	1.36779e-23	CFLAR	FOS.tr_0_vs_FOS.fl_0	FOS.tr_0	FOS.fl_0	CFLAR
1473.16	0.664211	0.0812642	8.17348	2.99628e-16	2.14744e-15	TFPI	FOS.tr_0_vs_FOS.fl_0	FOS.tr_0	FOS.fl_0	TFPI
148.376	0.524985	0.171963	3.05289	0.00226647	0.00464434	NDUFAF7	FOS.tr_0_vs_FOS.fl_0	FOS.tr_0	FOS.fl_0	NDUFAF7
36.427	3.21916	0.412898	7.79651	6.36431e-15	4.18741e-14	SLC7A2	FOS.tr_0_vs_FOS.fl_0	FOS.tr_0	FOS.fl_0	SLC7A2
189.718	-0.361634	0.149393	-2.42069	0.015491	0.0273102	SARM1	FOS.tr_0_vs_FOS.fl_0	FOS.tr_0	FOS.fl_0	SARM1
1465.77	-0.307997	0.0746379	-4.12654	3.68255e-05	9.93987e-05	POLDIP2	FOS.tr_0_vs_FOS.fl_0	FOS.tr_0	FOS.fl_0	POLDIP2
1081.2	0.425341	0.0793791	5.35834	8.39893e-08	3.08867e-07	PLXND1	FOS.tr_0_vs_FOS.fl_0	FOS.tr_0	FOS.fl_0	PLXND1
1553.34	-0.412402	0.0739024	-5.58036	2.40022e-08	9.3601e-08	AK2	FOS.tr_0_vs_FOS.fl_0	FOS.tr_0	FOS.fl_0	AK2
1018.22	0.442987	0.102675	4.31447	1.59983e-05	4.51937e-05	FKBP4	FOS.tr_0_vs_FOS.fl_0	FOS.tr_0	FOS.fl_0	FKBP4
1193.45	-0.409947	0.0883062	-4.64234	3.44485e-06	1.05698e-05	KDM1A	FOS.tr_0_vs_FOS.fl_0	FOS.tr_0	FOS.fl_0	KDM1A
703.606	0.585874	0.0916766	6.39066	1.6517e-10	7.72823e-10	RBM6	FOS.tr_0_vs_FOS.fl_0	FOS.tr_0	FOS.fl_0	RBM6
229.43	-1.54934	0.150881	-10.2686	9.76013e-25	1.10189e-23	CAMKK1	FOS.tr_0_vs_FOS.fl_0	FOS.tr_0	FOS.fl_0	CAMKK1
975.069	-0.521686	0.0855165	-6.10042	1.05791e-09	4.64035e-09	RECQL	FOS.tr_0_vs_FOS.fl_0	FOS.tr_0	FOS.fl_0	RECQL
1628.49	1.33362	0.0802789	16.6123	5.67297e-62	2.2377e-60	HSPB6	FOS.tr_0_vs_FOS.fl_0	FOS.tr_0	FOS.fl_0	HSPB6
392.643	-0.48539	0.117743	-4.12247	3.74832e-05	0.000101039	NDUFAB1	FOS.tr_0_vs_FOS.fl_0	FOS.tr_0	FOS.fl_0	NDUFAB1
3.42761	4.16334	1.4421	2.88699	0.00388941	0.00766246	PDK4	FOS.tr_0_vs_FOS.fl_0	FOS.tr_0	FOS.fl_0	PDK4
361.482	-0.672057	0.118881	-5.65318	1.57506e-08	6.24797e-08	ST7	FOS.tr_0_vs_FOS.fl_0	FOS.tr_0	FOS.fl_0	ST7
537.093	0.962645	0.111865	8.60539	7.60568e-18	5.98257e-17	HCCS	FOS.tr_0_vs_FOS.fl_0	FOS.tr_0	FOS.fl_0	HCCS
474.169	-0.496463	0.114898	-4.32091	1.55384e-05	4.39636e-05	DVL2	FOS.tr_0_vs_FOS.fl_0	FOS.tr_0	FOS.fl_0	DVL2
1811.1	0.598368	0.0737452	8.11399	4.89836e-16	3.45995e-15	UPF1	FOS.tr_0_vs_FOS.fl_0	FOS.tr_0	FOS.fl_0	UPF1
231.194	0.89894	0.137845	6.5214	6.96537e-11	3.38267e-10	SKAP2	FOS.tr_0_vs_FOS.fl_0	FOS.tr_0	FOS.fl_0	SKAP2
1834.35	-0.893122	0.080321	-11.1194	1.00936e-28	1.36382e-27	SLC25A5	FOS.tr_0_vs_FOS.fl_0	FOS.tr_0	FOS.fl_0	SLC25A5
172.143	-1.2026	0.15952	-7.53889	4.73976e-14	2.93876e-13	HOXA11	FOS.tr_0_vs_FOS.fl_0	FOS.tr_0	FOS.fl_0	HOXA11
506.259	-0.380819	0.102859	-3.70233	0.000213631	0.000518818	DHX33	FOS.tr_0_vs_FOS.fl_0	FOS.tr_0	FOS.fl_0	DHX33
31.7474	-1.41986	0.351748	-4.03659	5.42329e-05	0.00014348	REXO5	FOS.tr_0_vs_FOS.fl_0	FOS.tr_0	FOS.fl_0	REXO5
591.717	0.519195	0.0964002	5.38583	7.21131e-08	2.67141e-07	CIAPIN1	FOS.tr_0_vs_FOS.fl_0	FOS.tr_0	FOS.fl_0	CIAPIN1
1770.36	-0.963296	0.0831414	-11.5862	4.83941e-31	7.15621e-30	FAM214B	FOS.tr_0_vs_FOS.fl_0	FOS.tr_0	FOS.fl_0	FAM214B
538.379	0.345575	0.0990451	3.48906	0.000484714	0.00111252	COPZ2	FOS.tr_0_vs_FOS.fl_0	FOS.tr_0	FOS.fl_0	COPZ2
66.0672	-1.11687	0.250831	-4.45267	8.48071e-06	2.48041e-05	PRKAR2B	FOS.tr_0_vs_FOS.fl_0	FOS.tr_0	FOS.fl_0	PRKAR2B
1298.38	1.51388	0.0835898	18.1108	2.61732e-73	1.27569e-71	CREBBP	FOS.tr_0_vs_FOS.fl_0	FOS.tr_0	FOS.fl_0	CREBBP
21.7414	-1.16764	0.415364	-2.81112	0.004937	0.00956167	TSPOAP1	FOS.tr_0_vs_FOS.fl_0	FOS.tr_0	FOS.fl_0	TSPOAP1
257.758	0.570824	0.129843	4.39625	1.10136e-05	3.17234e-05	GCFC2	FOS.tr_0_vs_FOS.fl_0	FOS.tr_0	FOS.fl_0	GCFC2
152.167	-2.03678	0.17995	-11.3186	1.06212e-29	1.50441e-28	WDR54	FOS.tr_0_vs_FOS.fl_0	FOS.tr_0	FOS.fl_0	WDR54
17.8719	2.49862	0.529437	4.71939	2.36553e-06	7.38449e-06	ABCB4	FOS.tr_0_vs_FOS.fl_0	FOS.tr_0	FOS.fl_0	ABCB4
700.367	0.550006	0.0955664	5.75523	8.65253e-09	3.51881e-08	KMT2E	FOS.tr_0_vs_FOS.fl_0	FOS.tr_0	FOS.fl_0	KMT2E
471.634	0.341249	0.103793	3.28777	0.00100986	0.0021957	RHBDD2	FOS.tr_0_vs_FOS.fl_0	FOS.tr_0	FOS.fl_0	RHBDD2
1329.43	0.290624	0.0821336	3.53843	0.000402511	0.000935962	MYCBP2	FOS.tr_0_vs_FOS.fl_0	FOS.tr_0	FOS.fl_0	MYCBP2
377.414	-0.635355	0.118871	-5.34492	9.04573e-08	3.31218e-07	PDK2	FOS.tr_0_vs_FOS.fl_0	FOS.tr_0	FOS.fl_0	PDK2
6194.5	-0.85376	0.0621404	-13.7392	5.91257e-43	1.37051e-41	ITGA3	FOS.tr_0_vs_FOS.fl_0	FOS.tr_0	FOS.fl_0	ITGA3
388.411	1.13897	0.120036	9.48853	2.34318e-21	2.22237e-20	ZFX	FOS.tr_0_vs_FOS.fl_0	FOS.tr_0	FOS.fl_0	ZFX
2796.47	0.388999	0.0732343	5.3117	1.08607e-07	3.93918e-07	LAMP2	FOS.tr_0_vs_FOS.fl_0	FOS.tr_0	FOS.fl_0	LAMP2
5.40822	4.84903	1.35928	3.56737	0.000360587	0.000843828	ITGA2B	FOS.tr_0_vs_FOS.fl_0	FOS.tr_0	FOS.fl_0	ITGA2B
1424.9	0.64471	0.0823997	7.82418	5.10968e-15	3.37846e-14	GDE1	FOS.tr_0_vs_FOS.fl_0	FOS.tr_0	FOS.fl_0	GDE1
213.303	-0.708078	0.142189	-4.97983	6.36417e-07	2.1231e-06	REX1BD	FOS.tr_0_vs_FOS.fl_0	FOS.tr_0	FOS.fl_0	REX1BD
114.067	3.13365	0.236788	13.234	5.58457e-40	1.1536e-38	CRLF1	FOS.tr_0_vs_FOS.fl_0	FOS.tr_0	FOS.fl_0	CRLF1
162.489	-0.432123	0.163137	-2.64883	0.00807703	0.0150192	OSBPL7	FOS.tr_0_vs_FOS.fl_0	FOS.tr_0	FOS.fl_0	OSBPL7
671.382	-0.221727	0.0913985	-2.42594	0.0152688	0.0269598	TMEM98	FOS.tr_0_vs_FOS.fl_0	FOS.tr_0	FOS.fl_0	TMEM98
2057.28	-0.373159	0.0909689	-4.10205	4.09502e-05	0.000109943	TMEM132A	FOS.tr_0_vs_FOS.fl_0	FOS.tr_0	FOS.fl_0	TMEM132A
4409.53	0.249294	0.0621428	4.01164	6.02992e-05	0.000158438	AP2B1	FOS.tr_0_vs_FOS.fl_0	FOS.tr_0	FOS.fl_0	AP2B1
488.342	-0.508603	0.102026	-4.98503	6.19519e-07	2.0723e-06	ZNF263	FOS.tr_0_vs_FOS.fl_0	FOS.tr_0	FOS.fl_0	ZNF263
5.06483	2.33514	0.949228	2.46004	0.0138922	0.0247468	CX3CL1	FOS.tr_0_vs_FOS.fl_0	FOS.tr_0	FOS.fl_0	CX3CL1
440.688	-0.287634	0.10461	-2.74959	0.00596691	0.0113868	SPATA20	FOS.tr_0_vs_FOS.fl_0	FOS.tr_0	FOS.fl_0	SPATA20
3.59394	5.26845	1.43921	3.66066	0.000251564	0.000603761	CACNA1G	FOS.tr_0_vs_FOS.fl_0	FOS.tr_0	FOS.fl_0	CACNA1G
13.854	4.28899	0.8359	5.13098	2.88233e-07	9.96159e-07	MAP3K9	FOS.tr_0_vs_FOS.fl_0	FOS.tr_0	FOS.fl_0	MAP3K9
905.822	-0.44858	0.122471	-3.66273	0.000249538	0.000599167	RALA	FOS.tr_0_vs_FOS.fl_0	FOS.tr_0	FOS.fl_0	RALA
304.284	1.06917	0.129943	8.228	1.90371e-16	1.37663e-15	BAIAP2L1	FOS.tr_0_vs_FOS.fl_0	FOS.tr_0	FOS.fl_0	BAIAP2L1
72.2596	-1.6367	0.234899	-6.96768	3.22219e-12	1.72875e-11	ETV1	FOS.tr_0_vs_FOS.fl_0	FOS.tr_0	FOS.fl_0	ETV1
500.551	-0.369174	0.0986388	-3.74269	0.000182063	0.000447269	ALDH3B1	FOS.tr_0_vs_FOS.fl_0	FOS.tr_0	FOS.fl_0	ALDH3B1
919.657	1.27916	0.0952846	13.4246	4.33724e-41	9.29253e-40	PHTF2	FOS.tr_0_vs_FOS.fl_0	FOS.tr_0	FOS.fl_0	PHTF2
548.031	0.881009	0.101241	8.70207	3.25898e-18	2.60799e-17	FARP2	FOS.tr_0_vs_FOS.fl_0	FOS.tr_0	FOS.fl_0	FARP2
104.053	-1.47112	0.21156	-6.95366	3.55934e-12	1.90205e-11	DBF4	FOS.tr_0_vs_FOS.fl_0	FOS.tr_0	FOS.fl_0	DBF4
157.702	0.601426	0.168051	3.57884	0.000345122	0.000810106	COX10	FOS.tr_0_vs_FOS.fl_0	FOS.tr_0	FOS.fl_0	COX10
355.861	-0.472527	0.118074	-4.00195	6.28213e-05	0.000164617	GTF2IRD1	FOS.tr_0_vs_FOS.fl_0	FOS.tr_0	FOS.fl_0	GTF2IRD1
836.177	0.198879	0.0877287	2.26697	0.023392	0.0397371	PAF1	FOS.tr_0_vs_FOS.fl_0	FOS.tr_0	FOS.fl_0	PAF1
38.3292	0.901212	0.326446	2.76068	0.00576813	0.0110323	ARHGAP44	FOS.tr_0_vs_FOS.fl_0	FOS.tr_0	FOS.fl_0	ARHGAP44
1033.82	0.271681	0.0849849	3.19682	0.00138951	0.00294806	ELAC2	FOS.tr_0_vs_FOS.fl_0	FOS.tr_0	FOS.fl_0	ELAC2
269.017	0.550162	0.126506	4.3489	1.36824e-05	3.89858e-05	SCIN	FOS.tr_0_vs_FOS.fl_0	FOS.tr_0	FOS.fl_0	SCIN
274.098	0.562528	0.127579	4.40924	1.03732e-05	3.00182e-05	ARSD	FOS.tr_0_vs_FOS.fl_0	FOS.tr_0	FOS.fl_0	ARSD
1101.67	0.807425	0.0871855	9.261	2.02531e-20	1.83152e-19	ADIPOR2	FOS.tr_0_vs_FOS.fl_0	FOS.tr_0	FOS.fl_0	ADIPOR2
1191.07	0.446602	0.0841295	5.3085	1.10532e-07	4.00183e-07	MARK4	FOS.tr_0_vs_FOS.fl_0	FOS.tr_0	FOS.fl_0	MARK4
1032.02	-0.540433	0.089993	-6.00527	1.91013e-09	8.23082e-09	CCDC124	FOS.tr_0_vs_FOS.fl_0	FOS.tr_0	FOS.fl_0	CCDC124
3555.41	0.391559	0.0681718	5.74371	9.26262e-09	3.75556e-08	PAFAH1B1	FOS.tr_0_vs_FOS.fl_0	FOS.tr_0	FOS.fl_0	PAFAH1B1
37.8924	3.7009	0.447004	8.27934	1.23857e-16	9.07028e-16	GAS7	FOS.tr_0_vs_FOS.fl_0	FOS.tr_0	FOS.fl_0	GAS7
265.404	-0.429117	0.12936	-3.31723	0.000909144	0.00199039	ST7L	FOS.tr_0_vs_FOS.fl_0	FOS.tr_0	FOS.fl_0	ST7L
409.857	-0.99233	0.111497	-8.90004	5.58283e-19	4.67884e-18	RPUSD1	FOS.tr_0_vs_FOS.fl_0	FOS.tr_0	FOS.fl_0	RPUSD1
1039.07	0.418465	0.0804842	5.19935	1.99987e-07	7.0476e-07	RHBDF1	FOS.tr_0_vs_FOS.fl_0	FOS.tr_0	FOS.fl_0	RHBDF1
698.019	-0.287723	0.104942	-2.74175	0.0061113	0.0116348	TSR3	FOS.tr_0_vs_FOS.fl_0	FOS.tr_0	FOS.fl_0	TSR3
197.522	0.630798	0.142097	4.4392	9.02918e-06	2.63319e-05	CRAMP1	FOS.tr_0_vs_FOS.fl_0	FOS.tr_0	FOS.fl_0	CRAMP1
588.014	1.25235	0.101419	12.3482	4.97851e-35	8.70188e-34	TEAD3	FOS.tr_0_vs_FOS.fl_0	FOS.tr_0	FOS.fl_0	TEAD3
158.257	1.43847	0.162419	8.85657	8.25171e-19	6.83393e-18	MYLIP	FOS.tr_0_vs_FOS.fl_0	FOS.tr_0	FOS.fl_0	MYLIP
1315.52	-0.389754	0.0868193	-4.48925	7.14742e-06	2.11189e-05	PSMB1	FOS.tr_0_vs_FOS.fl_0	FOS.tr_0	FOS.fl_0	PSMB1
9.66008	1.37763	0.616734	2.23374	0.0254999	0.0430099	SYN1	FOS.tr_0_vs_FOS.fl_0	FOS.tr_0	FOS.fl_0	SYN1
262.683	0.548126	0.152707	3.58941	0.000331429	0.000780006	JARID2	FOS.tr_0_vs_FOS.fl_0	FOS.tr_0	FOS.fl_0	JARID2
51.2147	-3.59447	0.375483	-9.57292	1.03924e-21	9.95016e-21	CAMK1G	FOS.tr_0_vs_FOS.fl_0	FOS.tr_0	FOS.fl_0	CAMK1G
1513.69	0.710087	0.0734693	9.66508	4.24271e-22	4.1559e-21	CYTH3	FOS.tr_0_vs_FOS.fl_0	FOS.tr_0	FOS.fl_0	CYTH3
476.298	-0.585471	0.137657	-4.25311	2.10826e-05	5.86324e-05	CYB561	FOS.tr_0_vs_FOS.fl_0	FOS.tr_0	FOS.fl_0	CYB561
2286.81	0.266304	0.0689461	3.86249	0.000112238	0.000283592	SPAG9	FOS.tr_0_vs_FOS.fl_0	FOS.tr_0	FOS.fl_0	SPAG9
38.8876	-1.12392	0.307429	-3.65588	0.000256302	0.000614219	CELSR3	FOS.tr_0_vs_FOS.fl_0	FOS.tr_0	FOS.fl_0	CELSR3
523.413	0.711325	0.112742	6.30929	2.80321e-10	1.28807e-09	AASS	FOS.tr_0_vs_FOS.fl_0	FOS.tr_0	FOS.fl_0	AASS
6.04185	5.01396	1.34591	3.72534	0.000195052	0.000476928	PLEKHG6	FOS.tr_0_vs_FOS.fl_0	FOS.tr_0	FOS.fl_0	PLEKHG6
100.62	-0.742988	0.202972	-3.66055	0.000251673	0.000603932	SS18L2	FOS.tr_0_vs_FOS.fl_0	FOS.tr_0	FOS.fl_0	SS18L2
380.126	0.890416	0.126477	7.04015	1.92029e-12	1.05017e-11	CRY1	FOS.tr_0_vs_FOS.fl_0	FOS.tr_0	FOS.fl_0	CRY1
1586.35	0.461287	0.0718318	6.42176	1.34704e-10	6.36046e-10	NFIX	FOS.tr_0_vs_FOS.fl_0	FOS.tr_0	FOS.fl_0	NFIX
2231.13	0.269365	0.078308	3.43981	0.000582114	0.00131862	PKD1	FOS.tr_0_vs_FOS.fl_0	FOS.tr_0	FOS.fl_0	PKD1
520.699	0.251104	0.100468	2.49934	0.0124425	0.0223634	HEATR5B	FOS.tr_0_vs_FOS.fl_0	FOS.tr_0	FOS.fl_0	HEATR5B
2431.29	0.267161	0.0739554	3.61246	0.000303301	0.000717893	SEC62	FOS.tr_0_vs_FOS.fl_0	FOS.tr_0	FOS.fl_0	SEC62
5903.01	-1.03846	0.0646574	-16.0609	4.79641e-58	1.71196e-56	RPS20	FOS.tr_0_vs_FOS.fl_0	FOS.tr_0	FOS.fl_0	RPS20
750.425	-0.362558	0.100849	-3.59505	0.000324323	0.00076451	REV3L	FOS.tr_0_vs_FOS.fl_0	FOS.tr_0	FOS.fl_0	REV3L
93.0268	-0.772795	0.203028	-3.80635	0.000141033	0.000351179	FAM76A	FOS.tr_0_vs_FOS.fl_0	FOS.tr_0	FOS.fl_0	FAM76A
1162.56	-0.37808	0.0829317	-4.55894	5.14137e-06	1.54576e-05	VTA1	FOS.tr_0_vs_FOS.fl_0	FOS.tr_0	FOS.fl_0	VTA1
1830.16	-0.4598	0.0720273	-6.3837	1.72861e-10	8.06467e-10	BAZ1B	FOS.tr_0_vs_FOS.fl_0	FOS.tr_0	FOS.fl_0	BAZ1B
1041.08	0.638201	0.0977566	6.52847	6.64457e-11	3.23564e-10	RANBP9	FOS.tr_0_vs_FOS.fl_0	FOS.tr_0	FOS.fl_0	RANBP9
15.7146	1.87293	0.508758	3.68138	0.000231979	0.000559838	ETV7	FOS.tr_0_vs_FOS.fl_0	FOS.tr_0	FOS.fl_0	ETV7
210.038	0.633822	0.148534	4.26719	1.97948e-05	5.52507e-05	SPRTN	FOS.tr_0_vs_FOS.fl_0	FOS.tr_0	FOS.fl_0	SPRTN
463.86	-0.508126	0.104876	-4.84503	1.26594e-06	4.07001e-06	METTL13	FOS.tr_0_vs_FOS.fl_0	FOS.tr_0	FOS.fl_0	METTL13
1191.74	-0.335819	0.0826225	-4.0645	4.81348e-05	0.000128187	ZNF207	FOS.tr_0_vs_FOS.fl_0	FOS.tr_0	FOS.fl_0	ZNF207
2006.09	-0.41675	0.0754803	-5.52131	3.36481e-08	1.29156e-07	UQCRC1	FOS.tr_0_vs_FOS.fl_0	FOS.tr_0	FOS.fl_0	UQCRC1
783.437	-1.36808	0.0964156	-14.1894	1.0652e-45	2.68934e-44	CD9	FOS.tr_0_vs_FOS.fl_0	FOS.tr_0	FOS.fl_0	CD9
595.694	-0.829612	0.115975	-7.15334	8.46889e-13	4.78056e-12	NCAPD2	FOS.tr_0_vs_FOS.fl_0	FOS.tr_0	FOS.fl_0	NCAPD2
422.665	-0.279545	0.111422	-2.50889	0.0121113	0.0218339	IFFO1	FOS.tr_0_vs_FOS.fl_0	FOS.tr_0	FOS.fl_0	IFFO1
26.1501	5.23486	0.788302	6.64068	3.12233e-11	1.55856e-10	GIPR	FOS.tr_0_vs_FOS.fl_0	FOS.tr_0	FOS.fl_0	GIPR
1869.28	0.558123	0.0776377	7.18882	6.53536e-13	3.71773e-12	NISCH	FOS.tr_0_vs_FOS.fl_0	FOS.tr_0	FOS.fl_0	NISCH
87.8472	-0.899754	0.213993	-4.2046	2.61541e-05	7.18325e-05	FUZ	FOS.tr_0_vs_FOS.fl_0	FOS.tr_0	FOS.fl_0	FUZ
22.4483	4.16367	0.643057	6.47481	9.49315e-11	4.54325e-10	SLC6A13	FOS.tr_0_vs_FOS.fl_0	FOS.tr_0	FOS.fl_0	SLC6A13
214.182	0.565537	0.147647	3.83033	0.000127969	0.000320529	IDS	FOS.tr_0_vs_FOS.fl_0	FOS.tr_0	FOS.fl_0	IDS
93.4782	-4.79221	0.373246	-12.8393	9.87774e-38	1.90619e-36	PRSS3	FOS.tr_0_vs_FOS.fl_0	FOS.tr_0	FOS.fl_0	PRSS3
123.104	1.02954	0.183025	5.62511	1.85386e-08	7.30541e-08	CD4	FOS.tr_0_vs_FOS.fl_0	FOS.tr_0	FOS.fl_0	CD4
218.92	0.741036	0.139515	5.31153	1.08706e-07	3.94192e-07	HFE	FOS.tr_0_vs_FOS.fl_0	FOS.tr_0	FOS.fl_0	HFE
447.371	0.372665	0.109612	3.39985	0.000674231	0.00151306	SCMH1	FOS.tr_0_vs_FOS.fl_0	FOS.tr_0	FOS.fl_0	SCMH1
853.59	1.15712	0.0936119	12.3609	4.25628e-35	7.46375e-34	FYN	FOS.tr_0_vs_FOS.fl_0	FOS.tr_0	FOS.fl_0	FYN
1091.67	1.14325	0.0855646	13.3613	1.01825e-40	2.14737e-39	HIVEP2	FOS.tr_0_vs_FOS.fl_0	FOS.tr_0	FOS.fl_0	HIVEP2
1056.11	0.863492	0.0815113	10.5935	3.19345e-26	3.83904e-25	ELOA	FOS.tr_0_vs_FOS.fl_0	FOS.tr_0	FOS.fl_0	ELOA
709.223	0.329059	0.10196	3.22731	0.00124958	0.0026719	LYPLA2	FOS.tr_0_vs_FOS.fl_0	FOS.tr_0	FOS.fl_0	LYPLA2
352.723	0.296267	0.125965	2.35197	0.0186741	0.0323423	CLCN6	FOS.tr_0_vs_FOS.fl_0	FOS.tr_0	FOS.fl_0	CLCN6
10048.7	1.78488	0.0694864	25.6867	1.64605e-145	2.57822e-143	MRC2	FOS.tr_0_vs_FOS.fl_0	FOS.tr_0	FOS.fl_0	MRC2
788.629	1.55277	0.0952433	16.3032	9.3703e-60	3.50745e-58	TSPAN9	FOS.tr_0_vs_FOS.fl_0	FOS.tr_0	FOS.fl_0	TSPAN9
247.19	0.361803	0.13583	2.66365	0.00772985	0.0144385	APBA3	FOS.tr_0_vs_FOS.fl_0	FOS.tr_0	FOS.fl_0	APBA3
114.406	-1.00823	0.18772	-5.37095	7.83249e-08	2.88892e-07	MKS1	FOS.tr_0_vs_FOS.fl_0	FOS.tr_0	FOS.fl_0	MKS1
396.506	-1.12324	0.121627	-9.23512	2.58002e-20	2.31756e-19	ABHD5	FOS.tr_0_vs_FOS.fl_0	FOS.tr_0	FOS.fl_0	ABHD5
32.1633	2.25542	0.38683	5.83053	5.52517e-09	2.2944e-08	ANOS1	FOS.tr_0_vs_FOS.fl_0	FOS.tr_0	FOS.fl_0	ANOS1
743.632	0.624534	0.0874874	7.13855	9.43171e-13	5.29996e-12	AKAP8L	FOS.tr_0_vs_FOS.fl_0	FOS.tr_0	FOS.fl_0	AKAP8L
505.581	-0.841036	0.10411	-8.07838	6.56331e-16	4.58976e-15	UTP18	FOS.tr_0_vs_FOS.fl_0	FOS.tr_0	FOS.fl_0	UTP18
1209.37	0.229214	0.0783427	2.92579	0.00343587	0.00684502	RNF216	FOS.tr_0_vs_FOS.fl_0	FOS.tr_0	FOS.fl_0	RNF216
448.457	-1.03029	0.1055	-9.76574	1.57961e-22	1.576e-21	TTC19	FOS.tr_0_vs_FOS.fl_0	FOS.tr_0	FOS.fl_0	TTC19
396.118	-0.271621	0.111397	-2.43832	0.0147557	0.0261625	LARS2	FOS.tr_0_vs_FOS.fl_0	FOS.tr_0	FOS.fl_0	LARS2
1122.08	0.729359	0.112723	6.47039	9.77512e-11	4.67404e-10	PIK3C2A	FOS.tr_0_vs_FOS.fl_0	FOS.tr_0	FOS.fl_0	PIK3C2A
2775.57	-0.80462	0.0681689	-11.8033	3.75191e-32	5.83137e-31	PLAUR	FOS.tr_0_vs_FOS.fl_0	FOS.tr_0	FOS.fl_0	PLAUR
706.969	-2.20942	0.286863	-7.70199	1.33967e-14	8.66245e-14	ANLN	FOS.tr_0_vs_FOS.fl_0	FOS.tr_0	FOS.fl_0	ANLN
1035.26	0.410085	0.095308	4.30273	1.68707e-05	4.75332e-05	WIZ	FOS.tr_0_vs_FOS.fl_0	FOS.tr_0	FOS.fl_0	WIZ
886.24	0.69751	0.0918046	7.59777	3.01287e-14	1.89426e-13	RABGAP1	FOS.tr_0_vs_FOS.fl_0	FOS.tr_0	FOS.fl_0	RABGAP1
907.453	3.04902	0.10121	30.1258	2.22923e-199	5.7086e-197	DCN	FOS.tr_0_vs_FOS.fl_0	FOS.tr_0	FOS.fl_0	DCN
157.164	-0.801687	0.160719	-4.98813	6.09665e-07	2.04188e-06	QPCTL	FOS.tr_0_vs_FOS.fl_0	FOS.tr_0	FOS.fl_0	QPCTL
265.015	0.294699	0.130273	2.26216	0.0236877	0.0402139	CEP68	FOS.tr_0_vs_FOS.fl_0	FOS.tr_0	FOS.fl_0	CEP68
373.195	-1.28841	0.141551	-9.10213	8.85739e-20	7.695e-19	LDAF1	FOS.tr_0_vs_FOS.fl_0	FOS.tr_0	FOS.fl_0	LDAF1
133.38	-1.93133	0.198888	-9.71066	2.71577e-22	2.68629e-21	BRCA1	FOS.tr_0_vs_FOS.fl_0	FOS.tr_0	FOS.fl_0	BRCA1
971.687	-0.504025	0.0842831	-5.98014	2.22952e-09	9.55603e-09	ERCC1	FOS.tr_0_vs_FOS.fl_0	FOS.tr_0	FOS.fl_0	ERCC1
134.96	0.796491	0.181367	4.39159	1.12523e-05	3.23936e-05	PRICKLE3	FOS.tr_0_vs_FOS.fl_0	FOS.tr_0	FOS.fl_0	PRICKLE3
1728.74	0.924546	0.0745479	12.402	2.54772e-35	4.50191e-34	EXTL3	FOS.tr_0_vs_FOS.fl_0	FOS.tr_0	FOS.fl_0	EXTL3
1338.34	-0.540043	0.100673	-5.36435	8.12393e-08	2.99231e-07	ELOVL5	FOS.tr_0_vs_FOS.fl_0	FOS.tr_0	FOS.fl_0	ELOVL5
437.708	1.1143	0.113454	9.8216	9.08855e-23	9.23917e-22	KDM5D	FOS.tr_0_vs_FOS.fl_0	FOS.tr_0	FOS.fl_0	KDM5D
1585.58	0.946996	0.0745872	12.6965	6.18363e-37	1.15197e-35	CALCOCO1	FOS.tr_0_vs_FOS.fl_0	FOS.tr_0	FOS.fl_0	CALCOCO1
286.342	-1.15761	0.13237	-8.74531	2.22404e-18	1.79761e-17	UBR7	FOS.tr_0_vs_FOS.fl_0	FOS.tr_0	FOS.fl_0	UBR7
1961.19	-0.405416	0.0793051	-5.1121	3.18594e-07	1.09662e-06	MAP4K5	FOS.tr_0_vs_FOS.fl_0	FOS.tr_0	FOS.fl_0	MAP4K5
452.241	-0.476517	0.108301	-4.39994	1.08281e-05	3.12224e-05	EHD3	FOS.tr_0_vs_FOS.fl_0	FOS.tr_0	FOS.fl_0	EHD3
1576.12	-0.18345	0.0752143	-2.43904	0.0147264	0.0261165	PSMC4	FOS.tr_0_vs_FOS.fl_0	FOS.tr_0	FOS.fl_0	PSMC4
2079.52	0.722871	0.0794612	9.09715	9.27322e-20	8.03463e-19	MAN2B2	FOS.tr_0_vs_FOS.fl_0	FOS.tr_0	FOS.fl_0	MAN2B2
90.5245	-2.33445	0.237033	-9.84862	6.94933e-23	7.09579e-22	SLC7A14	FOS.tr_0_vs_FOS.fl_0	FOS.tr_0	FOS.fl_0	SLC7A14
2994.62	-2.24371	0.0928743	-24.1585	6.07209e-129	7.59388e-127	CLDN11	FOS.tr_0_vs_FOS.fl_0	FOS.tr_0	FOS.fl_0	CLDN11
752.639	-0.492108	0.097735	-5.03513	4.77524e-07	1.61237e-06	SLC25A39	FOS.tr_0_vs_FOS.fl_0	FOS.tr_0	FOS.fl_0	SLC25A39
5290.73	0.206957	0.0788258	2.6255	0.00865218	0.0159947	MVP	FOS.tr_0_vs_FOS.fl_0	FOS.tr_0	FOS.fl_0	MVP
814.741	-0.569727	0.101345	-5.62164	1.89154e-08	7.45025e-08	CLK1	FOS.tr_0_vs_FOS.fl_0	FOS.tr_0	FOS.fl_0	CLK1
279.405	0.525197	0.130803	4.01517	5.94018e-05	0.000156181	ANGEL1	FOS.tr_0_vs_FOS.fl_0	FOS.tr_0	FOS.fl_0	ANGEL1
836.042	-0.366948	0.100189	-3.66257	0.000249699	0.000599462	RNF14	FOS.tr_0_vs_FOS.fl_0	FOS.tr_0	FOS.fl_0	RNF14
236.133	-0.350934	0.134359	-2.61191	0.00900373	0.0166122	DDX11	FOS.tr_0_vs_FOS.fl_0	FOS.tr_0	FOS.fl_0	DDX11
1931.21	1.62299	0.0788227	20.5904	3.34891e-94	2.41196e-92	GPRC5A	FOS.tr_0_vs_FOS.fl_0	FOS.tr_0	FOS.fl_0	GPRC5A
115.954	0.864761	0.187999	4.59981	4.22867e-06	1.28453e-05	MAMLD1	FOS.tr_0_vs_FOS.fl_0	FOS.tr_0	FOS.fl_0	MAMLD1
320.082	-1.44062	0.161556	-8.91717	4.78349e-19	4.02777e-18	TACC3	FOS.tr_0_vs_FOS.fl_0	FOS.tr_0	FOS.fl_0	TACC3
577.507	-0.427638	0.106619	-4.01091	6.04849e-05	0.0001589	UFL1	FOS.tr_0_vs_FOS.fl_0	FOS.tr_0	FOS.fl_0	UFL1
393.381	0.778085	0.115887	6.71416	1.89153e-11	9.56019e-11	ZC3H3	FOS.tr_0_vs_FOS.fl_0	FOS.tr_0	FOS.fl_0	ZC3H3
2579.07	0.174506	0.0752819	2.31804	0.0204474	0.0351233	CAPN1	FOS.tr_0_vs_FOS.fl_0	FOS.tr_0	FOS.fl_0	CAPN1
1287.79	-0.832563	0.0777915	-10.7025	9.90727e-27	1.22291e-25	MDH1	FOS.tr_0_vs_FOS.fl_0	FOS.tr_0	FOS.fl_0	MDH1
1081.05	-0.665923	0.0793612	-8.39105	4.81838e-17	3.61054e-16	SLC30A9	FOS.tr_0_vs_FOS.fl_0	FOS.tr_0	FOS.fl_0	SLC30A9
156.843	-0.9323	0.173015	-5.38854	7.10326e-08	2.6338e-07	MTMR11	FOS.tr_0_vs_FOS.fl_0	FOS.tr_0	FOS.fl_0	MTMR11
172.323	0.808306	0.156641	5.16025	2.46616e-07	8.57838e-07	YAF2	FOS.tr_0_vs_FOS.fl_0	FOS.tr_0	FOS.fl_0	YAF2
717.17	-0.596427	0.0985041	-6.05484	1.40559e-09	6.11057e-09	BID	FOS.tr_0_vs_FOS.fl_0	FOS.tr_0	FOS.fl_0	BID
9.12714	1.93823	0.712296	2.72109	0.00650661	0.0123365	RGPD5	FOS.tr_0_vs_FOS.fl_0	FOS.tr_0	FOS.fl_0	RGPD5
1086.53	-0.595223	0.0857081	-6.94477	3.79076e-12	2.0197e-11	NUDCD3	FOS.tr_0_vs_FOS.fl_0	FOS.tr_0	FOS.fl_0	NUDCD3
918	-0.585844	0.0841239	-6.96406	3.3061e-12	1.772e-11	GLT8D1	FOS.tr_0_vs_FOS.fl_0	FOS.tr_0	FOS.fl_0	GLT8D1
163.761	-0.839208	0.164248	-5.10939	3.23195e-07	1.11151e-06	SLC38A5	FOS.tr_0_vs_FOS.fl_0	FOS.tr_0	FOS.fl_0	SLC38A5
1586.24	0.462579	0.076884	6.01659	1.78129e-09	7.69e-09	RALBP1	FOS.tr_0_vs_FOS.fl_0	FOS.tr_0	FOS.fl_0	RALBP1
1593.63	0.822647	0.0900776	9.13266	6.6839e-20	5.86374e-19	WWTR1	FOS.tr_0_vs_FOS.fl_0	FOS.tr_0	FOS.fl_0	WWTR1
906.45	0.22583	0.0960516	2.35114	0.0187162	0.0324014	AGPS	FOS.tr_0_vs_FOS.fl_0	FOS.tr_0	FOS.fl_0	AGPS
47.7428	0.811108	0.278636	2.91099	0.00360284	0.00714764	ZNF582	FOS.tr_0_vs_FOS.fl_0	FOS.tr_0	FOS.fl_0	ZNF582
1897.94	1.68623	0.0772999	21.8141	1.70372e-105	1.47775e-103	PHLDB1	FOS.tr_0_vs_FOS.fl_0	FOS.tr_0	FOS.fl_0	PHLDB1
407.533	-1.44364	0.117292	-12.3081	8.19525e-35	1.41405e-33	SNAI2	FOS.tr_0_vs_FOS.fl_0	FOS.tr_0	FOS.fl_0	SNAI2
27.4684	0.919369	0.37604	2.44487	0.0144903	0.0257175	CD74	FOS.tr_0_vs_FOS.fl_0	FOS.tr_0	FOS.fl_0	CD74
47.5772	-2.6115	0.340776	-7.66339	1.81086e-14	1.15747e-13	HGF	FOS.tr_0_vs_FOS.fl_0	FOS.tr_0	FOS.fl_0	HGF
703.354	0.729874	0.0956122	7.63369	2.28132e-14	1.44615e-13	ZRANB1	FOS.tr_0_vs_FOS.fl_0	FOS.tr_0	FOS.fl_0	ZRANB1
1368.64	0.552014	0.0783977	7.04121	1.90581e-12	1.0426e-11	ADGRA2	FOS.tr_0_vs_FOS.fl_0	FOS.tr_0	FOS.fl_0	ADGRA2
1794.85	0.867462	0.0820545	10.5718	4.0278e-26	4.82409e-25	SAMD4A	FOS.tr_0_vs_FOS.fl_0	FOS.tr_0	FOS.fl_0	SAMD4A
279.258	-1.1298	0.125182	-9.02525	1.79287e-19	1.53853e-18	RUNX3	FOS.tr_0_vs_FOS.fl_0	FOS.tr_0	FOS.fl_0	RUNX3
165.782	1.12952	0.159814	7.06767	1.57553e-12	8.66918e-12	SERPINB1	FOS.tr_0_vs_FOS.fl_0	FOS.tr_0	FOS.fl_0	SERPINB1
350.911	0.591325	0.115493	5.12001	3.0552e-07	1.05297e-06	SPAST	FOS.tr_0_vs_FOS.fl_0	FOS.tr_0	FOS.fl_0	SPAST
817.074	0.24074	0.0864981	2.78319	0.00538279	0.0103542	AQR	FOS.tr_0_vs_FOS.fl_0	FOS.tr_0	FOS.fl_0	AQR
222.712	-0.522004	0.138254	-3.77568	0.000159569	0.000395138	CPS1	FOS.tr_0_vs_FOS.fl_0	FOS.tr_0	FOS.fl_0	CPS1
1077.2	2.7433	0.0978086	28.0477	4.2648e-173	8.93559e-171	FHL1	FOS.tr_0_vs_FOS.fl_0	FOS.tr_0	FOS.fl_0	FHL1
853.739	-0.277636	0.087064	-3.18887	0.00142828	0.00302512	RTF2	FOS.tr_0_vs_FOS.fl_0	FOS.tr_0	FOS.fl_0	RTF2
5.5692	2.17384	0.881549	2.46593	0.0136657	0.0243746	NLRP2	FOS.tr_0_vs_FOS.fl_0	FOS.tr_0	FOS.fl_0	NLRP2
134.046	0.639999	0.168725	3.79316	0.000148742	0.000369462	SLC45A4	FOS.tr_0_vs_FOS.fl_0	FOS.tr_0	FOS.fl_0	SLC45A4
2436.1	0.862228	0.0696033	12.3877	3.04502e-35	5.35134e-34	RNF10	FOS.tr_0_vs_FOS.fl_0	FOS.tr_0	FOS.fl_0	RNF10
362.579	-1.11207	0.118128	-9.41406	4.77344e-21	4.47003e-20	ZDHHC6	FOS.tr_0_vs_FOS.fl_0	FOS.tr_0	FOS.fl_0	ZDHHC6
338.281	1.28437	0.135373	9.4877	2.3618e-21	2.2374e-20	GRAMD1B	FOS.tr_0_vs_FOS.fl_0	FOS.tr_0	FOS.fl_0	GRAMD1B
1344.23	-0.231119	0.0796491	-2.90172	0.00371124	0.00734915	NDUFS1	FOS.tr_0_vs_FOS.fl_0	FOS.tr_0	FOS.fl_0	NDUFS1
1519.71	0.344308	0.086018	4.00274	6.26122e-05	0.000164141	RB1CC1	FOS.tr_0_vs_FOS.fl_0	FOS.tr_0	FOS.fl_0	RB1CC1
795.809	0.907885	0.0908403	9.99429	1.61443e-23	1.69347e-22	ALAS1	FOS.tr_0_vs_FOS.fl_0	FOS.tr_0	FOS.fl_0	ALAS1
300.068	-0.88032	0.126325	-6.96868	3.19939e-12	1.71766e-11	GLRX2	FOS.tr_0_vs_FOS.fl_0	FOS.tr_0	FOS.fl_0	GLRX2
361.383	1.23744	0.120533	10.2664	9.98541e-25	1.12496e-23	SNAPC1	FOS.tr_0_vs_FOS.fl_0	FOS.tr_0	FOS.fl_0	SNAPC1
232.076	0.317033	0.136254	2.32679	0.0199766	0.0343841	DERA	FOS.tr_0_vs_FOS.fl_0	FOS.tr_0	FOS.fl_0	DERA
2721.32	-0.176794	0.0689995	-2.56225	0.0103996	0.0189986	STRAP	FOS.tr_0_vs_FOS.fl_0	FOS.tr_0	FOS.fl_0	STRAP
12.4924	1.53983	0.553779	2.78059	0.00542595	0.0104285	DEF6	FOS.tr_0_vs_FOS.fl_0	FOS.tr_0	FOS.fl_0	DEF6
698.604	-0.304349	0.0946687	-3.21489	0.00130497	0.00277928	PLEKHO1	FOS.tr_0_vs_FOS.fl_0	FOS.tr_0	FOS.fl_0	PLEKHO1
1133.54	0.989927	0.306867	3.22591	0.00125572	0.00268326	GCLM	FOS.tr_0_vs_FOS.fl_0	FOS.tr_0	FOS.fl_0	GCLM
748.923	0.499206	0.0912754	5.46923	4.52004e-08	1.71218e-07	UBR2	FOS.tr_0_vs_FOS.fl_0	FOS.tr_0	FOS.fl_0	UBR2
5311.3	0.278516	0.0697694	3.99196	6.55297e-05	0.000171316	EHD2	FOS.tr_0_vs_FOS.fl_0	FOS.tr_0	FOS.fl_0	EHD2
141.513	-3.07466	0.220871	-13.9206	4.74812e-44	1.1433e-42	DEPDC1	FOS.tr_0_vs_FOS.fl_0	FOS.tr_0	FOS.fl_0	DEPDC1
151.057	0.563697	0.162184	3.47566	0.000509589	0.00116712	CCDC28A	FOS.tr_0_vs_FOS.fl_0	FOS.tr_0	FOS.fl_0	CCDC28A
192.329	0.591395	0.149349	3.95981	7.50088e-05	0.000194427	HSF2	FOS.tr_0_vs_FOS.fl_0	FOS.tr_0	FOS.fl_0	HSF2
955.737	0.39375	0.0821397	4.79366	1.63765e-06	5.19572e-06	PHF20	FOS.tr_0_vs_FOS.fl_0	FOS.tr_0	FOS.fl_0	PHF20
441.829	-0.410496	0.108841	-3.77152	0.000162256	0.00040136	NCAPH2	FOS.tr_0_vs_FOS.fl_0	FOS.tr_0	FOS.fl_0	NCAPH2
756.566	-0.238008	0.0996152	-2.38927	0.0168818	0.0295459	TOMM34	FOS.tr_0_vs_FOS.fl_0	FOS.tr_0	FOS.fl_0	TOMM34
1541.26	0.916311	0.0742597	12.3393	5.56565e-35	9.69661e-34	KPNA6	FOS.tr_0_vs_FOS.fl_0	FOS.tr_0	FOS.fl_0	KPNA6
143632	-1.25298	0.0631503	-19.8413	1.31111e-87	8.59842e-86	VIM	FOS.tr_0_vs_FOS.fl_0	FOS.tr_0	FOS.fl_0	VIM
103.991	-0.58279	0.19037	-3.06135	0.00220342	0.00452608	RNASET2	FOS.tr_0_vs_FOS.fl_0	FOS.tr_0	FOS.fl_0	RNASET2
21060.9	-1.60744	0.0618476	-25.9903	6.36997e-149	1.01749e-146	CD44	FOS.tr_0_vs_FOS.fl_0	FOS.tr_0	FOS.fl_0	CD44
544.024	-2.06593	0.10613	-19.4659	2.13547e-84	1.27599e-82	KCNG1	FOS.tr_0_vs_FOS.fl_0	FOS.tr_0	FOS.fl_0	KCNG1
273.338	1.49548	0.138754	10.7779	4.37659e-27	5.50332e-26	AGPAT4	FOS.tr_0_vs_FOS.fl_0	FOS.tr_0	FOS.fl_0	AGPAT4
163.528	-0.972992	0.155031	-6.27613	3.47108e-10	1.58413e-09	MIPEP	FOS.tr_0_vs_FOS.fl_0	FOS.tr_0	FOS.fl_0	MIPEP
20.1967	2.68705	0.506705	5.303	1.13914e-07	4.11873e-07	PRKCH	FOS.tr_0_vs_FOS.fl_0	FOS.tr_0	FOS.fl_0	PRKCH
548.986	0.402953	0.103084	3.90897	9.26911e-05	0.000236687	IFNGR1	FOS.tr_0_vs_FOS.fl_0	FOS.tr_0	FOS.fl_0	IFNGR1
457.863	0.232396	0.104542	2.223	0.0262158	0.0440516	B4GALT7	FOS.tr_0_vs_FOS.fl_0	FOS.tr_0	FOS.fl_0	B4GALT7
918.394	0.401906	0.0855934	4.69553	2.65913e-06	8.25949e-06	VEZT	FOS.tr_0_vs_FOS.fl_0	FOS.tr_0	FOS.fl_0	VEZT
791.524	-3.17465	0.130246	-24.3742	3.20899e-131	4.10878e-129	POU2F2	FOS.tr_0_vs_FOS.fl_0	FOS.tr_0	FOS.fl_0	POU2F2
1637.8	0.406594	0.0727136	5.59172	2.24827e-08	8.79306e-08	SNX1	FOS.tr_0_vs_FOS.fl_0	FOS.tr_0	FOS.fl_0	SNX1
406.127	-0.469503	0.110742	-4.23961	2.23909e-05	6.20569e-05	ARNTL2	FOS.tr_0_vs_FOS.fl_0	FOS.tr_0	FOS.fl_0	ARNTL2
2313.22	-0.623424	0.0774095	-8.05359	8.0399e-16	5.59326e-15	BCLAF1	FOS.tr_0_vs_FOS.fl_0	FOS.tr_0	FOS.fl_0	BCLAF1
90.8436	-1.48209	0.211103	-7.02069	2.20772e-12	1.20207e-11	TFB1M	FOS.tr_0_vs_FOS.fl_0	FOS.tr_0	FOS.fl_0	TFB1M
1566.84	0.318178	0.0769828	4.13311	3.57891e-05	9.67307e-05	RABEP1	FOS.tr_0_vs_FOS.fl_0	FOS.tr_0	FOS.fl_0	RABEP1
241.904	-1.68413	0.149967	-11.23	2.90441e-29	4.02896e-28	HMGB3	FOS.tr_0_vs_FOS.fl_0	FOS.tr_0	FOS.fl_0	HMGB3
407.173	-0.281349	0.115602	-2.43378	0.0149419	0.0264521	NUP160	FOS.tr_0_vs_FOS.fl_0	FOS.tr_0	FOS.fl_0	NUP160
333.672	0.488343	0.118569	4.11864	3.81108e-05	0.000102576	BAK1	FOS.tr_0_vs_FOS.fl_0	FOS.tr_0	FOS.fl_0	BAK1
25.2122	1.44764	0.38723	3.73844	0.000185168	0.000454621	IKZF2	FOS.tr_0_vs_FOS.fl_0	FOS.tr_0	FOS.fl_0	IKZF2
1100.98	1.09498	0.0837614	13.0726	4.72031e-39	9.50722e-38	FAM13B	FOS.tr_0_vs_FOS.fl_0	FOS.tr_0	FOS.fl_0	FAM13B
725.489	2.47017	0.111017	22.2502	1.12186e-109	1.07094e-107	ARHGAP31	FOS.tr_0_vs_FOS.fl_0	FOS.tr_0	FOS.fl_0	ARHGAP31
63.7759	-1.02316	0.248247	-4.12152	3.76375e-05	0.000101421	CENPQ	FOS.tr_0_vs_FOS.fl_0	FOS.tr_0	FOS.fl_0	CENPQ
4718.28	-0.758375	0.0787177	-9.63412	5.73815e-22	5.57274e-21	SARS1	FOS.tr_0_vs_FOS.fl_0	FOS.tr_0	FOS.fl_0	SARS1
310.929	0.594109	0.124186	4.78404	1.71808e-06	5.43911e-06	ARID4A	FOS.tr_0_vs_FOS.fl_0	FOS.tr_0	FOS.fl_0	ARID4A
1465.73	0.235029	0.0778243	3.01999	0.0025278	0.00514198	PNPLA6	FOS.tr_0_vs_FOS.fl_0	FOS.tr_0	FOS.fl_0	PNPLA6
521.345	-0.580584	0.100501	-5.77687	7.61048e-09	3.11545e-08	ALG1	FOS.tr_0_vs_FOS.fl_0	FOS.tr_0	FOS.fl_0	ALG1
366.183	0.764116	0.115916	6.592	4.33928e-11	2.14807e-10	ZCCHC8	FOS.tr_0_vs_FOS.fl_0	FOS.tr_0	FOS.fl_0	ZCCHC8
7.71394	2.03761	0.744261	2.73777	0.00618574	0.0117668	LRRC7	FOS.tr_0_vs_FOS.fl_0	FOS.tr_0	FOS.fl_0	LRRC7
364.665	-1.1155	0.11371	-9.81003	1.01941e-22	1.03176e-21	FUT8	FOS.tr_0_vs_FOS.fl_0	FOS.tr_0	FOS.fl_0	FUT8
842.595	0.284325	0.085272	3.33433	0.000855047	0.00188038	UBA6	FOS.tr_0_vs_FOS.fl_0	FOS.tr_0	FOS.fl_0	UBA6
405.558	0.722885	0.109615	6.59477	4.25923e-11	2.10974e-10	GAB2	FOS.tr_0_vs_FOS.fl_0	FOS.tr_0	FOS.fl_0	GAB2
856.636	0.814504	0.0957968	8.50241	1.85687e-17	1.42652e-16	ATP6V0A1	FOS.tr_0_vs_FOS.fl_0	FOS.tr_0	FOS.fl_0	ATP6V0A1
411.719	0.629835	0.108524	5.80362	6.48983e-09	2.67366e-08	PIAS1	FOS.tr_0_vs_FOS.fl_0	FOS.tr_0	FOS.fl_0	PIAS1
1251.95	-1.20521	0.0829849	-14.5232	8.63658e-48	2.32611e-46	SLC4A7	FOS.tr_0_vs_FOS.fl_0	FOS.tr_0	FOS.fl_0	SLC4A7
184.733	-0.825925	0.149319	-5.53126	3.17936e-08	1.22373e-07	APBA2	FOS.tr_0_vs_FOS.fl_0	FOS.tr_0	FOS.fl_0	APBA2
14105.7	-0.695774	0.0749378	-9.28469	1.6218e-20	1.47489e-19	TMSB10	FOS.tr_0_vs_FOS.fl_0	FOS.tr_0	FOS.fl_0	TMSB10
62.6274	-0.858296	0.251285	-3.41563	0.000636348	0.00143303	ASTE1	FOS.tr_0_vs_FOS.fl_0	FOS.tr_0	FOS.fl_0	ASTE1
556.086	0.679721	0.10136	6.70604	1.99983e-11	1.00949e-10	RNF19A	FOS.tr_0_vs_FOS.fl_0	FOS.tr_0	FOS.fl_0	RNF19A
223.99	1.0053	0.136204	7.38082	1.57315e-13	9.42781e-13	PEX3	FOS.tr_0_vs_FOS.fl_0	FOS.tr_0	FOS.fl_0	PEX3
706.463	0.680747	0.0915926	7.43234	1.06696e-13	6.47359e-13	GABARAPL2	FOS.tr_0_vs_FOS.fl_0	FOS.tr_0	FOS.fl_0	GABARAPL2
316.97	-0.905426	0.130596	-6.93304	4.11906e-12	2.18739e-11	SH3YL1	FOS.tr_0_vs_FOS.fl_0	FOS.tr_0	FOS.fl_0	SH3YL1
571.33	-0.976412	0.105848	-9.22469	2.84384e-20	2.5517e-19	FAM136A	FOS.tr_0_vs_FOS.fl_0	FOS.tr_0	FOS.fl_0	FAM136A
8648.24	0.432658	0.0705318	6.13423	8.55739e-10	3.77926e-09	VCL	FOS.tr_0_vs_FOS.fl_0	FOS.tr_0	FOS.fl_0	VCL
16.0942	-1.79383	0.529058	-3.39061	0.000697375	0.00156044	DEPDC1B	FOS.tr_0_vs_FOS.fl_0	FOS.tr_0	FOS.fl_0	DEPDC1B
14.9014	4.38864	0.828003	5.30027	1.15631e-07	4.17987e-07	DAPK2	FOS.tr_0_vs_FOS.fl_0	FOS.tr_0	FOS.fl_0	DAPK2
944.842	-0.586385	0.0863516	-6.79066	1.11619e-11	5.75321e-11	NSMAF	FOS.tr_0_vs_FOS.fl_0	FOS.tr_0	FOS.fl_0	NSMAF
901.039	-0.540876	0.0881417	-6.13644	8.43923e-10	3.73218e-09	ADSS2	FOS.tr_0_vs_FOS.fl_0	FOS.tr_0	FOS.fl_0	ADSS2
10808.5	0.453962	0.0650133	6.9826	2.89759e-12	1.56135e-11	TIMP2	FOS.tr_0_vs_FOS.fl_0	FOS.tr_0	FOS.fl_0	TIMP2
997.437	-0.298522	0.0853281	-3.49852	0.000467851	0.00107611	RFC1	FOS.tr_0_vs_FOS.fl_0	FOS.tr_0	FOS.fl_0	RFC1
1201.49	-0.246865	0.0792279	-3.11588	0.00183396	0.00381427	TBC1D23	FOS.tr_0_vs_FOS.fl_0	FOS.tr_0	FOS.fl_0	TBC1D23
1277.36	0.536343	0.0810826	6.61478	3.72113e-11	1.84982e-10	CUL3	FOS.tr_0_vs_FOS.fl_0	FOS.tr_0	FOS.fl_0	CUL3
771.234	-0.71982	0.0918835	-7.83405	4.7239e-15	3.13495e-14	ZZZ3	FOS.tr_0_vs_FOS.fl_0	FOS.tr_0	FOS.fl_0	ZZZ3
311.977	0.516489	0.123243	4.19082	2.77944e-05	7.61301e-05	TUBG2	FOS.tr_0_vs_FOS.fl_0	FOS.tr_0	FOS.fl_0	TUBG2
369.106	-0.633772	0.118978	-5.3268	9.99556e-08	3.6385e-07	RPL26L1	FOS.tr_0_vs_FOS.fl_0	FOS.tr_0	FOS.fl_0	RPL26L1
471.395	0.934037	0.104047	8.97708	2.78056e-19	2.36971e-18	FBXO42	FOS.tr_0_vs_FOS.fl_0	FOS.tr_0	FOS.fl_0	FBXO42
588.697	0.696726	0.0982499	7.09137	1.32793e-12	7.34686e-12	MFAP3	FOS.tr_0_vs_FOS.fl_0	FOS.tr_0	FOS.fl_0	MFAP3
426.028	-0.958858	0.112386	-8.53186	1.44018e-17	1.11489e-16	MRI1	FOS.tr_0_vs_FOS.fl_0	FOS.tr_0	FOS.fl_0	MRI1
91.0535	-0.678028	0.207355	-3.26989	0.00107591	0.00232989	METTL1	FOS.tr_0_vs_FOS.fl_0	FOS.tr_0	FOS.fl_0	METTL1
748.326	0.753709	0.0956168	7.8826	3.20632e-15	2.16072e-14	HOXC8	FOS.tr_0_vs_FOS.fl_0	FOS.tr_0	FOS.fl_0	HOXC8
499.051	-0.916771	0.103973	-8.81736	1.17188e-18	9.65574e-18	PI4K2B	FOS.tr_0_vs_FOS.fl_0	FOS.tr_0	FOS.fl_0	PI4K2B
602.591	0.721461	0.0987732	7.30422	2.78884e-13	1.64386e-12	EDC4	FOS.tr_0_vs_FOS.fl_0	FOS.tr_0	FOS.fl_0	EDC4
6338.12	-0.631811	0.0626849	-10.0792	6.83068e-24	7.30281e-23	TRIO	FOS.tr_0_vs_FOS.fl_0	FOS.tr_0	FOS.fl_0	TRIO
1534.89	1.53805	0.0812247	18.9357	5.79086e-80	3.16691e-78	VCAN	FOS.tr_0_vs_FOS.fl_0	FOS.tr_0	FOS.fl_0	VCAN
621.403	1.19901	0.107936	11.1085	1.14055e-28	1.5385e-27	CLEC16A	FOS.tr_0_vs_FOS.fl_0	FOS.tr_0	FOS.fl_0	CLEC16A
11.7181	6.97484	1.26524	5.51269	3.53398e-08	1.35328e-07	CDH1	FOS.tr_0_vs_FOS.fl_0	FOS.tr_0	FOS.fl_0	CDH1
100.784	-1.34428	0.211388	-6.35931	2.0266e-10	9.40598e-10	DNAH5	FOS.tr_0_vs_FOS.fl_0	FOS.tr_0	FOS.fl_0	DNAH5
553.646	1.09954	0.102148	10.7642	5.08018e-27	6.36325e-26	ZFYVE16	FOS.tr_0_vs_FOS.fl_0	FOS.tr_0	FOS.fl_0	ZFYVE16
2525.68	0.901276	0.0711528	12.6668	9.03594e-37	1.67175e-35	RIPOR1	FOS.tr_0_vs_FOS.fl_0	FOS.tr_0	FOS.fl_0	RIPOR1
3562.79	-0.455697	0.0940917	-4.84311	1.2782e-06	4.10617e-06	RAI14	FOS.tr_0_vs_FOS.fl_0	FOS.tr_0	FOS.fl_0	RAI14
7.83675	3.40247	0.91503	3.71843	0.000200467	0.000489426	SOX30	FOS.tr_0_vs_FOS.fl_0	FOS.tr_0	FOS.fl_0	SOX30
344.178	1.32474	0.122417	10.8215	2.7229e-27	3.44808e-26	PHLPP2	FOS.tr_0_vs_FOS.fl_0	FOS.tr_0	FOS.fl_0	PHLPP2
734.283	-1.29447	0.13472	-9.60854	7.35848e-22	7.09589e-21	SPDL1	FOS.tr_0_vs_FOS.fl_0	FOS.tr_0	FOS.fl_0	SPDL1
370.983	0.882551	0.114625	7.69944	1.36663e-14	8.82622e-14	STAU2	FOS.tr_0_vs_FOS.fl_0	FOS.tr_0	FOS.fl_0	STAU2
234.36	-0.833446	0.138262	-6.02804	1.65958e-09	7.18379e-09	CTNS	FOS.tr_0_vs_FOS.fl_0	FOS.tr_0	FOS.fl_0	CTNS
787.711	0.257605	0.0888748	2.89852	0.0037493	0.0074154	PHF23	FOS.tr_0_vs_FOS.fl_0	FOS.tr_0	FOS.fl_0	PHF23
16.2493	2.66871	0.558704	4.77662	1.78271e-06	5.63377e-06	CDH10	FOS.tr_0_vs_FOS.fl_0	FOS.tr_0	FOS.fl_0	CDH10
504.438	0.387109	0.0999182	3.87426	0.00010695	0.000270824	INPP4A	FOS.tr_0_vs_FOS.fl_0	FOS.tr_0	FOS.fl_0	INPP4A
1138.72	-4.35422	0.119209	-36.526	4.28874e-292	2.76761e-289	RAB27B	FOS.tr_0_vs_FOS.fl_0	FOS.tr_0	FOS.fl_0	RAB27B
1310.93	-0.235733	0.0788724	-2.98879	0.00280089	0.00565824	PSMA4	FOS.tr_0_vs_FOS.fl_0	FOS.tr_0	FOS.fl_0	PSMA4
2.76682	4.89241	1.50514	3.25046	0.0011522	0.0024811	MYO16	FOS.tr_0_vs_FOS.fl_0	FOS.tr_0	FOS.fl_0	MYO16
224.277	-0.503526	0.135965	-3.70335	0.000212771	0.000516885	PARP3	FOS.tr_0_vs_FOS.fl_0	FOS.tr_0	FOS.fl_0	PARP3
20546.2	-2.34689	0.0727025	-32.2808	1.30262e-228	4.20303e-226	TNC	FOS.tr_0_vs_FOS.fl_0	FOS.tr_0	FOS.fl_0	TNC
9.12168	1.83175	0.687648	2.66379	0.00772658	0.0144358	RIPOR3	FOS.tr_0_vs_FOS.fl_0	FOS.tr_0	FOS.fl_0	RIPOR3
472.727	0.678615	0.131045	5.17848	2.23702e-07	7.82012e-07	AIFM2	FOS.tr_0_vs_FOS.fl_0	FOS.tr_0	FOS.fl_0	AIFM2
99.8754	-0.686022	0.195681	-3.50582	0.0004552	0.00104836	SPATA7	FOS.tr_0_vs_FOS.fl_0	FOS.tr_0	FOS.fl_0	SPATA7
936.458	0.432914	0.0861958	5.02245	5.10168e-07	1.71935e-06	RETSAT	FOS.tr_0_vs_FOS.fl_0	FOS.tr_0	FOS.fl_0	RETSAT
1801.84	-1.27145	0.0746731	-17.0269	5.19187e-65	2.11516e-63	CAPG	FOS.tr_0_vs_FOS.fl_0	FOS.tr_0	FOS.fl_0	CAPG
27.0349	3.91486	0.547923	7.1449	9.00617e-13	5.07498e-12	TG	FOS.tr_0_vs_FOS.fl_0	FOS.tr_0	FOS.fl_0	TG
2.35445	-3.64484	1.56863	-2.32358	0.0201481	0.0346497	ADAM28	FOS.tr_0_vs_FOS.fl_0	FOS.tr_0	FOS.fl_0	ADAM28
552.657	0.49372	0.107514	4.59214	4.3873e-06	1.33096e-05	DCUN1D1	FOS.tr_0_vs_FOS.fl_0	FOS.tr_0	FOS.fl_0	DCUN1D1
285.543	-1.36522	0.131195	-10.406	2.32826e-25	2.70035e-24	JADE2	FOS.tr_0_vs_FOS.fl_0	FOS.tr_0	FOS.fl_0	JADE2
13.6289	1.41623	0.521423	2.71609	0.00660576	0.0125112	ZIC2	FOS.tr_0_vs_FOS.fl_0	FOS.tr_0	FOS.fl_0	ZIC2
8735.02	1.05991	0.0652065	16.2547	2.06908e-59	7.7091e-58	CTNNA1	FOS.tr_0_vs_FOS.fl_0	FOS.tr_0	FOS.fl_0	CTNNA1
196.419	0.614774	0.143475	4.28489	1.82829e-05	5.12971e-05	CNTLN	FOS.tr_0_vs_FOS.fl_0	FOS.tr_0	FOS.fl_0	CNTLN
5.58159	2.86485	0.991763	2.88864	0.00386907	0.00762796	EPHA3	FOS.tr_0_vs_FOS.fl_0	FOS.tr_0	FOS.fl_0	EPHA3
42413.9	-2.48901	0.40666	-6.12061	9.3215e-10	4.10772e-09	HSPA5	FOS.tr_0_vs_FOS.fl_0	FOS.tr_0	FOS.fl_0	HSPA5
168.796	-1.38518	0.156944	-8.82594	1.08549e-18	8.96683e-18	GEMIN8	FOS.tr_0_vs_FOS.fl_0	FOS.tr_0	FOS.fl_0	GEMIN8
653.91	0.289987	0.0926353	3.13042	0.00174559	0.00364362	WDR37	FOS.tr_0_vs_FOS.fl_0	FOS.tr_0	FOS.fl_0	WDR37
476.355	0.310875	0.101906	3.0506	0.00228385	0.00467759	YTHDC2	FOS.tr_0_vs_FOS.fl_0	FOS.tr_0	FOS.fl_0	YTHDC2
208.226	-0.529504	0.146165	-3.62264	0.00029161	0.000691947	CTPS2	FOS.tr_0_vs_FOS.fl_0	FOS.tr_0	FOS.fl_0	CTPS2
781.323	0.200994	0.0867165	2.31782	0.0204589	0.0351393	ATP6V1H	FOS.tr_0_vs_FOS.fl_0	FOS.tr_0	FOS.fl_0	ATP6V1H
2628.3	0.189323	0.0783767	2.41556	0.0157111	0.027659	POLR2B	FOS.tr_0_vs_FOS.fl_0	FOS.tr_0	FOS.fl_0	POLR2B
415.777	1.52615	0.112458	13.5709	5.96027e-42	1.31903e-40	FAM214A	FOS.tr_0_vs_FOS.fl_0	FOS.tr_0	FOS.fl_0	FAM214A
14.3311	7.26504	1.24775	5.82251	5.79696e-09	2.40417e-08	ARAP2	FOS.tr_0_vs_FOS.fl_0	FOS.tr_0	FOS.fl_0	ARAP2
641.717	0.341321	0.092964	3.67154	0.000241096	0.00058045	KATNIP	FOS.tr_0_vs_FOS.fl_0	FOS.tr_0	FOS.fl_0	KATNIP
7.05058	4.31921	1.19167	3.62451	0.000289514	0.000687276	ANO2	FOS.tr_0_vs_FOS.fl_0	FOS.tr_0	FOS.fl_0	ANO2
955.539	1.12747	0.0888331	12.692	6.55018e-37	1.21744e-35	WWC3	FOS.tr_0_vs_FOS.fl_0	FOS.tr_0	FOS.fl_0	WWC3
11581.4	0.704951	0.0710469	9.92234	3.32854e-23	3.44447e-22	MAP4	FOS.tr_0_vs_FOS.fl_0	FOS.tr_0	FOS.fl_0	MAP4
583.511	0.350275	0.100001	3.5027	0.000460565	0.00106011	GOPC	FOS.tr_0_vs_FOS.fl_0	FOS.tr_0	FOS.fl_0	GOPC
7.18425	6.2679	1.31553	4.76456	1.89264e-06	5.96834e-06	ROS1	FOS.tr_0_vs_FOS.fl_0	FOS.tr_0	FOS.fl_0	ROS1
827.666	-0.320415	0.0925238	-3.46305	0.000534082	0.00121717	HDAC9	FOS.tr_0_vs_FOS.fl_0	FOS.tr_0	FOS.fl_0	HDAC9
958.76	0.400226	0.0849102	4.71352	2.43477e-06	7.58891e-06	TSPAN17	FOS.tr_0_vs_FOS.fl_0	FOS.tr_0	FOS.fl_0	TSPAN17
251.527	-1.45359	0.13522	-10.7498	5.93754e-27	7.40838e-26	CC2D2A	FOS.tr_0_vs_FOS.fl_0	FOS.tr_0	FOS.fl_0	CC2D2A
1436.1	0.748175	0.0898178	8.32992	8.09e-17	5.97874e-16	RRM2B	FOS.tr_0_vs_FOS.fl_0	FOS.tr_0	FOS.fl_0	RRM2B
367.847	0.51285	0.112541	4.55702	5.18856e-06	1.55937e-05	ZNF800	FOS.tr_0_vs_FOS.fl_0	FOS.tr_0	FOS.fl_0	ZNF800
791.605	0.341375	0.0949837	3.59404	0.000325588	0.000767042	SNX29	FOS.tr_0_vs_FOS.fl_0	FOS.tr_0	FOS.fl_0	SNX29
706.972	-0.577809	0.0995584	-5.80372	6.48596e-09	2.67275e-08	MRPS10	FOS.tr_0_vs_FOS.fl_0	FOS.tr_0	FOS.fl_0	MRPS10
1547.39	1.05437	0.0813568	12.9599	2.06529e-38	4.06829e-37	RSF1	FOS.tr_0_vs_FOS.fl_0	FOS.tr_0	FOS.fl_0	RSF1
1087.35	0.494059	0.0854934	5.77891	7.51877e-09	3.08025e-08	VPS13D	FOS.tr_0_vs_FOS.fl_0	FOS.tr_0	FOS.fl_0	VPS13D
196.888	0.348298	0.146663	2.37482	0.0175575	0.0306045	CELF2	FOS.tr_0_vs_FOS.fl_0	FOS.tr_0	FOS.fl_0	CELF2
2518	-0.254694	0.0734775	-3.46628	0.000527707	0.00120383	FAM120A	FOS.tr_0_vs_FOS.fl_0	FOS.tr_0	FOS.fl_0	FAM120A
499.366	-0.247996	0.100952	-2.45659	0.0140264	0.0249519	R3HDM1	FOS.tr_0_vs_FOS.fl_0	FOS.tr_0	FOS.fl_0	R3HDM1
36.9285	1.90519	0.346362	5.50056	3.78587e-08	1.44494e-07	COL9A2	FOS.tr_0_vs_FOS.fl_0	FOS.tr_0	FOS.fl_0	COL9A2
1668.42	-2.28567	0.250893	-9.11014	8.22759e-20	7.17491e-19	KITLG	FOS.tr_0_vs_FOS.fl_0	FOS.tr_0	FOS.fl_0	KITLG
183.811	-0.360603	0.148611	-2.42649	0.0152455	0.0269275	ERCC8	FOS.tr_0_vs_FOS.fl_0	FOS.tr_0	FOS.fl_0	ERCC8
649.51	-1.64773	0.109547	-15.0413	3.93843e-51	1.14484e-49	ADAMTS6	FOS.tr_0_vs_FOS.fl_0	FOS.tr_0	FOS.fl_0	ADAMTS6
1051.71	0.521948	0.0837591	6.23153	4.61888e-10	2.08438e-09	H6PD	FOS.tr_0_vs_FOS.fl_0	FOS.tr_0	FOS.fl_0	H6PD
128.184	-0.768691	0.17301	-4.44305	8.86934e-06	2.58844e-05	PER3	FOS.tr_0_vs_FOS.fl_0	FOS.tr_0	FOS.fl_0	PER3
305.511	-2.22283	0.13888	-16.0054	1.17231e-57	4.12047e-56	TNFRSF9	FOS.tr_0_vs_FOS.fl_0	FOS.tr_0	FOS.fl_0	TNFRSF9
2529.79	0.339537	0.0763758	4.44562	8.76395e-06	2.55954e-05	LTBP1	FOS.tr_0_vs_FOS.fl_0	FOS.tr_0	FOS.fl_0	LTBP1
2332.5	-0.274086	0.0918915	-2.98272	0.00285702	0.00576659	RCN1	FOS.tr_0_vs_FOS.fl_0	FOS.tr_0	FOS.fl_0	RCN1
1865.38	4.38176	0.100306	43.684	0	0	ELN	FOS.tr_0_vs_FOS.fl_0	FOS.tr_0	FOS.fl_0	ELN
1361.73	2.26046	0.082525	27.3912	3.49499e-165	6.55637e-163	NEDD4L	FOS.tr_0_vs_FOS.fl_0	FOS.tr_0	FOS.fl_0	NEDD4L
3064.31	-1.01654	0.0650496	-15.6271	4.75806e-55	1.5602e-53	HEXB	FOS.tr_0_vs_FOS.fl_0	FOS.tr_0	FOS.fl_0	HEXB
167.031	-1.02885	0.170193	-6.04517	1.4925e-09	6.47618e-09	PTCD2	FOS.tr_0_vs_FOS.fl_0	FOS.tr_0	FOS.fl_0	PTCD2
17522.8	-1.2802	0.0604981	-21.1609	2.18956e-99	1.73158e-97	DKK3	FOS.tr_0_vs_FOS.fl_0	FOS.tr_0	FOS.fl_0	DKK3
44.4613	2.90791	0.354247	8.2087	2.23588e-16	1.6125e-15	ARHGEF5	FOS.tr_0_vs_FOS.fl_0	FOS.tr_0	FOS.fl_0	ARHGEF5
474.137	-1.06346	0.108596	-9.79283	1.20865e-22	1.21718e-21	NFE2L3	FOS.tr_0_vs_FOS.fl_0	FOS.tr_0	FOS.fl_0	NFE2L3
4651.8	0.287624	0.0720575	3.9916	6.56302e-05	0.000171551	LIMA1	FOS.tr_0_vs_FOS.fl_0	FOS.tr_0	FOS.fl_0	LIMA1
470.448	-1.09013	0.107877	-10.1053	5.23134e-24	5.63399e-23	LETMD1	FOS.tr_0_vs_FOS.fl_0	FOS.tr_0	FOS.fl_0	LETMD1
206.711	-1.69536	0.154572	-10.9681	5.43924e-28	7.10537e-27	SLC4A8	FOS.tr_0_vs_FOS.fl_0	FOS.tr_0	FOS.fl_0	SLC4A8
55.1221	1.52335	0.296731	5.13377	2.84002e-07	9.83011e-07	TNIP3	FOS.tr_0_vs_FOS.fl_0	FOS.tr_0	FOS.fl_0	TNIP3
2141.37	0.448349	0.0690389	6.49414	8.35079e-11	4.02039e-10	BCAR1	FOS.tr_0_vs_FOS.fl_0	FOS.tr_0	FOS.fl_0	BCAR1
3929.92	-2.88047	0.193015	-14.9236	2.31597e-50	6.613e-49	HERPUD1	FOS.tr_0_vs_FOS.fl_0	FOS.tr_0	FOS.fl_0	HERPUD1
46.5655	-1.67661	0.30841	-5.43629	5.44024e-08	2.04586e-07	RAD51	FOS.tr_0_vs_FOS.fl_0	FOS.tr_0	FOS.fl_0	RAD51
50.3379	-1.98905	0.29757	-6.68431	2.32016e-11	1.16899e-10	POLQ	FOS.tr_0_vs_FOS.fl_0	FOS.tr_0	FOS.fl_0	POLQ
403.429	-0.71169	0.123429	-5.766	8.11751e-09	3.31376e-08	PIK3CB	FOS.tr_0_vs_FOS.fl_0	FOS.tr_0	FOS.fl_0	PIK3CB
1251.11	0.317422	0.0957638	3.31464	0.000917619	0.00200704	CYBA	FOS.tr_0_vs_FOS.fl_0	FOS.tr_0	FOS.fl_0	CYBA
216.978	-0.389707	0.165871	-2.34945	0.0188012	0.0325241	THOC3	FOS.tr_0_vs_FOS.fl_0	FOS.tr_0	FOS.fl_0	THOC3
193.399	-0.414026	0.15371	-2.69356	0.00706938	0.0133236	MPHOSPH9	FOS.tr_0_vs_FOS.fl_0	FOS.tr_0	FOS.fl_0	MPHOSPH9
445.188	-0.385861	0.102765	-3.75479	0.000173485	0.000427499	PLEKHA5	FOS.tr_0_vs_FOS.fl_0	FOS.tr_0	FOS.fl_0	PLEKHA5
400.352	0.251574	0.11204	2.24539	0.0247432	0.0418561	SIKE1	FOS.tr_0_vs_FOS.fl_0	FOS.tr_0	FOS.fl_0	SIKE1
932.26	0.193077	0.0855324	2.25736	0.0239857	0.0406728	RRP12	FOS.tr_0_vs_FOS.fl_0	FOS.tr_0	FOS.fl_0	RRP12
256.059	1.40131	0.134526	10.4167	2.08123e-25	2.42255e-24	FNIP2	FOS.tr_0_vs_FOS.fl_0	FOS.tr_0	FOS.fl_0	FNIP2
619.671	-0.945961	0.233323	-4.05431	5.02835e-05	0.000133601	MSMO1	FOS.tr_0_vs_FOS.fl_0	FOS.tr_0	FOS.fl_0	MSMO1
101.772	-1.87261	0.212482	-8.81302	1.21823e-18	1.00172e-17	ALX4	FOS.tr_0_vs_FOS.fl_0	FOS.tr_0	FOS.fl_0	ALX4
671.236	0.999631	0.0976184	10.2402	1.30977e-24	1.4603e-23	FOXN3	FOS.tr_0_vs_FOS.fl_0	FOS.tr_0	FOS.fl_0	FOXN3
484.001	-0.716006	0.112137	-6.38512	1.71268e-10	7.99269e-10	AKR7A2	FOS.tr_0_vs_FOS.fl_0	FOS.tr_0	FOS.fl_0	AKR7A2
611.273	-0.629346	0.0985932	-6.38325	1.73364e-10	8.0858e-10	MRTO4	FOS.tr_0_vs_FOS.fl_0	FOS.tr_0	FOS.fl_0	MRTO4
1007.52	-1.2195	0.0992687	-12.2848	1.09321e-34	1.87626e-33	LAMA3	FOS.tr_0_vs_FOS.fl_0	FOS.tr_0	FOS.fl_0	LAMA3
489.579	0.890219	0.110033	8.09047	5.94343e-16	4.16331e-15	AP5M1	FOS.tr_0_vs_FOS.fl_0	FOS.tr_0	FOS.fl_0	AP5M1
252.517	-0.354223	0.128738	-2.7515	0.00593235	0.0113249	ANAPC4	FOS.tr_0_vs_FOS.fl_0	FOS.tr_0	FOS.fl_0	ANAPC4
962.061	-0.280892	0.0810508	-3.46563	0.000528986	0.00120658	TRAPPC3	FOS.tr_0_vs_FOS.fl_0	FOS.tr_0	FOS.fl_0	TRAPPC3
562.414	-0.717318	0.113207	-6.33632	2.35325e-10	1.08751e-09	PHPT1	FOS.tr_0_vs_FOS.fl_0	FOS.tr_0	FOS.fl_0	PHPT1
914.432	0.931808	0.0850136	10.9607	5.90442e-28	7.70057e-27	ARID4B	FOS.tr_0_vs_FOS.fl_0	FOS.tr_0	FOS.fl_0	ARID4B
160.557	0.86475	0.161399	5.35786	8.42147e-08	3.09484e-07	OPN3	FOS.tr_0_vs_FOS.fl_0	FOS.tr_0	FOS.fl_0	OPN3
286.005	-0.498778	0.125827	-3.96399	7.3708e-05	0.000191179	SDCCAG8	FOS.tr_0_vs_FOS.fl_0	FOS.tr_0	FOS.fl_0	SDCCAG8
944.489	-4.30696	0.118157	-36.4511	6.59864e-291	3.94281e-288	PTPRN	FOS.tr_0_vs_FOS.fl_0	FOS.tr_0	FOS.fl_0	PTPRN
85.754	2.53669	0.248232	10.219	1.62958e-24	1.80439e-23	HHAT	FOS.tr_0_vs_FOS.fl_0	FOS.tr_0	FOS.fl_0	HHAT
2195.56	1.38325	0.0794359	17.4134	6.52646e-68	2.79288e-66	KIF1B	FOS.tr_0_vs_FOS.fl_0	FOS.tr_0	FOS.fl_0	KIF1B
180.66	1.23409	0.153953	8.01601	1.09231e-15	7.5535e-15	FOXC1	FOS.tr_0_vs_FOS.fl_0	FOS.tr_0	FOS.fl_0	FOXC1
129.634	0.586731	0.190021	3.08772	0.00201698	0.00417125	SYNE2	FOS.tr_0_vs_FOS.fl_0	FOS.tr_0	FOS.fl_0	SYNE2
1204.8	0.497568	0.0780856	6.37208	1.8648e-10	8.67998e-10	ATP9A	FOS.tr_0_vs_FOS.fl_0	FOS.tr_0	FOS.fl_0	ATP9A
883.279	0.739532	0.0884377	8.36219	6.15665e-17	4.59201e-16	FAM168A	FOS.tr_0_vs_FOS.fl_0	FOS.tr_0	FOS.fl_0	FAM168A
303.812	1.4507	0.12833	11.3044	1.24787e-29	1.75979e-28	RELT	FOS.tr_0_vs_FOS.fl_0	FOS.tr_0	FOS.fl_0	RELT
202.278	0.923786	0.141872	6.51141	7.445e-11	3.60686e-10	GALC	FOS.tr_0_vs_FOS.fl_0	FOS.tr_0	FOS.fl_0	GALC
922.67	-0.840667	0.0942635	-8.91826	4.73665e-19	3.99458e-18	NOP58	FOS.tr_0_vs_FOS.fl_0	FOS.tr_0	FOS.fl_0	NOP58
2457.98	0.239629	0.0719354	3.33117	0.000864809	0.00189952	SZRD1	FOS.tr_0_vs_FOS.fl_0	FOS.tr_0	FOS.fl_0	SZRD1
764.795	-1.52517	0.0933788	-16.3331	5.73922e-60	2.1684e-58	CYFIP2	FOS.tr_0_vs_FOS.fl_0	FOS.tr_0	FOS.fl_0	CYFIP2
1451.43	0.823471	0.0818684	10.0585	8.4291e-24	8.97009e-23	TAB2	FOS.tr_0_vs_FOS.fl_0	FOS.tr_0	FOS.fl_0	TAB2
1318.27	0.449121	0.0787004	5.70672	1.15174e-08	4.63136e-08	GINM1	FOS.tr_0_vs_FOS.fl_0	FOS.tr_0	FOS.fl_0	GINM1
697.185	-0.758592	0.0948992	-7.99366	1.30995e-15	8.99295e-15	USP36	FOS.tr_0_vs_FOS.fl_0	FOS.tr_0	FOS.fl_0	USP36
957.015	0.880773	0.0904253	9.74034	2.02881e-22	2.01544e-21	KMT2C	FOS.tr_0_vs_FOS.fl_0	FOS.tr_0	FOS.fl_0	KMT2C
81.6814	1.44995	0.275424	5.26443	1.40628e-07	5.04393e-07	CCDC85A	FOS.tr_0_vs_FOS.fl_0	FOS.tr_0	FOS.fl_0	CCDC85A
495.331	-0.59227	0.10391	-5.69984	1.19921e-08	4.81385e-08	MRPL43	FOS.tr_0_vs_FOS.fl_0	FOS.tr_0	FOS.fl_0	MRPL43
223.836	-0.784058	0.136422	-5.74729	9.06834e-09	3.68051e-08	HPF1	FOS.tr_0_vs_FOS.fl_0	FOS.tr_0	FOS.fl_0	HPF1
182.957	2.79202	0.185162	15.0788	2.23224e-51	6.51225e-50	TRAF1	FOS.tr_0_vs_FOS.fl_0	FOS.tr_0	FOS.fl_0	TRAF1
947.352	0.699154	0.0981728	7.12167	1.06628e-12	5.96062e-12	RC3H2	FOS.tr_0_vs_FOS.fl_0	FOS.tr_0	FOS.fl_0	RC3H2
21.48	1.51678	0.425155	3.56761	0.000360256	0.000843265	GYG2	FOS.tr_0_vs_FOS.fl_0	FOS.tr_0	FOS.fl_0	GYG2
7369.74	-2.18371	0.0682803	-31.9816	1.9682e-224	6.10634e-222	DCBLD2	FOS.tr_0_vs_FOS.fl_0	FOS.tr_0	FOS.fl_0	DCBLD2
1066.62	0.914472	0.100517	9.09773	9.22418e-20	7.99644e-19	SOAT1	FOS.tr_0_vs_FOS.fl_0	FOS.tr_0	FOS.fl_0	SOAT1
13.0272	3.12445	0.675393	4.62612	3.72581e-06	1.13907e-05	PKP2	FOS.tr_0_vs_FOS.fl_0	FOS.tr_0	FOS.fl_0	PKP2
3284.44	-0.865089	0.072546	-11.9247	8.80036e-33	1.39466e-31	GDI2	FOS.tr_0_vs_FOS.fl_0	FOS.tr_0	FOS.fl_0	GDI2
97.3163	0.86253	0.203668	4.23499	2.28563e-05	6.32814e-05	PRDM1	FOS.tr_0_vs_FOS.fl_0	FOS.tr_0	FOS.fl_0	PRDM1
450.31	0.361985	0.109433	3.30784	0.000940182	0.00205389	ATG5	FOS.tr_0_vs_FOS.fl_0	FOS.tr_0	FOS.fl_0	ATG5
12.091	1.60492	0.579747	2.76832	0.00563462	0.0107884	TMCC3	FOS.tr_0_vs_FOS.fl_0	FOS.tr_0	FOS.fl_0	TMCC3
538.041	-0.820446	0.105454	-7.78016	7.24308e-15	4.74607e-14	PITHD1	FOS.tr_0_vs_FOS.fl_0	FOS.tr_0	FOS.fl_0	PITHD1
497.45	0.41504	0.101242	4.0995	4.14047e-05	0.000111108	MTA3	FOS.tr_0_vs_FOS.fl_0	FOS.tr_0	FOS.fl_0	MTA3
176.779	-0.541873	0.148926	-3.63854	0.000274189	0.000653589	USP13	FOS.tr_0_vs_FOS.fl_0	FOS.tr_0	FOS.fl_0	USP13
998.517	1.13627	0.086673	13.1099	2.89077e-39	5.87366e-38	ATP11B	FOS.tr_0_vs_FOS.fl_0	FOS.tr_0	FOS.fl_0	ATP11B
166.187	1.23138	0.160994	7.6486	2.0318e-14	1.29357e-13	CDK14	FOS.tr_0_vs_FOS.fl_0	FOS.tr_0	FOS.fl_0	CDK14
10858.2	-0.321152	0.0755433	-4.25123	2.126e-05	5.90951e-05	SEC61A1	FOS.tr_0_vs_FOS.fl_0	FOS.tr_0	FOS.fl_0	SEC61A1
3.25094	5.12547	1.4638	3.50149	0.000462666	0.00106479	CAMK2B	FOS.tr_0_vs_FOS.fl_0	FOS.tr_0	FOS.fl_0	CAMK2B
367.976	0.288645	0.127139	2.2703	0.0231893	0.0394135	CROCC	FOS.tr_0_vs_FOS.fl_0	FOS.tr_0	FOS.fl_0	CROCC
450.165	0.437705	0.108626	4.02947	5.59034e-05	0.00014756	POLR3E	FOS.tr_0_vs_FOS.fl_0	FOS.tr_0	FOS.fl_0	POLR3E
6458.11	0.184567	0.0685085	2.69407	0.00705859	0.0133049	ATP2B4	FOS.tr_0_vs_FOS.fl_0	FOS.tr_0	FOS.fl_0	ATP2B4
607.829	-0.588025	0.0951375	-6.18079	6.37826e-10	2.84885e-09	RIOK2	FOS.tr_0_vs_FOS.fl_0	FOS.tr_0	FOS.fl_0	RIOK2
348.752	-0.889888	0.130955	-6.79539	1.0802e-11	5.57658e-11	NDC1	FOS.tr_0_vs_FOS.fl_0	FOS.tr_0	FOS.fl_0	NDC1
24.2382	-0.849725	0.379671	-2.23806	0.0252172	0.0425732	DGKG	FOS.tr_0_vs_FOS.fl_0	FOS.tr_0	FOS.fl_0	DGKG
1189.19	-0.410973	0.11922	-3.44717	0.000566486	0.00128593	FLYWCH1	FOS.tr_0_vs_FOS.fl_0	FOS.tr_0	FOS.fl_0	FLYWCH1
506.034	0.608265	0.0991715	6.13346	8.59877e-10	3.79649e-09	UNKL	FOS.tr_0_vs_FOS.fl_0	FOS.tr_0	FOS.fl_0	UNKL
17.1069	-1.91639	0.518507	-3.69597	0.000219048	0.000530616	TBXAS1	FOS.tr_0_vs_FOS.fl_0	FOS.tr_0	FOS.fl_0	TBXAS1
2156.75	0.258226	0.0871814	2.96194	0.00305708	0.00613889	ALDH18A1	FOS.tr_0_vs_FOS.fl_0	FOS.tr_0	FOS.fl_0	ALDH18A1
157.095	-0.920503	0.190723	-4.82639	1.39033e-06	4.44691e-06	TARBP1	FOS.tr_0_vs_FOS.fl_0	FOS.tr_0	FOS.fl_0	TARBP1
231.514	-0.685685	0.143763	-4.76956	1.84625e-06	5.82545e-06	GATB	FOS.tr_0_vs_FOS.fl_0	FOS.tr_0	FOS.fl_0	GATB
267.213	-1.24949	0.17531	-7.12735	1.0232e-12	5.73571e-12	MXD1	FOS.tr_0_vs_FOS.fl_0	FOS.tr_0	FOS.fl_0	MXD1
963.946	-0.715738	0.0835816	-8.56334	1.09644e-17	8.56187e-17	CDK17	FOS.tr_0_vs_FOS.fl_0	FOS.tr_0	FOS.fl_0	CDK17
1250.81	0.61316	0.0970119	6.32047	2.60777e-10	1.20203e-09	SLC2A3	FOS.tr_0_vs_FOS.fl_0	FOS.tr_0	FOS.fl_0	SLC2A3
471.161	0.410735	0.107109	3.83473	0.000125702	0.000315194	CTDP1	FOS.tr_0_vs_FOS.fl_0	FOS.tr_0	FOS.fl_0	CTDP1
3869.8	-0.368668	0.0678903	-5.43035	5.62442e-08	2.11118e-07	YBX3	FOS.tr_0_vs_FOS.fl_0	FOS.tr_0	FOS.fl_0	YBX3
2845.98	0.764635	0.0762975	10.0217	1.22318e-23	1.29275e-22	WNK1	FOS.tr_0_vs_FOS.fl_0	FOS.tr_0	FOS.fl_0	WNK1
228.665	-0.50229	0.132092	-3.80258	0.000143196	0.000356343	PIGV	FOS.tr_0_vs_FOS.fl_0	FOS.tr_0	FOS.fl_0	PIGV
347.233	-0.439932	0.124766	-3.52605	0.000421805	0.000977025	PTPRU	FOS.tr_0_vs_FOS.fl_0	FOS.tr_0	FOS.fl_0	PTPRU
422.163	-0.664308	0.112336	-5.91359	3.34722e-09	1.41437e-08	SNRNP40	FOS.tr_0_vs_FOS.fl_0	FOS.tr_0	FOS.fl_0	SNRNP40
3928.73	2.08025	0.0893354	23.2859	6.16724e-120	6.78146e-118	COL11A1	FOS.tr_0_vs_FOS.fl_0	FOS.tr_0	FOS.fl_0	COL11A1
227.401	-0.477392	0.134332	-3.55382	0.000379685	0.000886336	MPC1	FOS.tr_0_vs_FOS.fl_0	FOS.tr_0	FOS.fl_0	MPC1
4252.96	-0.652369	0.0915499	-7.12582	1.03462e-12	5.79364e-12	BCAT1	FOS.tr_0_vs_FOS.fl_0	FOS.tr_0	FOS.fl_0	BCAT1
1879.94	0.528577	0.0723825	7.30256	2.82343e-13	1.66242e-12	HDAC7	FOS.tr_0_vs_FOS.fl_0	FOS.tr_0	FOS.fl_0	HDAC7
335.55	2.55351	0.15059	16.9567	1.71694e-64	6.9422e-63	LZTS1	FOS.tr_0_vs_FOS.fl_0	FOS.tr_0	FOS.fl_0	LZTS1
30.2235	3.08537	0.441509	6.98823	2.78383e-12	1.50256e-11	PRDM6	FOS.tr_0_vs_FOS.fl_0	FOS.tr_0	FOS.fl_0	PRDM6
4312.62	0.340979	0.0750158	4.54544	5.48216e-06	1.64455e-05	NCKAP1	FOS.tr_0_vs_FOS.fl_0	FOS.tr_0	FOS.fl_0	NCKAP1
574.937	-0.40384	0.100123	-4.03344	5.49672e-05	0.000145256	MRPS35	FOS.tr_0_vs_FOS.fl_0	FOS.tr_0	FOS.fl_0	MRPS35
12.2918	3.0135	0.673794	4.47243	7.73344e-06	2.2738e-05	GUCY1B1	FOS.tr_0_vs_FOS.fl_0	FOS.tr_0	FOS.fl_0	GUCY1B1
886.164	0.229981	0.0865547	2.65706	0.00788249	0.0146947	MON2	FOS.tr_0_vs_FOS.fl_0	FOS.tr_0	FOS.fl_0	MON2
821.566	0.321366	0.089406	3.59446	0.00032507	0.000765934	GPBP1	FOS.tr_0_vs_FOS.fl_0	FOS.tr_0	FOS.fl_0	GPBP1
19.4532	2.8525	0.535318	5.32862	9.89632e-08	3.60482e-07	DGAT2	FOS.tr_0_vs_FOS.fl_0	FOS.tr_0	FOS.fl_0	DGAT2
1225.45	-0.312126	0.0806322	-3.87098	0.0001084	0.000274238	CS	FOS.tr_0_vs_FOS.fl_0	FOS.tr_0	FOS.fl_0	CS
20.3421	3.04222	0.536519	5.6703	1.42551e-08	5.67847e-08	LTK	FOS.tr_0_vs_FOS.fl_0	FOS.tr_0	FOS.fl_0	LTK
750.114	0.50781	0.0895489	5.67075	1.4217e-08	5.66609e-08	ELMO2	FOS.tr_0_vs_FOS.fl_0	FOS.tr_0	FOS.fl_0	ELMO2
925.468	0.469565	0.0902192	5.20471	1.94303e-07	6.86258e-07	WAPL	FOS.tr_0_vs_FOS.fl_0	FOS.tr_0	FOS.fl_0	WAPL
1391.2	0.180986	0.0782244	2.31367	0.0206858	0.0355138	VMP1	FOS.tr_0_vs_FOS.fl_0	FOS.tr_0	FOS.fl_0	VMP1
771.47	0.8127	0.093663	8.67686	4.06844e-18	3.23809e-17	APPBP2	FOS.tr_0_vs_FOS.fl_0	FOS.tr_0	FOS.fl_0	APPBP2
9692.55	-1.34449	0.0655087	-20.5238	1.31856e-93	9.41254e-92	EIF4B	FOS.tr_0_vs_FOS.fl_0	FOS.tr_0	FOS.fl_0	EIF4B
10.4578	3.51	0.814106	4.31148	1.62164e-05	4.57696e-05	SLC6A16	FOS.tr_0_vs_FOS.fl_0	FOS.tr_0	FOS.fl_0	SLC6A16
254.293	1.02319	0.140547	7.28003	3.33756e-13	1.94737e-12	BICRA	FOS.tr_0_vs_FOS.fl_0	FOS.tr_0	FOS.fl_0	BICRA
6640.44	-1.31427	0.0669213	-19.639	7.18329e-86	4.52688e-84	RPL18	FOS.tr_0_vs_FOS.fl_0	FOS.tr_0	FOS.fl_0	RPL18
791.204	-1.7761	0.259704	-6.83894	7.97796e-12	4.15456e-11	ISOC2	FOS.tr_0_vs_FOS.fl_0	FOS.tr_0	FOS.fl_0	ISOC2
2612.89	0.357953	0.0768179	4.65976	3.16584e-06	9.75448e-06	U2AF2	FOS.tr_0_vs_FOS.fl_0	FOS.tr_0	FOS.fl_0	U2AF2
596.016	-0.490059	0.0976271	-5.0197	5.17523e-07	1.74341e-06	MED29	FOS.tr_0_vs_FOS.fl_0	FOS.tr_0	FOS.fl_0	MED29
20.0678	1.04654	0.42336	2.47199	0.0134364	0.0239922	AHRR	FOS.tr_0_vs_FOS.fl_0	FOS.tr_0	FOS.fl_0	AHRR
5811.63	-0.17765	0.0663446	-2.67769	0.00741319	0.0138955	GPC1	FOS.tr_0_vs_FOS.fl_0	FOS.tr_0	FOS.fl_0	GPC1
1053.22	-0.557389	0.0828714	-6.72596	1.74441e-11	8.85543e-11	RNF4	FOS.tr_0_vs_FOS.fl_0	FOS.tr_0	FOS.fl_0	RNF4
130.166	3.54217	0.244563	14.4837	1.53704e-47	4.11912e-46	LIMCH1	FOS.tr_0_vs_FOS.fl_0	FOS.tr_0	FOS.fl_0	LIMCH1
417.958	-0.26538	0.118715	-2.23543	0.0253888	0.0428405	INTS13	FOS.tr_0_vs_FOS.fl_0	FOS.tr_0	FOS.fl_0	INTS13
472.521	-0.34159	0.106118	-3.21896	0.00128655	0.00274404	TM7SF3	FOS.tr_0_vs_FOS.fl_0	FOS.tr_0	FOS.fl_0	TM7SF3
79.8536	-2.15185	0.236357	-9.10426	8.68593e-20	7.55418e-19	CCN5	FOS.tr_0_vs_FOS.fl_0	FOS.tr_0	FOS.fl_0	CCN5
12.5889	7.07678	1.26504	5.59409	2.21781e-08	8.68443e-08	NGFR	FOS.tr_0_vs_FOS.fl_0	FOS.tr_0	FOS.fl_0	NGFR
47.5381	1.08505	0.285953	3.79452	0.000147929	0.000367612	CDON	FOS.tr_0_vs_FOS.fl_0	FOS.tr_0	FOS.fl_0	CDON
2499.87	-0.253857	0.0869411	-2.91988	0.00350171	0.00696243	HIPK2	FOS.tr_0_vs_FOS.fl_0	FOS.tr_0	FOS.fl_0	HIPK2
313.52	-0.783747	0.120698	-6.49345	8.38917e-11	4.03646e-10	TMEM161A	FOS.tr_0_vs_FOS.fl_0	FOS.tr_0	FOS.fl_0	TMEM161A
1110.31	-0.179463	0.0797041	-2.25161	0.0243469	0.0412376	SUGP2	FOS.tr_0_vs_FOS.fl_0	FOS.tr_0	FOS.fl_0	SUGP2
374.96	0.746884	0.123177	6.06349	1.33203e-09	5.80331e-09	SLC12A2	FOS.tr_0_vs_FOS.fl_0	FOS.tr_0	FOS.fl_0	SLC12A2
337.872	0.370497	0.11714	3.16286	0.00156227	0.00328477	SNX24	FOS.tr_0_vs_FOS.fl_0	FOS.tr_0	FOS.fl_0	SNX24
12.9061	2.90682	0.642988	4.5208	6.16054e-06	1.83599e-05	EYA2	FOS.tr_0_vs_FOS.fl_0	FOS.tr_0	FOS.fl_0	EYA2
97.707	1.51545	0.214097	7.07833	1.45899e-12	8.05539e-12	ABCA7	FOS.tr_0_vs_FOS.fl_0	FOS.tr_0	FOS.fl_0	ABCA7
24.7782	-1.73863	0.40759	-4.26563	1.9934e-05	5.56068e-05	SNCAIP	FOS.tr_0_vs_FOS.fl_0	FOS.tr_0	FOS.fl_0	SNCAIP
1694.47	-0.203046	0.073948	-2.74579	0.00603646	0.0115046	BTBD1	FOS.tr_0_vs_FOS.fl_0	FOS.tr_0	FOS.fl_0	BTBD1
30.7153	1.78616	0.368262	4.85024	1.2331e-06	3.96919e-06	FAR2	FOS.tr_0_vs_FOS.fl_0	FOS.tr_0	FOS.fl_0	FAR2
102.402	-2.43968	0.236939	-10.2967	7.29458e-25	8.28173e-24	CHI3L2	FOS.tr_0_vs_FOS.fl_0	FOS.tr_0	FOS.fl_0	CHI3L2
1795.88	0.962068	0.0794098	12.1152	8.77252e-34	1.45604e-32	SBNO2	FOS.tr_0_vs_FOS.fl_0	FOS.tr_0	FOS.fl_0	SBNO2
221.077	-1.15481	0.152171	-7.58891	3.22608e-14	2.02594e-13	PMS1	FOS.tr_0_vs_FOS.fl_0	FOS.tr_0	FOS.fl_0	PMS1
1088.17	-1.40488	0.090865	-15.4612	6.34082e-54	2.02167e-52	HMG20B	FOS.tr_0_vs_FOS.fl_0	FOS.tr_0	FOS.fl_0	HMG20B
22.0953	2.2364	0.448928	4.98164	6.30463e-07	2.10585e-06	CALCRL	FOS.tr_0_vs_FOS.fl_0	FOS.tr_0	FOS.fl_0	CALCRL
332.415	0.673335	0.125672	5.35787	8.42089e-08	3.09484e-07	ANKS1A	FOS.tr_0_vs_FOS.fl_0	FOS.tr_0	FOS.fl_0	ANKS1A
4398.04	-0.438668	0.099734	-4.39838	1.09061e-05	3.1425e-05	AP3D1	FOS.tr_0_vs_FOS.fl_0	FOS.tr_0	FOS.fl_0	AP3D1
295.311	-0.32342	0.131728	-2.45521	0.0140802	0.0250392	ZNF76	FOS.tr_0_vs_FOS.fl_0	FOS.tr_0	FOS.fl_0	ZNF76
114.107	-1.33439	0.21786	-6.12499	9.06865e-10	3.99958e-09	NTHL1	FOS.tr_0_vs_FOS.fl_0	FOS.tr_0	FOS.fl_0	NTHL1
1374.42	-0.252088	0.0744144	-3.38762	0.000705022	0.00157558	GNAI3	FOS.tr_0_vs_FOS.fl_0	FOS.tr_0	FOS.fl_0	GNAI3
6737.73	-0.659288	0.0678825	-9.71219	2.67527e-22	2.64786e-21	IPO5	FOS.tr_0_vs_FOS.fl_0	FOS.tr_0	FOS.fl_0	IPO5
1675.92	-0.372376	0.0755798	-4.92692	8.35348e-07	2.7425e-06	OAT	FOS.tr_0_vs_FOS.fl_0	FOS.tr_0	FOS.fl_0	OAT
620.861	-0.64128	0.102329	-6.26682	3.68504e-10	1.6775e-09	WDR3	FOS.tr_0_vs_FOS.fl_0	FOS.tr_0	FOS.fl_0	WDR3
945.7	0.659915	0.0914911	7.21289	5.47776e-13	3.14382e-12	PKN2	FOS.tr_0_vs_FOS.fl_0	FOS.tr_0	FOS.fl_0	PKN2
348.015	-0.495399	0.123401	-4.01454	5.95624e-05	0.000156578	WDR18	FOS.tr_0_vs_FOS.fl_0	FOS.tr_0	FOS.fl_0	WDR18
19.1433	2.40236	0.503534	4.771	1.83311e-06	5.78514e-06	NTN1	FOS.tr_0_vs_FOS.fl_0	FOS.tr_0	FOS.fl_0	NTN1
890.147	0.763391	0.0836609	9.12483	7.185e-20	6.28951e-19	DGKA	FOS.tr_0_vs_FOS.fl_0	FOS.tr_0	FOS.fl_0	DGKA
47.8829	1.41112	0.302985	4.65739	3.20238e-06	9.86142e-06	ERBB3	FOS.tr_0_vs_FOS.fl_0	FOS.tr_0	FOS.fl_0	ERBB3
49.7388	2.4965	0.328742	7.5941	3.09931e-14	1.94785e-13	ANKRD44	FOS.tr_0_vs_FOS.fl_0	FOS.tr_0	FOS.fl_0	ANKRD44
1860.04	-0.391532	0.0709423	-5.51901	3.40907e-08	1.30793e-07	KARS1	FOS.tr_0_vs_FOS.fl_0	FOS.tr_0	FOS.fl_0	KARS1
182.91	0.608507	0.148026	4.11082	3.94254e-05	0.000105991	TBC1D22B	FOS.tr_0_vs_FOS.fl_0	FOS.tr_0	FOS.fl_0	TBC1D22B
385.275	-0.27873	0.111948	-2.48983	0.0127806	0.0229176	NDUFB4	FOS.tr_0_vs_FOS.fl_0	FOS.tr_0	FOS.fl_0	NDUFB4
1541.76	0.656609	0.0844065	7.77913	7.30268e-15	4.78142e-14	SPEN	FOS.tr_0_vs_FOS.fl_0	FOS.tr_0	FOS.fl_0	SPEN
6546.87	-0.62027	0.0697474	-8.89309	5.94311e-19	4.96531e-18	MYLK	FOS.tr_0_vs_FOS.fl_0	FOS.tr_0	FOS.fl_0	MYLK
581.99	0.45069	0.0945533	4.76652	1.87433e-06	5.91175e-06	MAP2K4	FOS.tr_0_vs_FOS.fl_0	FOS.tr_0	FOS.fl_0	MAP2K4
91.2002	0.923924	0.221426	4.17261	3.01136e-05	8.21341e-05	SEC61A2	FOS.tr_0_vs_FOS.fl_0	FOS.tr_0	FOS.fl_0	SEC61A2
1297.81	-0.800594	0.0942736	-8.49224	2.02694e-17	1.55274e-16	ASB1	FOS.tr_0_vs_FOS.fl_0	FOS.tr_0	FOS.fl_0	ASB1
578.794	-0.831842	0.116536	-7.1381	9.46324e-13	5.31569e-12	FAM107B	FOS.tr_0_vs_FOS.fl_0	FOS.tr_0	FOS.fl_0	FAM107B
708.964	0.968687	0.0926036	10.4606	1.31052e-25	1.53876e-24	TBC1D1	FOS.tr_0_vs_FOS.fl_0	FOS.tr_0	FOS.fl_0	TBC1D1
3447.43	-1.53114	0.112498	-13.6103	3.47621e-42	7.72475e-41	MTHFD2	FOS.tr_0_vs_FOS.fl_0	FOS.tr_0	FOS.fl_0	MTHFD2
941.8	-0.750505	0.0870121	-8.62529	6.39288e-18	5.04088e-17	SLC9A7	FOS.tr_0_vs_FOS.fl_0	FOS.tr_0	FOS.fl_0	SLC9A7
547.595	0.306021	0.100781	3.03648	0.00239356	0.00488492	FOXJ2	FOS.tr_0_vs_FOS.fl_0	FOS.tr_0	FOS.fl_0	FOXJ2
8646.13	-0.175286	0.0734691	-2.38585	0.0170396	0.0298059	YBX1	FOS.tr_0_vs_FOS.fl_0	FOS.tr_0	FOS.fl_0	YBX1
65.3101	0.820607	0.246758	3.32556	0.000882417	0.00193556	PDE4A	FOS.tr_0_vs_FOS.fl_0	FOS.tr_0	FOS.fl_0	PDE4A
285.979	0.65188	0.127622	5.1079	3.25751e-07	1.12006e-06	PPP2R5A	FOS.tr_0_vs_FOS.fl_0	FOS.tr_0	FOS.fl_0	PPP2R5A
824.929	0.696386	0.088738	7.84766	4.23858e-15	2.83268e-14	DIP2B	FOS.tr_0_vs_FOS.fl_0	FOS.tr_0	FOS.fl_0	DIP2B
115.671	-3.38401	0.249586	-13.5585	7.05648e-42	1.55735e-40	NGEF	FOS.tr_0_vs_FOS.fl_0	FOS.tr_0	FOS.fl_0	NGEF
370.906	-1.96065	0.152936	-12.82	1.26624e-37	2.42905e-36	ASPM	FOS.tr_0_vs_FOS.fl_0	FOS.tr_0	FOS.fl_0	ASPM
1472.11	-0.32172	0.0801913	-4.01191	6.023e-05	0.000158282	ELOVL1	FOS.tr_0_vs_FOS.fl_0	FOS.tr_0	FOS.fl_0	ELOVL1
9.77253	5.72722	1.27775	4.48228	7.38481e-06	2.17646e-05	SPI1	FOS.tr_0_vs_FOS.fl_0	FOS.tr_0	FOS.fl_0	SPI1
955.266	-0.454147	0.0971734	-4.67357	2.96003e-06	9.15007e-06	GOLGA5	FOS.tr_0_vs_FOS.fl_0	FOS.tr_0	FOS.fl_0	GOLGA5
18.1321	1.97836	0.487346	4.05947	4.91853e-05	0.000130839	FGFR2	FOS.tr_0_vs_FOS.fl_0	FOS.tr_0	FOS.fl_0	FGFR2
79.7181	0.608969	0.223161	2.72883	0.00635588	0.0120706	ISOC1	FOS.tr_0_vs_FOS.fl_0	FOS.tr_0	FOS.fl_0	ISOC1
589.301	-0.605264	0.0985319	-6.14282	8.10668e-10	3.59398e-09	EML1	FOS.tr_0_vs_FOS.fl_0	FOS.tr_0	FOS.fl_0	EML1
166.113	-0.335043	0.154325	-2.17102	0.0299296	0.0497737	TRMT11	FOS.tr_0_vs_FOS.fl_0	FOS.tr_0	FOS.fl_0	TRMT11
707.471	-0.903715	0.0923269	-9.78821	1.26517e-22	1.27171e-21	MSANTD3	FOS.tr_0_vs_FOS.fl_0	FOS.tr_0	FOS.fl_0	MSANTD3
874.651	0.34052	0.0877855	3.879	0.000104885	0.000265805	ATG2B	FOS.tr_0_vs_FOS.fl_0	FOS.tr_0	FOS.fl_0	ATG2B
113.223	0.506207	0.190109	2.66272	0.00775123	0.0144751	ZFAT	FOS.tr_0_vs_FOS.fl_0	FOS.tr_0	FOS.fl_0	ZFAT
631.866	-1.54838	0.125618	-12.3261	6.55238e-35	1.13666e-33	MTFR1	FOS.tr_0_vs_FOS.fl_0	FOS.tr_0	FOS.fl_0	MTFR1
573.785	-0.383897	0.117671	-3.26247	0.00110447	0.00238661	FECH	FOS.tr_0_vs_FOS.fl_0	FOS.tr_0	FOS.fl_0	FECH
669.808	0.345095	0.0944346	3.65432	0.000257861	0.000617404	MYO9A	FOS.tr_0_vs_FOS.fl_0	FOS.tr_0	FOS.fl_0	MYO9A
1450.14	0.855461	0.077455	11.0446	2.32759e-28	3.09826e-27	DDX3Y	FOS.tr_0_vs_FOS.fl_0	FOS.tr_0	FOS.fl_0	DDX3Y
3378	-1.80584	0.0749579	-24.0914	3.0758e-128	3.78793e-126	PFKP	FOS.tr_0_vs_FOS.fl_0	FOS.tr_0	FOS.fl_0	PFKP
642.578	-0.971963	0.114447	-8.49272	2.01853e-17	1.54703e-16	IDI1	FOS.tr_0_vs_FOS.fl_0	FOS.tr_0	FOS.fl_0	IDI1
1425.24	-0.388525	0.0757112	-5.13168	2.87174e-07	9.92709e-07	KLF6	FOS.tr_0_vs_FOS.fl_0	FOS.tr_0	FOS.fl_0	KLF6
850.419	2.00279	0.091381	21.917	1.79052e-106	1.61377e-104	NEO1	FOS.tr_0_vs_FOS.fl_0	FOS.tr_0	FOS.fl_0	NEO1
3917.17	0.401348	0.0927365	4.32783	1.50582e-05	4.2695e-05	TRAM1	FOS.tr_0_vs_FOS.fl_0	FOS.tr_0	FOS.fl_0	TRAM1
179.53	0.822678	0.150963	5.44954	5.04998e-08	1.90487e-07	PHKA1	FOS.tr_0_vs_FOS.fl_0	FOS.tr_0	FOS.fl_0	PHKA1
2066.13	0.727769	0.0756338	9.62228	6.43891e-22	6.22402e-21	TNFRSF1A	FOS.tr_0_vs_FOS.fl_0	FOS.tr_0	FOS.fl_0	TNFRSF1A
139.69	0.500269	0.168219	2.97391	0.00294034	0.00591993	CACNB1	FOS.tr_0_vs_FOS.fl_0	FOS.tr_0	FOS.fl_0	CACNB1
484.071	1.1508	0.112607	10.2196	1.61992e-24	1.79493e-23	EVI5	FOS.tr_0_vs_FOS.fl_0	FOS.tr_0	FOS.fl_0	EVI5
325.541	0.322684	0.120074	2.68737	0.00720172	0.0135367	STOML1	FOS.tr_0_vs_FOS.fl_0	FOS.tr_0	FOS.fl_0	STOML1
38836.9	-0.591501	0.0648423	-9.12215	7.36494e-20	6.4414e-19	PKM	FOS.tr_0_vs_FOS.fl_0	FOS.tr_0	FOS.fl_0	PKM
1359.1	-0.188728	0.0820727	-2.29952	0.0214751	0.0367751	DHX29	FOS.tr_0_vs_FOS.fl_0	FOS.tr_0	FOS.fl_0	DHX29
844.691	-0.41048	0.0922304	-4.45059	8.5634e-06	2.50278e-05	DNTTIP2	FOS.tr_0_vs_FOS.fl_0	FOS.tr_0	FOS.fl_0	DNTTIP2
221.297	0.417442	0.140598	2.96905	0.00298721	0.00600681	METTL22	FOS.tr_0_vs_FOS.fl_0	FOS.tr_0	FOS.fl_0	METTL22
1731.07	0.257627	0.0749293	3.43827	0.000585451	0.001326	TP53BP1	FOS.tr_0_vs_FOS.fl_0	FOS.tr_0	FOS.fl_0	TP53BP1
200.148	-1.15338	0.143655	-8.02885	9.83884e-16	6.8183e-15	TRO	FOS.tr_0_vs_FOS.fl_0	FOS.tr_0	FOS.fl_0	TRO
6629.75	0.229823	0.0637935	3.60261	0.000315034	0.000743264	RHOA	FOS.tr_0_vs_FOS.fl_0	FOS.tr_0	FOS.fl_0	RHOA
928.697	0.566569	0.0839125	6.7519	1.45924e-11	7.43822e-11	DHX8	FOS.tr_0_vs_FOS.fl_0	FOS.tr_0	FOS.fl_0	DHX8
39.4509	0.678867	0.295533	2.29709	0.0216136	0.0369886	PMS2P4	FOS.tr_0_vs_FOS.fl_0	FOS.tr_0	FOS.fl_0	PMS2P4
318.62	0.870151	0.121903	7.13805	9.46629e-13	5.31569e-12	ZFY	FOS.tr_0_vs_FOS.fl_0	FOS.tr_0	FOS.fl_0	ZFY
2120.6	-0.442369	0.0691191	-6.4001	1.55277e-10	7.27993e-10	IARS2	FOS.tr_0_vs_FOS.fl_0	FOS.tr_0	FOS.fl_0	IARS2
121.694	1.81314	0.206552	8.77814	1.66204e-18	1.3515e-17	SYT1	FOS.tr_0_vs_FOS.fl_0	FOS.tr_0	FOS.fl_0	SYT1
3291.89	-0.625415	0.083865	-7.4574	8.82432e-14	5.38437e-13	NAV3	FOS.tr_0_vs_FOS.fl_0	FOS.tr_0	FOS.fl_0	NAV3
541.884	-0.386516	0.101269	-3.81671	0.000135241	0.000337537	IDH3G	FOS.tr_0_vs_FOS.fl_0	FOS.tr_0	FOS.fl_0	IDH3G
33.2315	0.789493	0.330974	2.38536	0.0170622	0.0298415	ROGDI	FOS.tr_0_vs_FOS.fl_0	FOS.tr_0	FOS.fl_0	ROGDI
2560.11	0.758369	0.0851855	8.90256	5.45734e-19	4.57605e-18	ROCK1	FOS.tr_0_vs_FOS.fl_0	FOS.tr_0	FOS.fl_0	ROCK1
738.22	0.710213	0.095024	7.47403	7.7774e-14	4.76818e-13	CBFB	FOS.tr_0_vs_FOS.fl_0	FOS.tr_0	FOS.fl_0	CBFB
731.213	0.660602	0.095683	6.90408	5.05309e-12	2.66846e-11	RASSF1	FOS.tr_0_vs_FOS.fl_0	FOS.tr_0	FOS.fl_0	RASSF1
20.3914	2.8152	0.528216	5.32964	9.841e-08	3.5871e-07	FGFR3	FOS.tr_0_vs_FOS.fl_0	FOS.tr_0	FOS.fl_0	FGFR3
281.006	0.656844	0.124069	5.29419	1.19544e-07	4.31455e-07	IFI35	FOS.tr_0_vs_FOS.fl_0	FOS.tr_0	FOS.fl_0	IFI35
305.416	-0.298102	0.121754	-2.4484	0.0143491	0.0254808	HEATR6	FOS.tr_0_vs_FOS.fl_0	FOS.tr_0	FOS.fl_0	HEATR6
845.295	0.722202	0.103647	6.96791	3.21677e-12	1.72642e-11	MEF2A	FOS.tr_0_vs_FOS.fl_0	FOS.tr_0	FOS.fl_0	MEF2A
2377.12	0.310453	0.0681824	4.55328	5.28161e-06	1.58645e-05	TFE3	FOS.tr_0_vs_FOS.fl_0	FOS.tr_0	FOS.fl_0	TFE3
231.391	0.321715	0.143252	2.24579	0.0247176	0.0418216	TBC1D25	FOS.tr_0_vs_FOS.fl_0	FOS.tr_0	FOS.fl_0	TBC1D25
422.937	0.570146	0.10982	5.19165	2.08437e-07	7.32937e-07	INPP5A	FOS.tr_0_vs_FOS.fl_0	FOS.tr_0	FOS.fl_0	INPP5A
368.327	0.623078	0.114083	5.46164	4.71764e-08	1.78368e-07	GPKOW	FOS.tr_0_vs_FOS.fl_0	FOS.tr_0	FOS.fl_0	GPKOW
631.82	0.236859	0.0957548	2.47359	0.0133761	0.0239004	GRIPAP1	FOS.tr_0_vs_FOS.fl_0	FOS.tr_0	FOS.fl_0	GRIPAP1
610.821	-0.796148	0.101157	-7.87043	3.53429e-15	2.37479e-14	FTSJ1	FOS.tr_0_vs_FOS.fl_0	FOS.tr_0	FOS.fl_0	FTSJ1
397.629	-2.53208	0.274905	-9.21075	3.2385e-20	2.89937e-19	PRR11	FOS.tr_0_vs_FOS.fl_0	FOS.tr_0	FOS.fl_0	PRR11
1488.12	0.421688	0.0855537	4.92892	8.26856e-07	2.71628e-06	POLR1A	FOS.tr_0_vs_FOS.fl_0	FOS.tr_0	FOS.fl_0	POLR1A
502.775	1.25051	0.103803	12.0469	2.01403e-33	3.29536e-32	TTC7A	FOS.tr_0_vs_FOS.fl_0	FOS.tr_0	FOS.fl_0	TTC7A
796.007	-0.260826	0.0969635	-2.68994	0.00714645	0.0134422	KIF2A	FOS.tr_0_vs_FOS.fl_0	FOS.tr_0	FOS.fl_0	KIF2A
2305.9	0.902662	0.0704695	12.8093	1.45512e-37	2.77816e-36	PSME4	FOS.tr_0_vs_FOS.fl_0	FOS.tr_0	FOS.fl_0	PSME4
140.255	-0.450047	0.168568	-2.66982	0.00758921	0.0141956	IFT80	FOS.tr_0_vs_FOS.fl_0	FOS.tr_0	FOS.fl_0	IFT80
1314.77	-0.371933	0.0790561	-4.70466	2.54283e-06	7.91349e-06	ERLEC1	FOS.tr_0_vs_FOS.fl_0	FOS.tr_0	FOS.fl_0	ERLEC1
442.253	0.625611	0.104864	5.96592	2.43267e-09	1.03826e-08	PPP2R5B	FOS.tr_0_vs_FOS.fl_0	FOS.tr_0	FOS.fl_0	PPP2R5B
4.73931	5.66746	1.38528	4.09121	4.29134e-05	0.000114851	PYGM	FOS.tr_0_vs_FOS.fl_0	FOS.tr_0	FOS.fl_0	PYGM
474.88	-1.12241	0.11088	-10.1227	4.38024e-24	4.73953e-23	PITX1	FOS.tr_0_vs_FOS.fl_0	FOS.tr_0	FOS.fl_0	PITX1
15.9811	1.25017	0.475847	2.62726	0.00860762	0.0159295	SDK2	FOS.tr_0_vs_FOS.fl_0	FOS.tr_0	FOS.fl_0	SDK2
672.915	-0.201451	0.092534	-2.17705	0.0294771	0.0490971	NUP133	FOS.tr_0_vs_FOS.fl_0	FOS.tr_0	FOS.fl_0	NUP133
4023.85	-0.898799	0.0765479	-11.7417	7.79475e-32	1.18859e-30	NUCKS1	FOS.tr_0_vs_FOS.fl_0	FOS.tr_0	FOS.fl_0	NUCKS1
1618.45	-0.425835	0.0768387	-5.54193	2.99148e-08	1.15596e-07	VPS35	FOS.tr_0_vs_FOS.fl_0	FOS.tr_0	FOS.fl_0	VPS35
239.953	1.09997	0.135151	8.13876	3.99354e-16	2.83948e-15	BCL3	FOS.tr_0_vs_FOS.fl_0	FOS.tr_0	FOS.fl_0	BCL3
64.1069	3.60205	0.336528	10.7036	9.79449e-27	1.20991e-25	ABCC9	FOS.tr_0_vs_FOS.fl_0	FOS.tr_0	FOS.fl_0	ABCC9
136.011	0.435667	0.173175	2.51576	0.0118776	0.0214582	FUNDC1	FOS.tr_0_vs_FOS.fl_0	FOS.tr_0	FOS.fl_0	FUNDC1
345.548	-0.9543	0.134035	-7.11976	1.08117e-12	6.0313e-12	TGFBR3	FOS.tr_0_vs_FOS.fl_0	FOS.tr_0	FOS.fl_0	TGFBR3
2331.73	-0.338422	0.0808795	-4.18427	2.86084e-05	7.82004e-05	ATP1B3	FOS.tr_0_vs_FOS.fl_0	FOS.tr_0	FOS.fl_0	ATP1B3
1712.63	-0.336653	0.0754376	-4.46267	8.09464e-06	2.37481e-05	MAPK6	FOS.tr_0_vs_FOS.fl_0	FOS.tr_0	FOS.fl_0	MAPK6
448.391	-0.270015	0.104873	-2.57468	0.0100333	0.018394	GNB5	FOS.tr_0_vs_FOS.fl_0	FOS.tr_0	FOS.fl_0	GNB5
127.023	0.792447	0.180463	4.39117	1.1274e-05	3.24503e-05	RAB27A	FOS.tr_0_vs_FOS.fl_0	FOS.tr_0	FOS.fl_0	RAB27A
891.056	-0.296987	0.0843668	-3.52019	0.000431241	0.000997449	UFD1	FOS.tr_0_vs_FOS.fl_0	FOS.tr_0	FOS.fl_0	UFD1
816.586	1.40429	0.0945045	14.8595	6.04184e-50	1.70407e-48	LRP6	FOS.tr_0_vs_FOS.fl_0	FOS.tr_0	FOS.fl_0	LRP6
7.85275	6.39563	1.30902	4.88581	1.03006e-06	3.34164e-06	GUCY2C	FOS.tr_0_vs_FOS.fl_0	FOS.tr_0	FOS.fl_0	GUCY2C
895.304	0.249299	0.0958391	2.60122	0.00928925	0.0171038	PHRF1	FOS.tr_0_vs_FOS.fl_0	FOS.tr_0	FOS.fl_0	PHRF1
1416.27	-1.02076	0.233521	-4.37118	1.23576e-05	3.54426e-05	NUCB2	FOS.tr_0_vs_FOS.fl_0	FOS.tr_0	FOS.fl_0	NUCB2
1988.87	-0.704938	0.0932201	-7.56209	3.96658e-14	2.47268e-13	PFN2	FOS.tr_0_vs_FOS.fl_0	FOS.tr_0	FOS.fl_0	PFN2
110.722	1.39302	0.205335	6.78416	1.16768e-11	6.00705e-11	PTPN3	FOS.tr_0_vs_FOS.fl_0	FOS.tr_0	FOS.fl_0	PTPN3
742.473	1.39052	0.103498	13.4352	3.76122e-41	8.06911e-40	SLC44A1	FOS.tr_0_vs_FOS.fl_0	FOS.tr_0	FOS.fl_0	SLC44A1
1052.07	0.905633	0.0806903	11.2236	3.12425e-29	4.32277e-28	SMG6	FOS.tr_0_vs_FOS.fl_0	FOS.tr_0	FOS.fl_0	SMG6
1224.4	0.25117	0.0868683	2.89139	0.0038354	0.00756992	EXOC5	FOS.tr_0_vs_FOS.fl_0	FOS.tr_0	FOS.fl_0	EXOC5
209.135	1.02588	0.151101	6.78941	1.12594e-11	5.79788e-11	CLTCL1	FOS.tr_0_vs_FOS.fl_0	FOS.tr_0	FOS.fl_0	CLTCL1
866.556	0.444029	0.0856461	5.18446	2.16637e-07	7.5929e-07	DGCR2	FOS.tr_0_vs_FOS.fl_0	FOS.tr_0	FOS.fl_0	DGCR2
548.608	-0.310035	0.113805	-2.72425	0.0064447	0.0122263	RNF126	FOS.tr_0_vs_FOS.fl_0	FOS.tr_0	FOS.fl_0	RNF126
349.705	-0.593285	0.114342	-5.18868	2.11786e-07	7.43741e-07	MNT	FOS.tr_0_vs_FOS.fl_0	FOS.tr_0	FOS.fl_0	MNT
340.872	0.53783	0.114228	4.70838	2.49696e-06	7.77674e-06	JMJD6	FOS.tr_0_vs_FOS.fl_0	FOS.tr_0	FOS.fl_0	JMJD6
1172.31	-0.865983	0.125129	-6.92072	4.49347e-12	2.37995e-11	WIPI1	FOS.tr_0_vs_FOS.fl_0	FOS.tr_0	FOS.fl_0	WIPI1
362.412	0.313276	0.114855	2.72759	0.00637986	0.012109	GBA2	FOS.tr_0_vs_FOS.fl_0	FOS.tr_0	FOS.fl_0	GBA2
30.7822	-1.24834	0.35238	-3.54261	0.000396188	0.00092259	ASNS	FOS.tr_0_vs_FOS.fl_0	FOS.tr_0	FOS.fl_0	ASNS
474.822	-0.655756	0.101876	-6.4368	1.2202e-10	5.78304e-10	AP3M2	FOS.tr_0_vs_FOS.fl_0	FOS.tr_0	FOS.fl_0	AP3M2
22977.7	-0.211272	0.0595314	-3.54891	0.000386823	0.000901823	PABPC1	FOS.tr_0_vs_FOS.fl_0	FOS.tr_0	FOS.fl_0	PABPC1
23.7016	1.47345	0.402884	3.65725	0.000254937	0.000611401	TESK2	FOS.tr_0_vs_FOS.fl_0	FOS.tr_0	FOS.fl_0	TESK2
922.2	0.462081	0.0834703	5.53588	3.0967e-08	1.19319e-07	PTPN21	FOS.tr_0_vs_FOS.fl_0	FOS.tr_0	FOS.fl_0	PTPN21
34.4402	-2.96851	0.40529	-7.32441	2.39955e-13	1.41854e-12	CAMK2A	FOS.tr_0_vs_FOS.fl_0	FOS.tr_0	FOS.fl_0	CAMK2A
583.209	-0.520383	0.104331	-4.98778	6.10759e-07	2.04512e-06	OSBPL3	FOS.tr_0_vs_FOS.fl_0	FOS.tr_0	FOS.fl_0	OSBPL3
311.175	-1.76538	0.141246	-12.4986	7.59948e-36	1.35772e-34	RAD18	FOS.tr_0_vs_FOS.fl_0	FOS.tr_0	FOS.fl_0	RAD18
1484.03	-1.00439	0.102651	-9.78456	1.31162e-22	1.31512e-21	ATP2B1	FOS.tr_0_vs_FOS.fl_0	FOS.tr_0	FOS.fl_0	ATP2B1
659.7	-0.489633	0.0962118	-5.08912	3.59732e-07	1.23139e-06	NCK2	FOS.tr_0_vs_FOS.fl_0	FOS.tr_0	FOS.fl_0	NCK2
6394.69	-0.606473	0.068743	-8.82232	1.12114e-18	9.24712e-18	MAP4K4	FOS.tr_0_vs_FOS.fl_0	FOS.tr_0	FOS.fl_0	MAP4K4
4536.58	-1.14313	0.0710126	-16.0976	2.65298e-58	9.59654e-57	RPL31	FOS.tr_0_vs_FOS.fl_0	FOS.tr_0	FOS.fl_0	RPL31
635.48	0.430811	0.102127	4.21837	2.46072e-05	6.78263e-05	SNX13	FOS.tr_0_vs_FOS.fl_0	FOS.tr_0	FOS.fl_0	SNX13
701.797	0.498307	0.0962193	5.17887	2.2324e-07	7.80734e-07	ARHGAP10	FOS.tr_0_vs_FOS.fl_0	FOS.tr_0	FOS.fl_0	ARHGAP10
127.336	0.59314	0.171847	3.45157	0.000557345	0.00126714	ING3	FOS.tr_0_vs_FOS.fl_0	FOS.tr_0	FOS.fl_0	ING3
166.035	-0.361141	0.161019	-2.24284	0.0249068	0.0421065	VASH1	FOS.tr_0_vs_FOS.fl_0	FOS.tr_0	FOS.fl_0	VASH1
329.71	4.13855	0.179632	23.0391	1.89184e-117	1.99484e-115	LMCD1	FOS.tr_0_vs_FOS.fl_0	FOS.tr_0	FOS.fl_0	LMCD1
838.821	-0.428526	0.0921812	-4.64873	3.33985e-06	1.0275e-05	BUD23	FOS.tr_0_vs_FOS.fl_0	FOS.tr_0	FOS.fl_0	BUD23
4625.26	-1.16476	0.426583	-2.73045	0.00632475	0.0120171	SEL1L	FOS.tr_0_vs_FOS.fl_0	FOS.tr_0	FOS.fl_0	SEL1L
136.714	-1.95502	0.200146	-9.76797	1.54517e-22	1.54259e-21	TRIP13	FOS.tr_0_vs_FOS.fl_0	FOS.tr_0	FOS.fl_0	TRIP13
1633.56	0.343638	0.0818224	4.1998	2.67153e-05	7.32742e-05	ATP6AP1	FOS.tr_0_vs_FOS.fl_0	FOS.tr_0	FOS.fl_0	ATP6AP1
1092.16	-0.655127	0.091117	-7.18995	6.48142e-13	3.68835e-12	TCF3	FOS.tr_0_vs_FOS.fl_0	FOS.tr_0	FOS.fl_0	TCF3
115.012	0.990822	0.194594	5.09175	3.54781e-07	1.21548e-06	TRIB2	FOS.tr_0_vs_FOS.fl_0	FOS.tr_0	FOS.fl_0	TRIB2
1325.38	-0.620626	0.0811242	-7.65032	2.00481e-14	1.2779e-13	DAZAP1	FOS.tr_0_vs_FOS.fl_0	FOS.tr_0	FOS.fl_0	DAZAP1
594.706	-0.359764	0.0998876	-3.60169	0.000316156	0.000745804	HLTF	FOS.tr_0_vs_FOS.fl_0	FOS.tr_0	FOS.fl_0	HLTF
1305.75	-0.481248	0.0778337	-6.18303	6.28821e-10	2.81018e-09	FAM50A	FOS.tr_0_vs_FOS.fl_0	FOS.tr_0	FOS.fl_0	FAM50A
413.743	-0.304937	0.10562	-2.8871	0.0038881	0.00766082	FAM3A	FOS.tr_0_vs_FOS.fl_0	FOS.tr_0	FOS.fl_0	FAM3A
3746.79	1.25082	0.0949068	13.1795	1.15227e-39	2.35909e-38	CYBRD1	FOS.tr_0_vs_FOS.fl_0	FOS.tr_0	FOS.fl_0	CYBRD1
662.346	-0.968307	0.0949646	-10.1965	2.05531e-24	2.26491e-23	PDCD2	FOS.tr_0_vs_FOS.fl_0	FOS.tr_0	FOS.fl_0	PDCD2
245.389	-5.39506	0.275528	-19.5808	2.25407e-85	1.3827e-83	SLC6A15	FOS.tr_0_vs_FOS.fl_0	FOS.tr_0	FOS.fl_0	SLC6A15
691.527	-0.249934	0.101573	-2.46064	0.013869	0.0247127	RDH11	FOS.tr_0_vs_FOS.fl_0	FOS.tr_0	FOS.fl_0	RDH11
867.854	0.627848	0.0913757	6.87106	6.37259e-12	3.33254e-11	PRKACA	FOS.tr_0_vs_FOS.fl_0	FOS.tr_0	FOS.fl_0	PRKACA
188.794	0.65912	0.161465	4.08211	4.46286e-05	0.000119303	ADGRL1	FOS.tr_0_vs_FOS.fl_0	FOS.tr_0	FOS.fl_0	ADGRL1
8465.8	0.917939	0.0726695	12.6317	1.41185e-36	2.59718e-35	ACTN1	FOS.tr_0_vs_FOS.fl_0	FOS.tr_0	FOS.fl_0	ACTN1
609.067	0.316643	0.0944052	3.35408	0.000796284	0.00176341	ZFYVE26	FOS.tr_0_vs_FOS.fl_0	FOS.tr_0	FOS.fl_0	ZFYVE26
151.118	-1.95667	0.180053	-10.8672	1.65239e-27	2.10736e-26	RPS6KA6	FOS.tr_0_vs_FOS.fl_0	FOS.tr_0	FOS.fl_0	RPS6KA6
578.115	0.415832	0.102419	4.0601	4.90523e-05	0.000130523	EPN2	FOS.tr_0_vs_FOS.fl_0	FOS.tr_0	FOS.fl_0	EPN2
238.432	-0.803857	0.136346	-5.89569	3.73115e-09	1.56961e-08	PTPN18	FOS.tr_0_vs_FOS.fl_0	FOS.tr_0	FOS.fl_0	PTPN18
365.535	2.89074	0.136557	21.1688	1.85406e-99	1.47348e-97	LIMS2	FOS.tr_0_vs_FOS.fl_0	FOS.tr_0	FOS.fl_0	LIMS2
73.7581	0.66652	0.219921	3.03072	0.00243968	0.00497087	LNX1	FOS.tr_0_vs_FOS.fl_0	FOS.tr_0	FOS.fl_0	LNX1
1877.62	-0.342326	0.080236	-4.26649	1.98575e-05	5.54163e-05	TFRC	FOS.tr_0_vs_FOS.fl_0	FOS.tr_0	FOS.fl_0	TFRC
3292.66	0.949414	0.0783437	12.1186	8.42207e-34	1.39931e-32	AFF4	FOS.tr_0_vs_FOS.fl_0	FOS.tr_0	FOS.fl_0	AFF4
277.465	0.540647	0.136915	3.94877	7.85523e-05	0.000203221	UBE2D1	FOS.tr_0_vs_FOS.fl_0	FOS.tr_0	FOS.fl_0	UBE2D1
1310.28	0.799639	0.0852528	9.37961	6.62168e-21	6.14305e-20	PALS1	FOS.tr_0_vs_FOS.fl_0	FOS.tr_0	FOS.fl_0	PALS1
255.875	0.644932	0.130396	4.94594	7.57774e-07	2.50208e-06	RHOBTB1	FOS.tr_0_vs_FOS.fl_0	FOS.tr_0	FOS.fl_0	RHOBTB1
1067.77	0.187896	0.0853032	2.20268	0.0276171	0.0462368	SMC1A	FOS.tr_0_vs_FOS.fl_0	FOS.tr_0	FOS.fl_0	SMC1A
443.788	0.857044	0.106182	8.0715	6.94414e-16	4.84977e-15	MARK2	FOS.tr_0_vs_FOS.fl_0	FOS.tr_0	FOS.fl_0	MARK2
137.012	-2.42019	0.227654	-10.631	2.13815e-26	2.58001e-25	HMMR	FOS.tr_0_vs_FOS.fl_0	FOS.tr_0	FOS.fl_0	HMMR
2428.45	0.828213	0.0738274	11.2182	3.31822e-29	4.5833e-28	P4HA2	FOS.tr_0_vs_FOS.fl_0	FOS.tr_0	FOS.fl_0	P4HA2
239.906	0.648869	0.139158	4.66283	3.11898e-06	9.61744e-06	NFATC3	FOS.tr_0_vs_FOS.fl_0	FOS.tr_0	FOS.fl_0	NFATC3
216.75	-0.679622	0.143917	-4.72232	2.33172e-06	7.28318e-06	TRNT1	FOS.tr_0_vs_FOS.fl_0	FOS.tr_0	FOS.fl_0	TRNT1
3340.64	0.441029	0.064905	6.79498	1.08324e-11	5.59053e-11	ACADVL	FOS.tr_0_vs_FOS.fl_0	FOS.tr_0	FOS.fl_0	ACADVL
1435.3	0.723924	0.0779328	9.28907	1.55641e-20	1.41622e-19	STK10	FOS.tr_0_vs_FOS.fl_0	FOS.tr_0	FOS.fl_0	STK10
2147.74	-1.04829	0.0716786	-14.6248	1.95021e-48	5.34171e-47	EVC	FOS.tr_0_vs_FOS.fl_0	FOS.tr_0	FOS.fl_0	EVC
772.019	-1.33342	0.122598	-10.8763	1.495e-27	1.91267e-26	DERL2	FOS.tr_0_vs_FOS.fl_0	FOS.tr_0	FOS.fl_0	DERL2
375.341	0.654469	0.115346	5.67396	1.39531e-08	5.56502e-08	NDE1	FOS.tr_0_vs_FOS.fl_0	FOS.tr_0	FOS.fl_0	NDE1
42.7699	4.20671	0.477737	8.80549	1.30277e-18	1.06851e-17	IRAG1	FOS.tr_0_vs_FOS.fl_0	FOS.tr_0	FOS.fl_0	IRAG1
1161.18	1.27239	0.0857217	14.8433	7.68664e-50	2.1642e-48	PVR	FOS.tr_0_vs_FOS.fl_0	FOS.tr_0	FOS.fl_0	PVR
218.625	-0.589671	0.149444	-3.94576	7.95488e-05	0.000205502	XRCC1	FOS.tr_0_vs_FOS.fl_0	FOS.tr_0	FOS.fl_0	XRCC1
449.77	-0.711612	0.13071	-5.44419	5.20405e-08	1.95978e-07	MCM2	FOS.tr_0_vs_FOS.fl_0	FOS.tr_0	FOS.fl_0	MCM2
250.974	-0.412487	0.135256	-3.04967	0.0022909	0.00469143	SELENOO	FOS.tr_0_vs_FOS.fl_0	FOS.tr_0	FOS.fl_0	SELENOO
14.8504	4.05635	0.759171	5.34313	9.13532e-08	3.34347e-07	LLGL2	FOS.tr_0_vs_FOS.fl_0	FOS.tr_0	FOS.fl_0	LLGL2
90.7164	3.51921	0.286657	12.2767	1.2081e-34	2.06683e-33	CLCN4	FOS.tr_0_vs_FOS.fl_0	FOS.tr_0	FOS.fl_0	CLCN4
297.934	-1.52438	0.12731	-11.9738	4.87629e-33	7.82e-32	NLE1	FOS.tr_0_vs_FOS.fl_0	FOS.tr_0	FOS.fl_0	NLE1
90.1033	1.27731	0.211902	6.02784	1.66162e-09	7.19068e-09	GSDMB	FOS.tr_0_vs_FOS.fl_0	FOS.tr_0	FOS.fl_0	GSDMB
1272.69	0.412989	0.079655	5.18472	2.16342e-07	7.58584e-07	KDM5A	FOS.tr_0_vs_FOS.fl_0	FOS.tr_0	FOS.fl_0	KDM5A
454.149	0.456227	0.109522	4.1656	3.10528e-05	8.45528e-05	PPP2R3A	FOS.tr_0_vs_FOS.fl_0	FOS.tr_0	FOS.fl_0	PPP2R3A
2275.12	0.931333	0.0700632	13.2928	2.55012e-40	5.31538e-39	FERMT2	FOS.tr_0_vs_FOS.fl_0	FOS.tr_0	FOS.fl_0	FERMT2
31.0992	-4.94636	0.655571	-7.54512	4.51885e-14	2.80827e-13	DHRS9	FOS.tr_0_vs_FOS.fl_0	FOS.tr_0	FOS.fl_0	DHRS9
51.6115	1.92955	0.30901	6.2443	4.2571e-10	1.9265e-09	PTGS2	FOS.tr_0_vs_FOS.fl_0	FOS.tr_0	FOS.fl_0	PTGS2
244.132	0.346563	0.129373	2.67878	0.00738901	0.0138548	MAP3K13	FOS.tr_0_vs_FOS.fl_0	FOS.tr_0	FOS.fl_0	MAP3K13
27.162	-1.81098	0.391787	-4.62236	3.79407e-06	1.15796e-05	ST6GAL1	FOS.tr_0_vs_FOS.fl_0	FOS.tr_0	FOS.fl_0	ST6GAL1
175.352	4.37127	0.248486	17.5916	2.85617e-69	1.26243e-67	FRY	FOS.tr_0_vs_FOS.fl_0	FOS.tr_0	FOS.fl_0	FRY
2574.44	0.719292	0.0726749	9.89739	4.2727e-23	4.40456e-22	PICALM	FOS.tr_0_vs_FOS.fl_0	FOS.tr_0	FOS.fl_0	PICALM
1070.52	0.309412	0.0811574	3.8125	0.000137569	0.000343136	NSF	FOS.tr_0_vs_FOS.fl_0	FOS.tr_0	FOS.fl_0	NSF
245.019	1.09079	0.134935	8.08381	6.27716e-16	4.39156e-15	GLI2	FOS.tr_0_vs_FOS.fl_0	FOS.tr_0	FOS.fl_0	GLI2
1046.67	1.23575	0.0825897	14.9625	1.29152e-50	3.72074e-49	CLASP1	FOS.tr_0_vs_FOS.fl_0	FOS.tr_0	FOS.fl_0	CLASP1
561.626	-1.11958	0.105428	-10.6194	2.42182e-26	2.91576e-25	MRPS34	FOS.tr_0_vs_FOS.fl_0	FOS.tr_0	FOS.fl_0	MRPS34
1428.74	1.53393	0.0798104	19.2197	2.53332e-82	1.43909e-80	NOTCH3	FOS.tr_0_vs_FOS.fl_0	FOS.tr_0	FOS.fl_0	NOTCH3
658.597	-0.558594	0.102414	-5.4543	4.91653e-08	1.85584e-07	CLNS1A	FOS.tr_0_vs_FOS.fl_0	FOS.tr_0	FOS.fl_0	CLNS1A
8.95748	2.75553	0.784687	3.51163	0.000445369	0.00102762	PPP2R2C	FOS.tr_0_vs_FOS.fl_0	FOS.tr_0	FOS.fl_0	PPP2R2C
364.534	0.676313	0.120967	5.5909	2.25895e-08	8.83054e-08	TEAD2	FOS.tr_0_vs_FOS.fl_0	FOS.tr_0	FOS.fl_0	TEAD2
152.062	1.09595	0.162259	6.75432	1.43506e-11	7.32191e-11	EED	FOS.tr_0_vs_FOS.fl_0	FOS.tr_0	FOS.fl_0	EED
733.965	0.19834	0.0878053	2.25886	0.0238919	0.0405223	NCBP3	FOS.tr_0_vs_FOS.fl_0	FOS.tr_0	FOS.fl_0	NCBP3
4.79392	2.58313	1.02233	2.52672	0.0115135	0.0208587	ATP2A3	FOS.tr_0_vs_FOS.fl_0	FOS.tr_0	FOS.fl_0	ATP2A3
813.045	-0.40673	0.0928646	-4.37981	1.18781e-05	3.41098e-05	CA12	FOS.tr_0_vs_FOS.fl_0	FOS.tr_0	FOS.fl_0	CA12
3519.46	-1.71492	0.0722845	-23.7245	2.01289e-124	2.35319e-122	MGLL	FOS.tr_0_vs_FOS.fl_0	FOS.tr_0	FOS.fl_0	MGLL
1049.55	2.8504	0.0964921	29.5402	8.77617e-192	2.14524e-189	NTN4	FOS.tr_0_vs_FOS.fl_0	FOS.tr_0	FOS.fl_0	NTN4
260.472	-1.04247	0.128674	-8.10164	5.42212e-16	3.81155e-15	BCS1L	FOS.tr_0_vs_FOS.fl_0	FOS.tr_0	FOS.fl_0	BCS1L
712.5	1.5326	0.104661	14.6435	1.48169e-48	4.07226e-47	NUAK1	FOS.tr_0_vs_FOS.fl_0	FOS.tr_0	FOS.fl_0	NUAK1
136.212	-0.468627	0.177835	-2.63517	0.00840941	0.0155888	SLC24A1	FOS.tr_0_vs_FOS.fl_0	FOS.tr_0	FOS.fl_0	SLC24A1
796.948	0.255575	0.0919412	2.77977	0.00543975	0.01045	ZNF532	FOS.tr_0_vs_FOS.fl_0	FOS.tr_0	FOS.fl_0	ZNF532
1009.21	0.374382	0.0850218	4.40336	1.06587e-05	3.07945e-05	ZZEF1	FOS.tr_0_vs_FOS.fl_0	FOS.tr_0	FOS.fl_0	ZZEF1
22102.2	-0.653346	0.0668693	-9.77049	1.50723e-22	1.50565e-21	ENO1	FOS.tr_0_vs_FOS.fl_0	FOS.tr_0	FOS.fl_0	ENO1
3042.52	-0.754195	0.0811715	-9.29139	1.52291e-20	1.38652e-19	MYDGF	FOS.tr_0_vs_FOS.fl_0	FOS.tr_0	FOS.fl_0	MYDGF
264.68	-0.695217	0.129422	-5.37171	7.79953e-08	2.87743e-07	TUBE1	FOS.tr_0_vs_FOS.fl_0	FOS.tr_0	FOS.fl_0	TUBE1
485.42	0.327153	0.11088	2.95051	0.0031725	0.00635879	ARHGEF10L	FOS.tr_0_vs_FOS.fl_0	FOS.tr_0	FOS.fl_0	ARHGEF10L
634.25	-0.456137	0.0992712	-4.59486	4.33043e-06	1.31469e-05	SRI	FOS.tr_0_vs_FOS.fl_0	FOS.tr_0	FOS.fl_0	SRI
2472.99	0.49619	0.0709717	6.99138	2.722e-12	1.47067e-11	EIF4G3	FOS.tr_0_vs_FOS.fl_0	FOS.tr_0	FOS.fl_0	EIF4G3
180.435	-0.773472	0.155677	-4.96843	6.74986e-07	2.24249e-06	NUP37	FOS.tr_0_vs_FOS.fl_0	FOS.tr_0	FOS.fl_0	NUP37
765.691	-2.47717	0.0980042	-25.2762	5.83307e-141	8.55499e-139	SEMA3A	FOS.tr_0_vs_FOS.fl_0	FOS.tr_0	FOS.fl_0	SEMA3A
137.72	-1.92465	0.219251	-8.77831	1.65942e-18	1.35005e-17	GTSE1	FOS.tr_0_vs_FOS.fl_0	FOS.tr_0	FOS.fl_0	GTSE1
1719.86	2.87567	0.0838147	34.3098	5.59767e-258	2.25768e-255	SEMA3C	FOS.tr_0_vs_FOS.fl_0	FOS.tr_0	FOS.fl_0	SEMA3C
562.486	-0.250719	0.0988857	-2.53544	0.0112306	0.0203944	ACAT1	FOS.tr_0_vs_FOS.fl_0	FOS.tr_0	FOS.fl_0	ACAT1
1266.4	0.531009	0.0819318	6.48111	9.10483e-11	4.36428e-10	ZNF638	FOS.tr_0_vs_FOS.fl_0	FOS.tr_0	FOS.fl_0	ZNF638
221	-0.82293	0.137534	-5.98348	2.18415e-09	9.36903e-09	TIMM21	FOS.tr_0_vs_FOS.fl_0	FOS.tr_0	FOS.fl_0	TIMM21
21.7051	-1.91072	0.438079	-4.36158	1.29125e-05	3.69489e-05	ADD2	FOS.tr_0_vs_FOS.fl_0	FOS.tr_0	FOS.fl_0	ADD2
1303.15	0.6495	0.097393	6.66885	2.57816e-11	1.29534e-10	RASAL2	FOS.tr_0_vs_FOS.fl_0	FOS.tr_0	FOS.fl_0	RASAL2
342.27	0.516176	0.116801	4.41927	9.9033e-06	2.87356e-05	VPS9D1	FOS.tr_0_vs_FOS.fl_0	FOS.tr_0	FOS.fl_0	VPS9D1
6710.81	-0.359831	0.0695749	-5.17185	2.3179e-07	8.0871e-07	SLC25A3	FOS.tr_0_vs_FOS.fl_0	FOS.tr_0	FOS.fl_0	SLC25A3
3296.22	0.97351	0.210771	4.61881	3.8595e-06	1.17726e-05	FNDC3B	FOS.tr_0_vs_FOS.fl_0	FOS.tr_0	FOS.fl_0	FNDC3B
2805.44	0.351295	0.0700506	5.01488	5.30669e-07	1.78509e-06	FOSL2	FOS.tr_0_vs_FOS.fl_0	FOS.tr_0	FOS.fl_0	FOSL2
1299.59	0.308272	0.0898646	3.43041	0.000602673	0.00136271	TMEM131	FOS.tr_0_vs_FOS.fl_0	FOS.tr_0	FOS.fl_0	TMEM131
2679.14	-0.394545	0.100843	-3.91246	9.136e-05	0.00023362	FSCN1	FOS.tr_0_vs_FOS.fl_0	FOS.tr_0	FOS.fl_0	FSCN1
36177.5	0.509199	0.0654488	7.78012	7.24576e-15	4.74607e-14	ACTB	FOS.tr_0_vs_FOS.fl_0	FOS.tr_0	FOS.fl_0	ACTB
318.755	-1.94562	0.152586	-12.751	3.07928e-37	5.81029e-36	MOCOS	FOS.tr_0_vs_FOS.fl_0	FOS.tr_0	FOS.fl_0	MOCOS
199.854	1.80333	0.151611	11.8944	1.26558e-32	1.9978e-31	PLD1	FOS.tr_0_vs_FOS.fl_0	FOS.tr_0	FOS.fl_0	PLD1
70.6577	-1.5043	0.282034	-5.33376	9.61993e-08	3.50731e-07	WDR62	FOS.tr_0_vs_FOS.fl_0	FOS.tr_0	FOS.fl_0	WDR62
1913.93	-0.322415	0.09626	-3.34941	0.000809825	0.00178922	DLG1	FOS.tr_0_vs_FOS.fl_0	FOS.tr_0	FOS.fl_0	DLG1
779.704	-0.64575	0.0969313	-6.66194	2.70238e-11	1.35522e-10	SART3	FOS.tr_0_vs_FOS.fl_0	FOS.tr_0	FOS.fl_0	SART3
227.869	-0.705936	0.141778	-4.97916	6.38602e-07	2.12863e-06	EXOSC7	FOS.tr_0_vs_FOS.fl_0	FOS.tr_0	FOS.fl_0	EXOSC7
554.567	1.01123	0.100483	10.0637	7.99299e-24	8.51724e-23	KIFAP3	FOS.tr_0_vs_FOS.fl_0	FOS.tr_0	FOS.fl_0	KIFAP3
846.637	-0.383767	0.0862262	-4.4507	8.55925e-06	2.50202e-05	MKRN2	FOS.tr_0_vs_FOS.fl_0	FOS.tr_0	FOS.fl_0	MKRN2
377.241	-1.24175	0.140905	-8.81262	1.22252e-18	1.00473e-17	MCM6	FOS.tr_0_vs_FOS.fl_0	FOS.tr_0	FOS.fl_0	MCM6
291.096	-0.488127	0.129265	-3.77617	0.00015926	0.000394434	RBM7	FOS.tr_0_vs_FOS.fl_0	FOS.tr_0	FOS.fl_0	RBM7
1015.7	1.74866	0.085816	20.3768	2.68562e-92	1.86755e-90	RBMS2	FOS.tr_0_vs_FOS.fl_0	FOS.tr_0	FOS.fl_0	RBMS2
1622.45	1.15595	0.0775335	14.9091	2.87638e-50	8.1987e-49	BAZ2A	FOS.tr_0_vs_FOS.fl_0	FOS.tr_0	FOS.fl_0	BAZ2A
1113.9	0.607317	0.0796837	7.62159	2.50561e-14	1.58397e-13	PTPN23	FOS.tr_0_vs_FOS.fl_0	FOS.tr_0	FOS.fl_0	PTPN23
10.1117	2.33661	0.672253	3.47578	0.000509362	0.00116677	FMO4	FOS.tr_0_vs_FOS.fl_0	FOS.tr_0	FOS.fl_0	FMO4
419.179	0.685271	0.112532	6.08958	1.13211e-09	4.95773e-09	KLHL20	FOS.tr_0_vs_FOS.fl_0	FOS.tr_0	FOS.fl_0	KLHL20
158.384	0.838724	0.164902	5.0862	3.65312e-07	1.2489e-06	PLXNA2	FOS.tr_0_vs_FOS.fl_0	FOS.tr_0	FOS.fl_0	PLXNA2
148.464	-1.51517	0.218895	-6.92194	4.45511e-12	2.3604e-11	SPAG5	FOS.tr_0_vs_FOS.fl_0	FOS.tr_0	FOS.fl_0	SPAG5
4968.3	0.254896	0.077575	3.2858	0.00101693	0.00220957	ANKRD13A	FOS.tr_0_vs_FOS.fl_0	FOS.tr_0	FOS.fl_0	ANKRD13A
27.5964	1.76352	0.401901	4.38794	1.14429e-05	3.29069e-05	ACACB	FOS.tr_0_vs_FOS.fl_0	FOS.tr_0	FOS.fl_0	ACACB
769.079	0.568923	0.0905704	6.28156	3.35203e-10	1.53023e-09	TRAF4	FOS.tr_0_vs_FOS.fl_0	FOS.tr_0	FOS.fl_0	TRAF4
64.1707	-0.684209	0.23589	-2.90055	0.00372513	0.00737293	ICAM3	FOS.tr_0_vs_FOS.fl_0	FOS.tr_0	FOS.fl_0	ICAM3
786.003	0.911561	0.09906	9.20211	3.50999e-20	3.13201e-19	MCAM	FOS.tr_0_vs_FOS.fl_0	FOS.tr_0	FOS.fl_0	MCAM
171.201	3.35001	0.206805	16.1989	5.13706e-59	1.89215e-57	GPC4	FOS.tr_0_vs_FOS.fl_0	FOS.tr_0	FOS.fl_0	GPC4
31.6251	-1.33923	0.343945	-3.89373	9.87163e-05	0.000251078	MBNL3	FOS.tr_0_vs_FOS.fl_0	FOS.tr_0	FOS.fl_0	MBNL3
11.2373	3.35174	0.75175	4.45858	8.25035e-06	2.41786e-05	RAP1GAP	FOS.tr_0_vs_FOS.fl_0	FOS.tr_0	FOS.fl_0	RAP1GAP
981.362	-0.203543	0.0863599	-2.35692	0.0184272	0.0319353	ARHGEF1	FOS.tr_0_vs_FOS.fl_0	FOS.tr_0	FOS.fl_0	ARHGEF1
14.1492	2.06281	0.560351	3.68128	0.000232066	0.000559884	STXBP2	FOS.tr_0_vs_FOS.fl_0	FOS.tr_0	FOS.fl_0	STXBP2
437.367	0.58666	0.105636	5.55359	2.7986e-08	1.08455e-07	MAP2K7	FOS.tr_0_vs_FOS.fl_0	FOS.tr_0	FOS.fl_0	MAP2K7
93.6359	1.30368	0.228308	5.71017	1.12865e-08	4.54304e-08	RARB	FOS.tr_0_vs_FOS.fl_0	FOS.tr_0	FOS.fl_0	RARB
1455.08	1.02404	0.0829973	12.3383	5.63383e-35	9.80481e-34	NFKB2	FOS.tr_0_vs_FOS.fl_0	FOS.tr_0	FOS.fl_0	NFKB2
76.2502	-2.41125	0.270298	-8.92071	4.63327e-19	3.91354e-18	UBE2T	FOS.tr_0_vs_FOS.fl_0	FOS.tr_0	FOS.fl_0	UBE2T
204.937	1.2183	0.146098	8.33893	7.49675e-17	5.55558e-16	PPP1R12B	FOS.tr_0_vs_FOS.fl_0	FOS.tr_0	FOS.fl_0	PPP1R12B
2787.52	-0.614975	0.11249	-5.46692	4.57915e-08	1.73335e-07	DNAJC10	FOS.tr_0_vs_FOS.fl_0	FOS.tr_0	FOS.fl_0	DNAJC10
2654.31	1.12052	0.0770811	14.5369	7.06777e-48	1.91316e-46	GTF3C1	FOS.tr_0_vs_FOS.fl_0	FOS.tr_0	FOS.fl_0	GTF3C1
423.192	0.848779	0.110108	7.70861	1.27191e-14	8.23093e-14	IL4R	FOS.tr_0_vs_FOS.fl_0	FOS.tr_0	FOS.fl_0	IL4R
884.445	0.414602	0.0889861	4.65918	3.17475e-06	9.78008e-06	USP33	FOS.tr_0_vs_FOS.fl_0	FOS.tr_0	FOS.fl_0	USP33
381.693	-1.21814	0.138361	-8.8041	1.3191e-18	1.08135e-17	SNRPA	FOS.tr_0_vs_FOS.fl_0	FOS.tr_0	FOS.fl_0	SNRPA
186.693	-1.25255	0.152945	-8.18953	2.62243e-16	1.88453e-15	EXOSC5	FOS.tr_0_vs_FOS.fl_0	FOS.tr_0	FOS.fl_0	EXOSC5
3.58148	4.23287	1.43535	2.94902	0.00318778	0.00638705	APBB1IP	FOS.tr_0_vs_FOS.fl_0	FOS.tr_0	FOS.fl_0	APBB1IP
105.252	0.626704	0.20275	3.09102	0.00199468	0.00412884	LRCH4	FOS.tr_0_vs_FOS.fl_0	FOS.tr_0	FOS.fl_0	LRCH4
144.123	-0.963418	0.169738	-5.67593	1.3794e-08	5.50837e-08	FAM76B	FOS.tr_0_vs_FOS.fl_0	FOS.tr_0	FOS.fl_0	FAM76B
191.091	-0.475582	0.156368	-3.04144	0.00235451	0.00480706	POLD3	FOS.tr_0_vs_FOS.fl_0	FOS.tr_0	FOS.fl_0	POLD3
141.034	-0.371466	0.170839	-2.17436	0.0296783	0.0493965	GPR137B	FOS.tr_0_vs_FOS.fl_0	FOS.tr_0	FOS.fl_0	GPR137B
565.339	-0.460733	0.103346	-4.45815	8.26713e-06	2.42145e-05	JADE1	FOS.tr_0_vs_FOS.fl_0	FOS.tr_0	FOS.fl_0	JADE1
320.706	0.413279	0.120646	3.42556	0.000613534	0.00138494	SLC25A43	FOS.tr_0_vs_FOS.fl_0	FOS.tr_0	FOS.fl_0	SLC25A43
1324.5	1.1044	0.0876261	12.6035	2.0192e-36	3.68505e-35	UBE2A	FOS.tr_0_vs_FOS.fl_0	FOS.tr_0	FOS.fl_0	UBE2A
5816.65	0.377071	0.0615834	6.12293	9.18702e-10	4.04957e-09	FGFR1	FOS.tr_0_vs_FOS.fl_0	FOS.tr_0	FOS.fl_0	FGFR1
1069.13	0.905094	0.0917075	9.86936	5.65257e-23	5.80107e-22	FBLN1	FOS.tr_0_vs_FOS.fl_0	FOS.tr_0	FOS.fl_0	FBLN1
319.805	-1.1298	0.133281	-8.47679	2.3149e-17	1.76412e-16	ITGA8	FOS.tr_0_vs_FOS.fl_0	FOS.tr_0	FOS.fl_0	ITGA8
58.7918	-1.74629	0.273384	-6.38767	1.68437e-10	7.86965e-10	MAP2	FOS.tr_0_vs_FOS.fl_0	FOS.tr_0	FOS.fl_0	MAP2
241.937	0.319445	0.129786	2.46133	0.0138423	0.0246706	PIAS2	FOS.tr_0_vs_FOS.fl_0	FOS.tr_0	FOS.fl_0	PIAS2
45.0355	0.689342	0.292019	2.36061	0.0182451	0.0316503	AMPH	FOS.tr_0_vs_FOS.fl_0	FOS.tr_0	FOS.fl_0	AMPH
661.137	0.251559	0.0904857	2.78009	0.00543431	0.0104408	ARAF	FOS.tr_0_vs_FOS.fl_0	FOS.tr_0	FOS.fl_0	ARAF
48.6406	-2.73419	0.373301	-7.32436	2.40048e-13	1.41857e-12	LAMP3	FOS.tr_0_vs_FOS.fl_0	FOS.tr_0	FOS.fl_0	LAMP3
1284.61	0.468751	0.0793141	5.91006	3.41977e-09	1.44314e-08	FAP	FOS.tr_0_vs_FOS.fl_0	FOS.tr_0	FOS.fl_0	FAP
6.90894	1.61982	0.745265	2.17348	0.0297442	0.0494959	NEBL	FOS.tr_0_vs_FOS.fl_0	FOS.tr_0	FOS.fl_0	NEBL
353.168	1.52674	0.117945	12.9445	2.52381e-38	4.95336e-37	ACER3	FOS.tr_0_vs_FOS.fl_0	FOS.tr_0	FOS.fl_0	ACER3
1313.79	0.480814	0.0817138	5.88412	4.00187e-09	1.67999e-08	UBE2K	FOS.tr_0_vs_FOS.fl_0	FOS.tr_0	FOS.fl_0	UBE2K
1114.44	-0.673111	0.0852932	-7.89173	2.98014e-15	2.01419e-14	PIK3C3	FOS.tr_0_vs_FOS.fl_0	FOS.tr_0	FOS.fl_0	PIK3C3
209.465	-0.445208	0.182844	-2.4349	0.0148957	0.0263761	N4BP2	FOS.tr_0_vs_FOS.fl_0	FOS.tr_0	FOS.fl_0	N4BP2
1824.75	-1.39045	0.0876797	-15.8582	1.23285e-56	4.22284e-55	SYNJ2	FOS.tr_0_vs_FOS.fl_0	FOS.tr_0	FOS.fl_0	SYNJ2
249.045	-1.16664	0.138864	-8.40135	4.41386e-17	3.31512e-16	PMS2P1	FOS.tr_0_vs_FOS.fl_0	FOS.tr_0	FOS.fl_0	PMS2P1
6721.34	0.29813	0.061472	4.84984	1.23558e-06	3.9764e-06	GNB1	FOS.tr_0_vs_FOS.fl_0	FOS.tr_0	FOS.fl_0	GNB1
76.619	2.31313	0.265785	8.70299	3.23265e-18	2.58821e-17	EDN1	FOS.tr_0_vs_FOS.fl_0	FOS.tr_0	FOS.fl_0	EDN1
318.012	-0.529506	0.117561	-4.50408	6.66621e-06	1.97731e-05	MLLT10	FOS.tr_0_vs_FOS.fl_0	FOS.tr_0	FOS.fl_0	MLLT10
2953.73	-0.212113	0.0658819	-3.21959	0.00128373	0.00273874	NRDC	FOS.tr_0_vs_FOS.fl_0	FOS.tr_0	FOS.fl_0	NRDC
1946.07	0.214026	0.0757964	2.82369	0.00474743	0.00921885	PCM1	FOS.tr_0_vs_FOS.fl_0	FOS.tr_0	FOS.fl_0	PCM1
140.336	0.863948	0.171714	5.03132	4.87126e-07	1.64376e-06	TNRC6C	FOS.tr_0_vs_FOS.fl_0	FOS.tr_0	FOS.fl_0	TNRC6C
254.432	1.06565	0.135499	7.86463	3.70195e-15	2.48228e-14	CBFA2T2	FOS.tr_0_vs_FOS.fl_0	FOS.tr_0	FOS.fl_0	CBFA2T2
5.71393	3.99649	1.20693	3.31127	0.000928735	0.00203025	BRINP1	FOS.tr_0_vs_FOS.fl_0	FOS.tr_0	FOS.fl_0	BRINP1
760.707	1.83892	0.102241	17.9861	2.50294e-72	1.17897e-70	TP53INP2	FOS.tr_0_vs_FOS.fl_0	FOS.tr_0	FOS.fl_0	TP53INP2
1016.56	0.229976	0.0823202	2.79368	0.00521119	0.0100517	TOLLIP	FOS.tr_0_vs_FOS.fl_0	FOS.tr_0	FOS.fl_0	TOLLIP
263.287	-0.351186	0.132579	-2.64887	0.00807611	0.0150192	UBE2D4	FOS.tr_0_vs_FOS.fl_0	FOS.tr_0	FOS.fl_0	UBE2D4
9.72379	2.24026	0.704784	3.17865	0.00147963	0.003122	CLUL1	FOS.tr_0_vs_FOS.fl_0	FOS.tr_0	FOS.fl_0	CLUL1
191.12	-0.425897	0.147206	-2.89321	0.00381323	0.00753168	RUNX1T1	FOS.tr_0_vs_FOS.fl_0	FOS.tr_0	FOS.fl_0	RUNX1T1
480.901	-2.23868	0.123496	-18.1275	1.9325e-73	9.47631e-72	FKBP7	FOS.tr_0_vs_FOS.fl_0	FOS.tr_0	FOS.fl_0	FKBP7
208.949	-1.67254	0.173166	-9.65856	4.52191e-22	4.41866e-21	OSBPL6	FOS.tr_0_vs_FOS.fl_0	FOS.tr_0	FOS.fl_0	OSBPL6
231.176	3.42682	0.182829	18.7433	2.19455e-78	1.16463e-76	SLC1A3	FOS.tr_0_vs_FOS.fl_0	FOS.tr_0	FOS.fl_0	SLC1A3
3345.33	-0.835458	0.0722059	-11.5705	5.81533e-31	8.56792e-30	XRCC5	FOS.tr_0_vs_FOS.fl_0	FOS.tr_0	FOS.fl_0	XRCC5
81.4529	0.633495	0.211096	3.00098	0.00269116	0.00544954	LXN	FOS.tr_0_vs_FOS.fl_0	FOS.tr_0	FOS.fl_0	LXN
298.846	1.25284	0.125501	9.9827	1.81468e-23	1.90229e-22	MKNK1	FOS.tr_0_vs_FOS.fl_0	FOS.tr_0	FOS.fl_0	MKNK1
2509.44	1.02474	0.0852237	12.0241	2.65371e-33	4.31575e-32	TNS1	FOS.tr_0_vs_FOS.fl_0	FOS.tr_0	FOS.fl_0	TNS1
579.275	0.278397	0.103457	2.69095	0.0071248	0.0134108	REXO1	FOS.tr_0_vs_FOS.fl_0	FOS.tr_0	FOS.fl_0	REXO1
2329.2	0.645932	0.0726015	8.89696	5.73988e-19	4.80298e-18	SAR1A	FOS.tr_0_vs_FOS.fl_0	FOS.tr_0	FOS.fl_0	SAR1A
104.822	2.47394	0.22219	11.1344	8.53633e-29	1.16118e-27	CDC14A	FOS.tr_0_vs_FOS.fl_0	FOS.tr_0	FOS.fl_0	CDC14A
1116.29	0.21659	0.0842697	2.5702	0.010164	0.018604	CIC	FOS.tr_0_vs_FOS.fl_0	FOS.tr_0	FOS.fl_0	CIC
59.3408	0.97206	0.26221	3.70719	0.000209575	0.000509888	LIPE	FOS.tr_0_vs_FOS.fl_0	FOS.tr_0	FOS.fl_0	LIPE
1319.43	-0.251378	0.0844361	-2.97713	0.00290956	0.00585944	FDFT1	FOS.tr_0_vs_FOS.fl_0	FOS.tr_0	FOS.fl_0	FDFT1
244.744	0.648128	0.133523	4.85407	1.20952e-06	3.89641e-06	OPHN1	FOS.tr_0_vs_FOS.fl_0	FOS.tr_0	FOS.fl_0	OPHN1
233.678	-1.8128	0.167683	-10.8108	3.05918e-27	3.86785e-26	KIF22	FOS.tr_0_vs_FOS.fl_0	FOS.tr_0	FOS.fl_0	KIF22
214.664	1.27117	0.152992	8.30877	9.66981e-17	7.12343e-16	CARMIL1	FOS.tr_0_vs_FOS.fl_0	FOS.tr_0	FOS.fl_0	CARMIL1
826.413	1.24412	0.10669	11.6612	2.01288e-31	3.01801e-30	PGM1	FOS.tr_0_vs_FOS.fl_0	FOS.tr_0	FOS.fl_0	PGM1
1937.05	-0.309645	0.0741223	-4.17748	2.94754e-05	8.04751e-05	DDX1	FOS.tr_0_vs_FOS.fl_0	FOS.tr_0	FOS.fl_0	DDX1
2084.1	1.71754	0.0900381	19.0757	4.0233e-81	2.25375e-79	EPB41L2	FOS.tr_0_vs_FOS.fl_0	FOS.tr_0	FOS.fl_0	EPB41L2
8.53011	2.63879	0.762948	3.45867	0.000542848	0.00123575	RIMS1	FOS.tr_0_vs_FOS.fl_0	FOS.tr_0	FOS.fl_0	RIMS1
712.1	-1.48674	0.0974403	-15.258	1.45719e-52	4.45244e-51	MOXD1	FOS.tr_0_vs_FOS.fl_0	FOS.tr_0	FOS.fl_0	MOXD1
768.668	0.582328	0.0908986	6.40635	1.49047e-10	7.00263e-10	STX7	FOS.tr_0_vs_FOS.fl_0	FOS.tr_0	FOS.fl_0	STX7
240.576	-0.373662	0.133225	-2.80475	0.00503553	0.00974313	RABL2B	FOS.tr_0_vs_FOS.fl_0	FOS.tr_0	FOS.fl_0	RABL2B
10.9425	3.58909	0.802733	4.47109	7.78225e-06	2.28649e-05	DDX43	FOS.tr_0_vs_FOS.fl_0	FOS.tr_0	FOS.fl_0	DDX43
115.243	-0.423678	0.193232	-2.19259	0.0283371	0.0473105	PTPRH	FOS.tr_0_vs_FOS.fl_0	FOS.tr_0	FOS.fl_0	PTPRH
550.333	0.697569	0.0966798	7.21525	5.38332e-13	3.09071e-12	CRYBG3	FOS.tr_0_vs_FOS.fl_0	FOS.tr_0	FOS.fl_0	CRYBG3
79.0037	0.763136	0.227644	3.35232	0.000801377	0.0017725	RFX3	FOS.tr_0_vs_FOS.fl_0	FOS.tr_0	FOS.fl_0	RFX3
919.527	0.563642	0.0860389	6.55101	5.71474e-11	2.79976e-10	RAB21	FOS.tr_0_vs_FOS.fl_0	FOS.tr_0	FOS.fl_0	RAB21
219.731	0.422072	0.145541	2.90002	0.00373138	0.00738359	SLC4A4	FOS.tr_0_vs_FOS.fl_0	FOS.tr_0	FOS.fl_0	SLC4A4
1146.52	0.716444	0.0912997	7.84717	4.25543e-15	2.84159e-14	SMARCA2	FOS.tr_0_vs_FOS.fl_0	FOS.tr_0	FOS.fl_0	SMARCA2
178.094	1.20247	0.152818	7.86866	3.58451e-15	2.40653e-14	MID2	FOS.tr_0_vs_FOS.fl_0	FOS.tr_0	FOS.fl_0	MID2
518.4	0.541993	0.112222	4.82966	1.36769e-06	4.37883e-06	COL5A3	FOS.tr_0_vs_FOS.fl_0	FOS.tr_0	FOS.fl_0	COL5A3
55.3551	0.907375	0.259662	3.49444	0.000475053	0.00109205	SRCAP	FOS.tr_0_vs_FOS.fl_0	FOS.tr_0	FOS.fl_0	SRCAP
522.143	-0.587903	0.10003	-5.87727	4.1708e-09	1.74909e-08	PUM3	FOS.tr_0_vs_FOS.fl_0	FOS.tr_0	FOS.fl_0	PUM3
392.477	1.26454	0.116295	10.8735	1.54093e-27	1.96676e-26	CNOT4	FOS.tr_0_vs_FOS.fl_0	FOS.tr_0	FOS.fl_0	CNOT4
1309.19	1.22198	0.0828228	14.7542	2.89289e-49	8.04672e-48	PSEN1	FOS.tr_0_vs_FOS.fl_0	FOS.tr_0	FOS.fl_0	PSEN1
177.28	-0.614101	0.147963	-4.15036	3.31946e-05	9.01109e-05	CPOX	FOS.tr_0_vs_FOS.fl_0	FOS.tr_0	FOS.fl_0	CPOX
605.222	1.17609	0.101997	11.5306	9.24884e-31	1.35524e-29	CLDND1	FOS.tr_0_vs_FOS.fl_0	FOS.tr_0	FOS.fl_0	CLDND1
1146.81	0.24392	0.0852427	2.86148	0.0042167	0.00826385	MOK	FOS.tr_0_vs_FOS.fl_0	FOS.tr_0	FOS.fl_0	MOK
11653.1	0.604068	0.0637466	9.47608	2.64024e-21	2.49678e-20	HSP90AA1	FOS.tr_0_vs_FOS.fl_0	FOS.tr_0	FOS.fl_0	HSP90AA1
111.036	-0.751358	0.185644	-4.04732	5.18082e-05	0.000137471	RBL1	FOS.tr_0_vs_FOS.fl_0	FOS.tr_0	FOS.fl_0	RBL1
1485.84	0.360659	0.077593	4.64808	3.35038e-06	1.03034e-05	DLGAP4	FOS.tr_0_vs_FOS.fl_0	FOS.tr_0	FOS.fl_0	DLGAP4
113.058	-2.61441	0.265807	-9.83576	7.897e-23	8.038e-22	NDC80	FOS.tr_0_vs_FOS.fl_0	FOS.tr_0	FOS.fl_0	NDC80
674.061	0.921713	0.098519	9.35569	8.30531e-21	7.67409e-20	AP4E1	FOS.tr_0_vs_FOS.fl_0	FOS.tr_0	FOS.fl_0	AP4E1
105.089	-1.64855	0.237617	-6.93785	3.98106e-12	2.11689e-11	CXCL2	FOS.tr_0_vs_FOS.fl_0	FOS.tr_0	FOS.fl_0	CXCL2
15.4619	3.83647	0.713217	5.3791	7.48572e-08	2.7701e-07	COL4A4	FOS.tr_0_vs_FOS.fl_0	FOS.tr_0	FOS.fl_0	COL4A4
847.639	1.59878	0.0895739	17.8487	2.95597e-71	1.37037e-69	OSTM1	FOS.tr_0_vs_FOS.fl_0	FOS.tr_0	FOS.fl_0	OSTM1
144.585	1.39434	0.174391	7.99546	1.29088e-15	8.87336e-15	MEF2C	FOS.tr_0_vs_FOS.fl_0	FOS.tr_0	FOS.fl_0	MEF2C
15.7623	2.93154	0.607215	4.82784	1.3802e-06	4.41802e-06	PKP1	FOS.tr_0_vs_FOS.fl_0	FOS.tr_0	FOS.fl_0	PKP1
677.245	-0.780083	0.102842	-7.58529	3.31741e-14	2.08087e-13	UBA5	FOS.tr_0_vs_FOS.fl_0	FOS.tr_0	FOS.fl_0	UBA5
469.131	1.48696	0.117303	12.6762	8.0083e-37	1.48333e-35	STK17B	FOS.tr_0_vs_FOS.fl_0	FOS.tr_0	FOS.fl_0	STK17B
104.126	0.57957	0.188377	3.07665	0.0020934	0.00431933	ZNF506	FOS.tr_0_vs_FOS.fl_0	FOS.tr_0	FOS.fl_0	ZNF506
223.356	-0.464312	0.144867	-3.20508	0.00135024	0.00286985	DUSP12	FOS.tr_0_vs_FOS.fl_0	FOS.tr_0	FOS.fl_0	DUSP12
388.516	0.888421	0.124717	7.12348	1.05233e-12	5.88877e-12	AACS	FOS.tr_0_vs_FOS.fl_0	FOS.tr_0	FOS.fl_0	AACS
134.066	-1.27588	0.202553	-6.29898	2.99616e-10	1.3736e-09	CADPS2	FOS.tr_0_vs_FOS.fl_0	FOS.tr_0	FOS.fl_0	CADPS2
30.5957	0.881636	0.344027	2.5627	0.0103863	0.0189764	PCDHGA2	FOS.tr_0_vs_FOS.fl_0	FOS.tr_0	FOS.fl_0	PCDHGA2
1343.15	-0.278126	0.0871465	-3.19148	0.00141547	0.00299878	ATP8B1	FOS.tr_0_vs_FOS.fl_0	FOS.tr_0	FOS.fl_0	ATP8B1
399.315	0.252442	0.115232	2.19073	0.0284714	0.0475299	SMARCD3	FOS.tr_0_vs_FOS.fl_0	FOS.tr_0	FOS.fl_0	SMARCD3
232.172	-1.1088	0.14287	-7.76093	8.43078e-15	5.49995e-14	MPP4	FOS.tr_0_vs_FOS.fl_0	FOS.tr_0	FOS.fl_0	MPP4
295.506	-0.410401	0.126598	-3.24177	0.00118788	0.00254943	STRADB	FOS.tr_0_vs_FOS.fl_0	FOS.tr_0	FOS.fl_0	STRADB
2918.23	-0.362071	0.0705768	-5.13017	2.89481e-07	9.99827e-07	BZW1	FOS.tr_0_vs_FOS.fl_0	FOS.tr_0	FOS.fl_0	BZW1
438.891	0.340727	0.103299	3.29844	0.000972226	0.00211901	CCNT2	FOS.tr_0_vs_FOS.fl_0	FOS.tr_0	FOS.fl_0	CCNT2
204.12	2.16492	0.161101	13.4383	3.60543e-41	7.74519e-40	EPB41L3	FOS.tr_0_vs_FOS.fl_0	FOS.tr_0	FOS.fl_0	EPB41L3
303.582	1.05319	0.141423	7.44706	9.5441e-14	5.80475e-13	COBLL1	FOS.tr_0_vs_FOS.fl_0	FOS.tr_0	FOS.fl_0	COBLL1
154.634	-0.898267	0.171136	-5.24883	1.53066e-07	5.4597e-07	DLG3	FOS.tr_0_vs_FOS.fl_0	FOS.tr_0	FOS.fl_0	DLG3
616.533	-0.414646	0.101207	-4.09702	4.18499e-05	0.000112247	KCNK2	FOS.tr_0_vs_FOS.fl_0	FOS.tr_0	FOS.fl_0	KCNK2
19.7056	5.84459	1.07992	5.41207	6.23016e-08	2.32557e-07	SERTAD4	FOS.tr_0_vs_FOS.fl_0	FOS.tr_0	FOS.fl_0	SERTAD4
499.582	0.410953	0.110636	3.71445	0.000203648	0.000496667	GEMIN5	FOS.tr_0_vs_FOS.fl_0	FOS.tr_0	FOS.fl_0	GEMIN5
10835.3	1.13137	0.106163	10.6569	1.61942e-26	1.96733e-25	NFE2L1	FOS.tr_0_vs_FOS.fl_0	FOS.tr_0	FOS.fl_0	NFE2L1
6.53105	6.13038	1.32787	4.6167	3.89883e-06	1.18858e-05	SEMA5B	FOS.tr_0_vs_FOS.fl_0	FOS.tr_0	FOS.fl_0	SEMA5B
940.639	0.592999	0.0834063	7.10976	1.16242e-12	6.46221e-12	GSK3B	FOS.tr_0_vs_FOS.fl_0	FOS.tr_0	FOS.fl_0	GSK3B
2725.88	1.239	0.0723791	17.1183	1.08485e-65	4.47617e-64	ITGB5	FOS.tr_0_vs_FOS.fl_0	FOS.tr_0	FOS.fl_0	ITGB5
1604.28	1.38597	0.0793119	17.4749	2.22625e-68	9.57762e-67	ERC1	FOS.tr_0_vs_FOS.fl_0	FOS.tr_0	FOS.fl_0	ERC1
2.92082	4.97156	1.4966	3.32192	0.000894013	0.00196019	TRPM3	FOS.tr_0_vs_FOS.fl_0	FOS.tr_0	FOS.fl_0	TRPM3
182.094	-0.355049	0.14623	-2.42802	0.0151814	0.026826	PALB2	FOS.tr_0_vs_FOS.fl_0	FOS.tr_0	FOS.fl_0	PALB2
314.184	0.696577	0.123907	5.62178	1.88996e-08	7.44582e-08	DOP1A	FOS.tr_0_vs_FOS.fl_0	FOS.tr_0	FOS.fl_0	DOP1A
873.189	0.641019	0.0862801	7.42951	1.08997e-13	6.61074e-13	KAT6A	FOS.tr_0_vs_FOS.fl_0	FOS.tr_0	FOS.fl_0	KAT6A
448.058	0.359906	0.107549	3.34644	0.000818558	0.00180679	ULK2	FOS.tr_0_vs_FOS.fl_0	FOS.tr_0	FOS.fl_0	ULK2
3308.68	0.27535	0.0939338	2.93132	0.00337521	0.00673665	TNPO1	FOS.tr_0_vs_FOS.fl_0	FOS.tr_0	FOS.fl_0	TNPO1
4308.21	0.579012	0.0726786	7.96675	1.62903e-15	1.1155e-14	PLOD1	FOS.tr_0_vs_FOS.fl_0	FOS.tr_0	FOS.fl_0	PLOD1
159.05	0.655214	0.16337	4.01061	6.05628e-05	0.000159078	ITGAE	FOS.tr_0_vs_FOS.fl_0	FOS.tr_0	FOS.fl_0	ITGAE
199.44	-0.832291	0.145813	-5.70792	1.14367e-08	4.60007e-08	TDRD3	FOS.tr_0_vs_FOS.fl_0	FOS.tr_0	FOS.fl_0	TDRD3
590.91	-1.50106	0.0984884	-15.241	1.88977e-52	5.75239e-51	OXCT1	FOS.tr_0_vs_FOS.fl_0	FOS.tr_0	FOS.fl_0	OXCT1
280.661	-1.1977	0.135544	-8.83624	9.89944e-19	8.18174e-18	RRAGB	FOS.tr_0_vs_FOS.fl_0	FOS.tr_0	FOS.fl_0	RRAGB
2.79499	4.9038	1.53753	3.1894	0.00142571	0.00302008	EPYC	FOS.tr_0_vs_FOS.fl_0	FOS.tr_0	FOS.fl_0	EPYC
1898.71	-0.437271	0.0852047	-5.132	2.86672e-07	9.91188e-07	CYLD	FOS.tr_0_vs_FOS.fl_0	FOS.tr_0	FOS.fl_0	CYLD
38.6108	-2.05621	0.336558	-6.10953	9.99264e-10	4.39507e-09	SLC27A5	FOS.tr_0_vs_FOS.fl_0	FOS.tr_0	FOS.fl_0	SLC27A5
144.283	-0.744239	0.164728	-4.51799	6.24294e-06	1.85722e-05	ZNF446	FOS.tr_0_vs_FOS.fl_0	FOS.tr_0	FOS.fl_0	ZNF446
187.131	0.547349	0.151658	3.6091	0.000307259	0.000726195	ZNF264	FOS.tr_0_vs_FOS.fl_0	FOS.tr_0	FOS.fl_0	ZNF264
5697.48	-1.31699	0.0750992	-17.5367	7.51467e-69	3.28548e-67	RPS5	FOS.tr_0_vs_FOS.fl_0	FOS.tr_0	FOS.fl_0	RPS5
7789.75	0.474947	0.0798052	5.95134	2.65962e-09	1.13183e-08	FAT1	FOS.tr_0_vs_FOS.fl_0	FOS.tr_0	FOS.fl_0	FAT1
994.084	0.50376	0.0809907	6.21997	4.9726e-10	2.24024e-09	YTHDC1	FOS.tr_0_vs_FOS.fl_0	FOS.tr_0	FOS.fl_0	YTHDC1
1508.02	0.253589	0.080155	3.16373	0.0015576	0.0032754	CHMP2B	FOS.tr_0_vs_FOS.fl_0	FOS.tr_0	FOS.fl_0	CHMP2B
422.167	-0.747553	0.106484	-7.02034	2.21322e-12	1.20424e-11	NOA1	FOS.tr_0_vs_FOS.fl_0	FOS.tr_0	FOS.fl_0	NOA1
645.031	0.446685	0.0946357	4.72005	2.35784e-06	7.36335e-06	REST	FOS.tr_0_vs_FOS.fl_0	FOS.tr_0	FOS.fl_0	REST
1327.86	0.322197	0.0815651	3.95018	7.80938e-05	0.000202099	SSH1	FOS.tr_0_vs_FOS.fl_0	FOS.tr_0	FOS.fl_0	SSH1
2941.95	-0.922123	0.0706909	-13.0444	6.83668e-39	1.37184e-37	GSTP1	FOS.tr_0_vs_FOS.fl_0	FOS.tr_0	FOS.fl_0	GSTP1
7461.28	1.52843	0.0623864	24.4994	1.4985e-132	1.94962e-130	APLP2	FOS.tr_0_vs_FOS.fl_0	FOS.tr_0	FOS.fl_0	APLP2
87.4534	2.16247	0.231781	9.3298	1.06071e-20	9.75064e-20	FAM234B	FOS.tr_0_vs_FOS.fl_0	FOS.tr_0	FOS.fl_0	FAM234B
2446.15	-0.354687	0.0709027	-5.00244	5.66083e-07	1.90144e-06	EIF3I	FOS.tr_0_vs_FOS.fl_0	FOS.tr_0	FOS.fl_0	EIF3I
2498.8	1.09869	0.072169	15.2238	2.45693e-52	7.45069e-51	COL16A1	FOS.tr_0_vs_FOS.fl_0	FOS.tr_0	FOS.fl_0	COL16A1
2157.09	0.832234	0.0706115	11.7861	4.60382e-32	7.13482e-31	TXLNA	FOS.tr_0_vs_FOS.fl_0	FOS.tr_0	FOS.fl_0	TXLNA
417.67	1.35507	0.113132	11.9778	4.64651e-33	7.4738e-32	NCOA1	FOS.tr_0_vs_FOS.fl_0	FOS.tr_0	FOS.fl_0	NCOA1
359.875	-0.507446	0.112696	-4.5028	6.70633e-06	1.98885e-05	AGBL5	FOS.tr_0_vs_FOS.fl_0	FOS.tr_0	FOS.fl_0	AGBL5
193.15	0.815081	0.153662	5.30437	1.1306e-07	4.09059e-07	EFR3B	FOS.tr_0_vs_FOS.fl_0	FOS.tr_0	FOS.fl_0	EFR3B
509.395	0.344015	0.10999	3.12769	0.00176185	0.00367518	KIF3C	FOS.tr_0_vs_FOS.fl_0	FOS.tr_0	FOS.fl_0	KIF3C
20.8591	0.930058	0.423294	2.19719	0.0280066	0.0468073	GCKR	FOS.tr_0_vs_FOS.fl_0	FOS.tr_0	FOS.fl_0	GCKR
2552.33	-0.211698	0.0689505	-3.07028	0.00213855	0.00440556	HADHA	FOS.tr_0_vs_FOS.fl_0	FOS.tr_0	FOS.fl_0	HADHA
286.33	0.609705	0.131426	4.63915	3.49842e-06	1.0726e-05	MAPRE3	FOS.tr_0_vs_FOS.fl_0	FOS.tr_0	FOS.fl_0	MAPRE3
860.838	-0.976078	0.084922	-11.4938	1.41718e-30	2.06534e-29	CAD	FOS.tr_0_vs_FOS.fl_0	FOS.tr_0	FOS.fl_0	CAD
8135.67	-0.536673	0.0742155	-7.23128	4.78447e-13	2.75474e-12	CD59	FOS.tr_0_vs_FOS.fl_0	FOS.tr_0	FOS.fl_0	CD59
386.684	2.34163	0.125261	18.6941	5.53155e-78	2.91636e-76	BCORL1	FOS.tr_0_vs_FOS.fl_0	FOS.tr_0	FOS.fl_0	BCORL1
1246.04	0.245741	0.0866226	2.83692	0.00455513	0.00887535	ATRX	FOS.tr_0_vs_FOS.fl_0	FOS.tr_0	FOS.fl_0	ATRX
45.3717	0.686235	0.29238	2.34707	0.0189219	0.0327098	MECOM	FOS.tr_0_vs_FOS.fl_0	FOS.tr_0	FOS.fl_0	MECOM
515.544	1.42182	0.106097	13.4011	5.95666e-41	1.26612e-39	WDR47	FOS.tr_0_vs_FOS.fl_0	FOS.tr_0	FOS.fl_0	WDR47
715.321	-0.581635	0.0899949	-6.46298	1.0266e-10	4.90005e-10	WDFY1	FOS.tr_0_vs_FOS.fl_0	FOS.tr_0	FOS.fl_0	WDFY1
1186.32	-0.225271	0.0790684	-2.84907	0.00438474	0.00856619	SLC25A24	FOS.tr_0_vs_FOS.fl_0	FOS.tr_0	FOS.fl_0	SLC25A24
22.6947	3.99437	0.615911	6.48531	8.8549e-11	4.24661e-10	ABCB1	FOS.tr_0_vs_FOS.fl_0	FOS.tr_0	FOS.fl_0	ABCB1
2189.12	-1.10015	0.0787231	-13.975	2.21543e-44	5.38277e-43	AKR1B1	FOS.tr_0_vs_FOS.fl_0	FOS.tr_0	FOS.fl_0	AKR1B1
791.141	0.380239	0.0979837	3.88064	0.000104184	0.000264193	RRN3	FOS.tr_0_vs_FOS.fl_0	FOS.tr_0	FOS.fl_0	RRN3
2.1124	4.50362	1.59837	2.81764	0.00483781	0.00938307	WNT11	FOS.tr_0_vs_FOS.fl_0	FOS.tr_0	FOS.fl_0	WNT11
420.388	-0.577177	0.10661	-5.41389	6.16714e-08	2.30388e-07	MTIF2	FOS.tr_0_vs_FOS.fl_0	FOS.tr_0	FOS.fl_0	MTIF2
1119.54	0.568253	0.0816375	6.96068	3.38633e-12	1.81199e-11	EPS15	FOS.tr_0_vs_FOS.fl_0	FOS.tr_0	FOS.fl_0	EPS15
34.9063	-1.03702	0.365014	-2.84104	0.00449668	0.00877207	ORC1	FOS.tr_0_vs_FOS.fl_0	FOS.tr_0	FOS.fl_0	ORC1
36.9478	1.79021	0.333021	5.37567	7.62994e-08	2.82002e-07	MGST2	FOS.tr_0_vs_FOS.fl_0	FOS.tr_0	FOS.fl_0	MGST2
567.509	0.730863	0.0967521	7.55398	4.22164e-14	2.6266e-13	CHERP	FOS.tr_0_vs_FOS.fl_0	FOS.tr_0	FOS.fl_0	CHERP
447.809	-0.315999	0.105584	-2.99287	0.00276364	0.00558928	ATG16L1	FOS.tr_0_vs_FOS.fl_0	FOS.tr_0	FOS.fl_0	ATG16L1
1568	0.286323	0.0726889	3.93902	8.18163e-05	0.00021109	POMGNT1	FOS.tr_0_vs_FOS.fl_0	FOS.tr_0	FOS.fl_0	POMGNT1
24.0593	-1.84627	0.43118	-4.28191	1.85295e-05	5.19528e-05	RAD54L	FOS.tr_0_vs_FOS.fl_0	FOS.tr_0	FOS.fl_0	RAD54L
1522.26	0.406557	0.0762067	5.33493	9.55813e-08	3.48793e-07	MAST2	FOS.tr_0_vs_FOS.fl_0	FOS.tr_0	FOS.fl_0	MAST2
3844.19	1.17783	0.0684258	17.2133	2.1111e-66	8.89255e-65	DNAJA1	FOS.tr_0_vs_FOS.fl_0	FOS.tr_0	FOS.fl_0	DNAJA1
3046.83	1.40224	0.0721157	19.4443	3.25881e-84	1.94001e-82	B4GALT1	FOS.tr_0_vs_FOS.fl_0	FOS.tr_0	FOS.fl_0	B4GALT1
1334.34	0.350863	0.0768726	4.56421	5.01386e-06	1.50996e-05	CHMP5	FOS.tr_0_vs_FOS.fl_0	FOS.tr_0	FOS.fl_0	CHMP5
784.343	-0.247816	0.0987327	-2.50997	0.0120743	0.0217745	NFX1	FOS.tr_0_vs_FOS.fl_0	FOS.tr_0	FOS.fl_0	NFX1
657.52	0.724292	0.102844	7.04262	1.88657e-12	1.03243e-11	DIMT1	FOS.tr_0_vs_FOS.fl_0	FOS.tr_0	FOS.fl_0	DIMT1
226.1	2.44849	0.161064	15.202	3.4298e-52	1.0362e-50	EPDR1	FOS.tr_0_vs_FOS.fl_0	FOS.tr_0	FOS.fl_0	EPDR1
3669.5	-0.874335	0.102485	-8.53137	1.4463e-17	1.1191e-16	TMED2	FOS.tr_0_vs_FOS.fl_0	FOS.tr_0	FOS.fl_0	TMED2
18.4224	1.45992	0.459169	3.17948	0.0014754	0.00311552	HSD17B2	FOS.tr_0_vs_FOS.fl_0	FOS.tr_0	FOS.fl_0	HSD17B2
11.168	1.42776	0.586186	2.43567	0.0148641	0.0263314	LAT2	FOS.tr_0_vs_FOS.fl_0	FOS.tr_0	FOS.fl_0	LAT2
5809.85	0.696403	0.0687804	10.125	4.27863e-24	4.63892e-23	HUWE1	FOS.tr_0_vs_FOS.fl_0	FOS.tr_0	FOS.fl_0	HUWE1
688.336	0.222304	0.0934885	2.37788	0.0174125	0.0303956	MTMR2	FOS.tr_0_vs_FOS.fl_0	FOS.tr_0	FOS.fl_0	MTMR2
4557.95	0.273757	0.0878536	3.11606	0.00183285	0.00381245	PPP1R15A	FOS.tr_0_vs_FOS.fl_0	FOS.tr_0	FOS.fl_0	PPP1R15A
2259.07	-0.556294	0.0856995	-6.49122	8.51431e-11	4.09423e-10	TRIP6	FOS.tr_0_vs_FOS.fl_0	FOS.tr_0	FOS.fl_0	TRIP6
22921.5	-0.684092	0.0698445	-9.7945	1.18884e-22	1.19872e-21	FTL	FOS.tr_0_vs_FOS.fl_0	FOS.tr_0	FOS.fl_0	FTL
1835.02	0.252709	0.075463	3.34879	0.000811666	0.00179263	SRRT	FOS.tr_0_vs_FOS.fl_0	FOS.tr_0	FOS.fl_0	SRRT
1657.81	-0.508168	0.0740724	-6.86042	6.86596e-12	3.58474e-11	BAX	FOS.tr_0_vs_FOS.fl_0	FOS.tr_0	FOS.fl_0	BAX
189.767	0.386452	0.144673	2.6712	0.00755796	0.0141437	NLK	FOS.tr_0_vs_FOS.fl_0	FOS.tr_0	FOS.fl_0	NLK
1050.6	0.389924	0.0852846	4.57203	4.83023e-06	1.45738e-05	PIGS	FOS.tr_0_vs_FOS.fl_0	FOS.tr_0	FOS.fl_0	PIGS
1963.01	1.75451	0.0859488	20.4134	1.27047e-92	8.91155e-91	ADAMTS2	FOS.tr_0_vs_FOS.fl_0	FOS.tr_0	FOS.fl_0	ADAMTS2
603.282	-0.455671	0.0926916	-4.91599	8.8333e-07	2.89297e-06	PGS1	FOS.tr_0_vs_FOS.fl_0	FOS.tr_0	FOS.fl_0	PGS1
1893.08	-0.484245	0.0762537	-6.35045	2.14689e-10	9.94997e-10	PSMC5	FOS.tr_0_vs_FOS.fl_0	FOS.tr_0	FOS.fl_0	PSMC5
321.108	-0.301402	0.115559	-2.60822	0.00910152	0.0167792	UIMC1	FOS.tr_0_vs_FOS.fl_0	FOS.tr_0	FOS.fl_0	UIMC1
417.733	1.67029	0.11663	14.3213	1.61092e-46	4.22584e-45	LPCAT2	FOS.tr_0_vs_FOS.fl_0	FOS.tr_0	FOS.fl_0	LPCAT2
985.762	-0.599657	0.0873455	-6.86535	6.63299e-12	3.46535e-11	OGFOD1	FOS.tr_0_vs_FOS.fl_0	FOS.tr_0	FOS.fl_0	OGFOD1
389.489	-0.341726	0.114473	-2.98521	0.00283388	0.00572131	SH3BP2	FOS.tr_0_vs_FOS.fl_0	FOS.tr_0	FOS.fl_0	SH3BP2
979.728	-0.546755	0.0831023	-6.57929	4.72688e-11	2.33065e-10	NOP14	FOS.tr_0_vs_FOS.fl_0	FOS.tr_0	FOS.fl_0	NOP14
3430.5	0.521693	0.0687822	7.58471	3.33235e-14	2.08942e-13	ADD1	FOS.tr_0_vs_FOS.fl_0	FOS.tr_0	FOS.fl_0	ADD1
65.4027	-0.669649	0.238723	-2.80513	0.00502969	0.00973417	L2HGDH	FOS.tr_0_vs_FOS.fl_0	FOS.tr_0	FOS.fl_0	L2HGDH
60.9725	1.67447	0.261353	6.40693	1.48474e-10	6.98146e-10	TXNDC16	FOS.tr_0_vs_FOS.fl_0	FOS.tr_0	FOS.fl_0	TXNDC16
927.889	-0.717915	0.0838459	-8.56232	1.10621e-17	8.62149e-17	RTRAF	FOS.tr_0_vs_FOS.fl_0	FOS.tr_0	FOS.fl_0	RTRAF
686.941	1.73903	0.0986063	17.6361	1.30104e-69	5.79827e-68	NID2	FOS.tr_0_vs_FOS.fl_0	FOS.tr_0	FOS.fl_0	NID2
13085.7	0.640304	0.0577043	11.0963	1.30762e-28	1.75799e-27	GNAS	FOS.tr_0_vs_FOS.fl_0	FOS.tr_0	FOS.fl_0	GNAS
37.4138	-0.936452	0.311383	-3.0074	0.00263495	0.00534376	PTHLH	FOS.tr_0_vs_FOS.fl_0	FOS.tr_0	FOS.fl_0	PTHLH
721.5	-0.306666	0.0962098	-3.18747	0.00143524	0.00303788	ERGIC2	FOS.tr_0_vs_FOS.fl_0	FOS.tr_0	FOS.fl_0	ERGIC2
166.432	-1.16713	0.173059	-6.74408	1.54003e-11	7.83765e-11	TFAP2C	FOS.tr_0_vs_FOS.fl_0	FOS.tr_0	FOS.fl_0	TFAP2C
174.796	-1.86303	0.193254	-9.64033	5.40144e-22	5.25582e-21	AURKA	FOS.tr_0_vs_FOS.fl_0	FOS.tr_0	FOS.fl_0	AURKA
46.3289	1.4191	0.291149	4.87415	1.09279e-06	3.53733e-06	CASS4	FOS.tr_0_vs_FOS.fl_0	FOS.tr_0	FOS.fl_0	CASS4
206.956	1.75152	0.155959	11.2307	2.88211e-29	4.00146e-28	AAMDC	FOS.tr_0_vs_FOS.fl_0	FOS.tr_0	FOS.fl_0	AAMDC
172.58	1.76976	0.161183	10.9798	4.7786e-28	6.26265e-27	RFX2	FOS.tr_0_vs_FOS.fl_0	FOS.tr_0	FOS.fl_0	RFX2
258.501	-0.337468	0.13184	-2.55968	0.010477	0.0191292	METTL2A	FOS.tr_0_vs_FOS.fl_0	FOS.tr_0	FOS.fl_0	METTL2A
61.5432	-0.539838	0.247715	-2.17927	0.0293118	0.0488419	ALG6	FOS.tr_0_vs_FOS.fl_0	FOS.tr_0	FOS.fl_0	ALG6
799.672	-0.712436	0.123036	-5.79045	7.01984e-09	2.88171e-08	CNOT3	FOS.tr_0_vs_FOS.fl_0	FOS.tr_0	FOS.fl_0	CNOT3
197.488	0.793966	0.149524	5.30994	1.09662e-07	3.9721e-07	PTPN4	FOS.tr_0_vs_FOS.fl_0	FOS.tr_0	FOS.fl_0	PTPN4
1021.77	-0.610577	0.0857778	-7.11813	1.09405e-12	6.10103e-12	DDX18	FOS.tr_0_vs_FOS.fl_0	FOS.tr_0	FOS.fl_0	DDX18
2362.69	-0.178066	0.0758962	-2.34619	0.0189667	0.0327752	KHSRP	FOS.tr_0_vs_FOS.fl_0	FOS.tr_0	FOS.fl_0	KHSRP
330.396	1.34002	0.121398	11.0382	2.49944e-28	3.31881e-27	ASAP3	FOS.tr_0_vs_FOS.fl_0	FOS.tr_0	FOS.fl_0	ASAP3
533.159	-0.453148	0.102296	-4.42975	9.43418e-06	2.74287e-05	EDEM2	FOS.tr_0_vs_FOS.fl_0	FOS.tr_0	FOS.fl_0	EDEM2
28.553	-1.21178	0.359121	-3.37429	0.000740062	0.0016475	DNMT3B	FOS.tr_0_vs_FOS.fl_0	FOS.tr_0	FOS.fl_0	DNMT3B
535.493	-2.27231	0.28077	-8.09315	5.81429e-16	4.07835e-15	TPX2	FOS.tr_0_vs_FOS.fl_0	FOS.tr_0	FOS.fl_0	TPX2
45.6938	0.983099	0.286597	3.43024	0.00060304	0.00136324	FER1L4	FOS.tr_0_vs_FOS.fl_0	FOS.tr_0	FOS.fl_0	FER1L4
386.873	0.732798	0.111767	6.55649	5.50906e-11	2.70227e-10	PDRG1	FOS.tr_0_vs_FOS.fl_0	FOS.tr_0	FOS.fl_0	PDRG1
546.307	0.449712	0.103694	4.33693	1.44486e-05	4.10604e-05	EPB41L1	FOS.tr_0_vs_FOS.fl_0	FOS.tr_0	FOS.fl_0	EPB41L1
834.35	-1.42166	0.124797	-11.3918	4.59497e-30	6.56604e-29	ANKRD10	FOS.tr_0_vs_FOS.fl_0	FOS.tr_0	FOS.fl_0	ANKRD10
71.3941	1.62684	0.243543	6.6799	2.3911e-11	1.20361e-10	DOCK3	FOS.tr_0_vs_FOS.fl_0	FOS.tr_0	FOS.fl_0	DOCK3
7.32054	3.77565	1.02297	3.69086	0.000223498	0.000540828	TMEM40	FOS.tr_0_vs_FOS.fl_0	FOS.tr_0	FOS.fl_0	TMEM40
53.5095	1.92457	0.280969	6.84977	7.39706e-12	3.85455e-11	ARHGAP28	FOS.tr_0_vs_FOS.fl_0	FOS.tr_0	FOS.fl_0	ARHGAP28
60.87	0.896095	0.30625	2.92602	0.00343327	0.00684236	CRLS1	FOS.tr_0_vs_FOS.fl_0	FOS.tr_0	FOS.fl_0	CRLS1
87.2587	1.20017	0.210211	5.70936	1.13402e-08	4.56351e-08	PPP1R13B	FOS.tr_0_vs_FOS.fl_0	FOS.tr_0	FOS.fl_0	PPP1R13B
1753.38	0.46876	0.0714967	6.55639	5.5127e-11	2.70323e-10	ATRN	FOS.tr_0_vs_FOS.fl_0	FOS.tr_0	FOS.fl_0	ATRN
593.9	-1.68008	0.112715	-14.9055	3.03531e-50	8.63646e-49	SMOX	FOS.tr_0_vs_FOS.fl_0	FOS.tr_0	FOS.fl_0	SMOX
2877.86	-0.645825	0.0750366	-8.6068	7.51286e-18	5.91821e-17	FKBP1A	FOS.tr_0_vs_FOS.fl_0	FOS.tr_0	FOS.fl_0	FKBP1A
1186.84	0.42566	0.080493	5.28817	1.23548e-07	4.45608e-07	NSFL1C	FOS.tr_0_vs_FOS.fl_0	FOS.tr_0	FOS.fl_0	NSFL1C
55.052	-2.23914	0.303093	-7.38761	1.4949e-13	8.9822e-13	SLC4A11	FOS.tr_0_vs_FOS.fl_0	FOS.tr_0	FOS.fl_0	SLC4A11
514.832	1.10678	0.108563	10.1948	2.09154e-24	2.30327e-23	DNAAF9	FOS.tr_0_vs_FOS.fl_0	FOS.tr_0	FOS.fl_0	DNAAF9
54.2304	-1.54408	0.284658	-5.42433	5.81723e-08	2.1795e-07	CPXM1	FOS.tr_0_vs_FOS.fl_0	FOS.tr_0	FOS.fl_0	CPXM1
118.121	1.3644	0.191574	7.12207	1.06315e-12	5.94725e-12	LZTS3	FOS.tr_0_vs_FOS.fl_0	FOS.tr_0	FOS.fl_0	LZTS3
1883.13	-0.352772	0.0741192	-4.75951	1.94059e-06	6.11475e-06	XRN2	FOS.tr_0_vs_FOS.fl_0	FOS.tr_0	FOS.fl_0	XRN2
575.721	-0.934787	0.0953773	-9.80093	1.11551e-22	1.1276e-21	SNX5	FOS.tr_0_vs_FOS.fl_0	FOS.tr_0	FOS.fl_0	SNX5
12101.3	-1.2521	0.0626399	-19.9889	6.8824e-89	4.58817e-87	RPL6	FOS.tr_0_vs_FOS.fl_0	FOS.tr_0	FOS.fl_0	RPL6
392.782	-0.308328	0.108856	-2.83245	0.0046193	0.00898953	MAPKAPK5	FOS.tr_0_vs_FOS.fl_0	FOS.tr_0	FOS.fl_0	MAPKAPK5
8.17493	2.13526	0.722983	2.95341	0.00314284	0.00630198	P2RX7	FOS.tr_0_vs_FOS.fl_0	FOS.tr_0	FOS.fl_0	P2RX7
1678.11	-0.593476	0.0796272	-7.45319	9.11131e-14	5.55318e-13	ANAPC5	FOS.tr_0_vs_FOS.fl_0	FOS.tr_0	FOS.fl_0	ANAPC5
176.456	1.05273	0.159268	6.60981	3.84807e-11	1.91195e-10	SLC8B1	FOS.tr_0_vs_FOS.fl_0	FOS.tr_0	FOS.fl_0	SLC8B1
1133.61	-0.38723	0.0852093	-4.54446	5.50766e-06	1.65066e-05	TMEM230	FOS.tr_0_vs_FOS.fl_0	FOS.tr_0	FOS.fl_0	TMEM230
321.63	-0.393165	0.117516	-3.34563	0.00082095	0.00181132	KDM2B	FOS.tr_0_vs_FOS.fl_0	FOS.tr_0	FOS.fl_0	KDM2B
2829.18	0.204159	0.0737222	2.7693	0.00561776	0.01076	GCN1	FOS.tr_0_vs_FOS.fl_0	FOS.tr_0	FOS.fl_0	GCN1
24773.7	-1.49404	0.0613955	-24.3347	8.4119e-131	1.06858e-128	RPLP0	FOS.tr_0_vs_FOS.fl_0	FOS.tr_0	FOS.fl_0	RPLP0
3279.26	-0.341605	0.0651307	-5.24491	1.56359e-07	5.57222e-07	PXN	FOS.tr_0_vs_FOS.fl_0	FOS.tr_0	FOS.fl_0	PXN
9.02038	1.48978	0.658815	2.26129	0.0237411	0.0402919	SIRT4	FOS.tr_0_vs_FOS.fl_0	FOS.tr_0	FOS.fl_0	SIRT4
171.824	0.980085	0.163918	5.97912	2.24345e-09	9.61062e-09	KIF16B	FOS.tr_0_vs_FOS.fl_0	FOS.tr_0	FOS.fl_0	KIF16B
2349.69	-0.460718	0.0758938	-6.07056	1.27461e-09	5.56067e-09	PEBP1	FOS.tr_0_vs_FOS.fl_0	FOS.tr_0	FOS.fl_0	PEBP1
532.022	0.403719	0.105955	3.81028	0.000138808	0.000345853	BRAP	FOS.tr_0_vs_FOS.fl_0	FOS.tr_0	FOS.fl_0	BRAP
1332.06	-1.23051	0.080624	-15.2623	1.36325e-52	4.18922e-51	ERP29	FOS.tr_0_vs_FOS.fl_0	FOS.tr_0	FOS.fl_0	ERP29
3824.05	-0.299537	0.0754568	-3.96965	7.1978e-05	0.000186992	FUS	FOS.tr_0_vs_FOS.fl_0	FOS.tr_0	FOS.fl_0	FUS
718.076	-0.897592	0.0911411	-9.84838	6.96573e-23	7.10804e-22	IGBP1	FOS.tr_0_vs_FOS.fl_0	FOS.tr_0	FOS.fl_0	IGBP1
1341.24	-0.82476	0.0784196	-10.5173	7.19273e-26	8.56386e-25	FXYD5	FOS.tr_0_vs_FOS.fl_0	FOS.tr_0	FOS.fl_0	FXYD5
389.495	-0.308874	0.110879	-2.78569	0.00534144	0.0102808	ZNF302	FOS.tr_0_vs_FOS.fl_0	FOS.tr_0	FOS.fl_0	ZNF302
834.225	-0.92078	0.0893366	-10.3069	6.56123e-25	7.47017e-24	GRAMD1A	FOS.tr_0_vs_FOS.fl_0	FOS.tr_0	FOS.fl_0	GRAMD1A
615.062	-0.644826	0.0969671	-6.64995	2.93188e-11	1.46758e-10	HEPH	FOS.tr_0_vs_FOS.fl_0	FOS.tr_0	FOS.fl_0	HEPH
306.132	0.535229	0.127786	4.18848	2.80826e-05	7.68804e-05	CDIP1	FOS.tr_0_vs_FOS.fl_0	FOS.tr_0	FOS.fl_0	CDIP1
7467.71	-0.254012	0.070063	-3.62548	0.000288429	0.000685002	GANAB	FOS.tr_0_vs_FOS.fl_0	FOS.tr_0	FOS.fl_0	GANAB
148.995	1.2152	0.188856	6.43453	1.23857e-10	5.86665e-10	GMIP	FOS.tr_0_vs_FOS.fl_0	FOS.tr_0	FOS.fl_0	GMIP
274.557	-2.72068	0.316906	-8.58514	9.07285e-18	7.11582e-17	BIRC5	FOS.tr_0_vs_FOS.fl_0	FOS.tr_0	FOS.fl_0	BIRC5
2472.17	0.32839	0.0707131	4.64398	3.41762e-06	1.04922e-05	MLF2	FOS.tr_0_vs_FOS.fl_0	FOS.tr_0	FOS.fl_0	MLF2
579.439	1.37911	0.101247	13.6213	2.99274e-42	6.68724e-41	RCOR1	FOS.tr_0_vs_FOS.fl_0	FOS.tr_0	FOS.fl_0	RCOR1
1085.54	0.273666	0.0980944	2.78983	0.00527364	0.0101612	GPATCH2L	FOS.tr_0_vs_FOS.fl_0	FOS.tr_0	FOS.fl_0	GPATCH2L
1298.99	1.17869	0.0856803	13.7569	4.63124e-43	1.08284e-41	SLC9A1	FOS.tr_0_vs_FOS.fl_0	FOS.tr_0	FOS.fl_0	SLC9A1
2444.23	0.339692	0.0724185	4.69068	2.72301e-06	8.44676e-06	PAPOLA	FOS.tr_0_vs_FOS.fl_0	FOS.tr_0	FOS.fl_0	PAPOLA
869.802	0.243472	0.0910941	2.67276	0.00752311	0.0140857	CCNK	FOS.tr_0_vs_FOS.fl_0	FOS.tr_0	FOS.fl_0	CCNK
178.053	0.704369	0.1534	4.59172	4.39608e-06	1.33312e-05	YPEL3	FOS.tr_0_vs_FOS.fl_0	FOS.tr_0	FOS.fl_0	YPEL3
275.799	-0.662231	0.130286	-5.0829	3.71723e-07	1.26975e-06	MRPS33	FOS.tr_0_vs_FOS.fl_0	FOS.tr_0	FOS.fl_0	MRPS33
1765.15	-0.421056	0.0784526	-5.36702	8.00497e-08	2.95052e-07	NUDC	FOS.tr_0_vs_FOS.fl_0	FOS.tr_0	FOS.fl_0	NUDC
1386.57	0.681804	0.0773716	8.81208	1.22849e-18	1.00913e-17	MAEA	FOS.tr_0_vs_FOS.fl_0	FOS.tr_0	FOS.fl_0	MAEA
3051.63	5.18858	0.11545	44.9422	0	0	ICAM1	FOS.tr_0_vs_FOS.fl_0	FOS.tr_0	FOS.fl_0	ICAM1
1670.46	0.307788	0.0773149	3.98097	6.86349e-05	0.000178797	STRN4	FOS.tr_0_vs_FOS.fl_0	FOS.tr_0	FOS.fl_0	STRN4
42.9562	1.31503	0.294733	4.46175	8.12937e-06	2.38413e-05	IRAK3	FOS.tr_0_vs_FOS.fl_0	FOS.tr_0	FOS.fl_0	IRAK3
705.618	0.303941	0.0892492	3.40553	0.00066036	0.0014842	MUL1	FOS.tr_0_vs_FOS.fl_0	FOS.tr_0	FOS.fl_0	MUL1
49.6696	-1.97519	0.299912	-6.5859	4.52133e-11	2.23134e-10	TFAP4	FOS.tr_0_vs_FOS.fl_0	FOS.tr_0	FOS.fl_0	TFAP4
944.952	-0.539123	0.086091	-6.26224	3.79478e-10	1.72406e-09	SPG21	FOS.tr_0_vs_FOS.fl_0	FOS.tr_0	FOS.fl_0	SPG21
1191.32	-1.66064	0.314196	-5.28536	1.25459e-07	4.52194e-07	DNAJB11	FOS.tr_0_vs_FOS.fl_0	FOS.tr_0	FOS.fl_0	DNAJB11
684.91	1.238	0.0948395	13.0536	6.06014e-39	1.21754e-37	P3H2	FOS.tr_0_vs_FOS.fl_0	FOS.tr_0	FOS.fl_0	P3H2
43.7904	1.73944	0.304928	5.70441	1.16745e-08	4.69104e-08	CHRD	FOS.tr_0_vs_FOS.fl_0	FOS.tr_0	FOS.fl_0	CHRD
912.286	0.589714	0.0877287	6.72202	1.79227e-11	9.08694e-11	RAB11FIP3	FOS.tr_0_vs_FOS.fl_0	FOS.tr_0	FOS.fl_0	RAB11FIP3
814.586	-0.274204	0.0861908	-3.18136	0.00146585	0.00309698	GNPTG	FOS.tr_0_vs_FOS.fl_0	FOS.tr_0	FOS.fl_0	GNPTG
227.466	0.391138	0.133775	2.92386	0.00345723	0.006885	ZNF268	FOS.tr_0_vs_FOS.fl_0	FOS.tr_0	FOS.fl_0	ZNF268
2877.76	0.363026	0.0735784	4.93387	8.06172e-07	2.65103e-06	GOLGA3	FOS.tr_0_vs_FOS.fl_0	FOS.tr_0	FOS.fl_0	GOLGA3
4507.33	-0.385989	0.0636076	-6.06828	1.29284e-09	5.63866e-09	PABPC4	FOS.tr_0_vs_FOS.fl_0	FOS.tr_0	FOS.fl_0	PABPC4
319.07	0.376192	0.125256	3.00339	0.00266992	0.00540857	MCOLN1	FOS.tr_0_vs_FOS.fl_0	FOS.tr_0	FOS.fl_0	MCOLN1
297.989	0.570892	0.145268	3.92991	8.49773e-05	0.000218651	EFNB1	FOS.tr_0_vs_FOS.fl_0	FOS.tr_0	FOS.fl_0	EFNB1
3896.37	-0.717514	0.0817104	-8.78118	1.61769e-18	1.31809e-17	AARS1	FOS.tr_0_vs_FOS.fl_0	FOS.tr_0	FOS.fl_0	AARS1
5376.26	0.650534	0.0656867	9.90359	4.01586e-23	4.14245e-22	GLG1	FOS.tr_0_vs_FOS.fl_0	FOS.tr_0	FOS.fl_0	GLG1
171.743	-2.35673	0.212745	-11.0777	1.60911e-28	2.15613e-27	KIF4A	FOS.tr_0_vs_FOS.fl_0	FOS.tr_0	FOS.fl_0	KIF4A
361.925	-1.0826	0.116703	-9.27658	1.75002e-20	1.58702e-19	NAT14	FOS.tr_0_vs_FOS.fl_0	FOS.tr_0	FOS.fl_0	NAT14
762.909	-0.275502	0.0886125	-3.10906	0.00187684	0.00389992	EXOC1	FOS.tr_0_vs_FOS.fl_0	FOS.tr_0	FOS.fl_0	EXOC1
1517.57	0.187636	0.07997	2.34633	0.0189593	0.0327661	OSBPL8	FOS.tr_0_vs_FOS.fl_0	FOS.tr_0	FOS.fl_0	OSBPL8
164.715	1.39926	0.163604	8.5527	1.20244e-17	9.34892e-17	DTX2	FOS.tr_0_vs_FOS.fl_0	FOS.tr_0	FOS.fl_0	DTX2
57.8587	1.36797	0.288125	4.74782	2.05617e-06	6.45965e-06	NRCAM	FOS.tr_0_vs_FOS.fl_0	FOS.tr_0	FOS.fl_0	NRCAM
20.8255	4.30194	0.685976	6.27127	3.58126e-10	1.6321e-09	SLC26A4	FOS.tr_0_vs_FOS.fl_0	FOS.tr_0	FOS.fl_0	SLC26A4
313.551	0.348008	0.11905	2.92322	0.00346432	0.00689658	WDR7	FOS.tr_0_vs_FOS.fl_0	FOS.tr_0	FOS.fl_0	WDR7
776.392	-0.301067	0.0901621	-3.33917	0.000840281	0.00185018	TXNL1	FOS.tr_0_vs_FOS.fl_0	FOS.tr_0	FOS.fl_0	TXNL1
1158.79	1.29027	0.0869316	14.8423	7.80114e-50	2.19261e-48	CMTM6	FOS.tr_0_vs_FOS.fl_0	FOS.tr_0	FOS.fl_0	CMTM6
2589.98	-2.44927	0.0865616	-28.2951	3.96643e-176	8.53205e-174	ITGA6	FOS.tr_0_vs_FOS.fl_0	FOS.tr_0	FOS.fl_0	ITGA6
1540.06	0.352509	0.0763706	4.61577	3.91642e-06	1.19372e-05	MAP3K20	FOS.tr_0_vs_FOS.fl_0	FOS.tr_0	FOS.fl_0	MAP3K20
805.999	-0.968281	0.0906319	-10.6837	1.2138e-26	1.48915e-25	FH	FOS.tr_0_vs_FOS.fl_0	FOS.tr_0	FOS.fl_0	FH
538.951	1.88567	0.130658	14.4321	3.24967e-47	8.66561e-46	SEL1L3	FOS.tr_0_vs_FOS.fl_0	FOS.tr_0	FOS.fl_0	SEL1L3
3398.52	0.256705	0.0794193	3.23227	0.0012281	0.00262946	CDV3	FOS.tr_0_vs_FOS.fl_0	FOS.tr_0	FOS.fl_0	CDV3
940.271	0.51064	0.0879887	5.80348	6.49533e-09	2.67524e-08	ALKBH5	FOS.tr_0_vs_FOS.fl_0	FOS.tr_0	FOS.fl_0	ALKBH5
106.778	-1.1348	0.190139	-5.96828	2.39764e-09	1.02412e-08	PITPNM3	FOS.tr_0_vs_FOS.fl_0	FOS.tr_0	FOS.fl_0	PITPNM3
633.009	-0.551662	0.0957596	-5.76091	8.3663e-09	3.41014e-08	SPAG7	FOS.tr_0_vs_FOS.fl_0	FOS.tr_0	FOS.fl_0	SPAG7
78.0174	-1.84778	0.238538	-7.74627	9.4632e-15	6.1635e-14	ORC6	FOS.tr_0_vs_FOS.fl_0	FOS.tr_0	FOS.fl_0	ORC6
327.117	0.709909	0.123567	5.74514	9.18448e-09	3.72482e-08	ZFHX4	FOS.tr_0_vs_FOS.fl_0	FOS.tr_0	FOS.fl_0	ZFHX4
249.958	0.729427	0.135481	5.38398	7.28574e-08	2.69837e-07	ZC3HC1	FOS.tr_0_vs_FOS.fl_0	FOS.tr_0	FOS.fl_0	ZC3HC1
113.437	-4.07611	0.291608	-13.978	2.12259e-44	5.16498e-43	RGS17	FOS.tr_0_vs_FOS.fl_0	FOS.tr_0	FOS.fl_0	RGS17
6.34034	-2.76787	0.900033	-3.0753	0.00210292	0.00433565	ANGPT2	FOS.tr_0_vs_FOS.fl_0	FOS.tr_0	FOS.fl_0	ANGPT2
221.469	-1.11692	0.14801	-7.54629	4.47817e-14	2.78406e-13	TMEM101	FOS.tr_0_vs_FOS.fl_0	FOS.tr_0	FOS.fl_0	TMEM101
22814.8	1.05476	0.0669178	15.762	5.67634e-56	1.89599e-54	CCDC80	FOS.tr_0_vs_FOS.fl_0	FOS.tr_0	FOS.fl_0	CCDC80
1569.13	-0.676605	0.0730541	-9.2617	2.01203e-20	1.82053e-19	PSME1	FOS.tr_0_vs_FOS.fl_0	FOS.tr_0	FOS.fl_0	PSME1
31.2814	-1.35822	0.346479	-3.92007	8.85231e-05	0.000227086	HAUS4	FOS.tr_0_vs_FOS.fl_0	FOS.tr_0	FOS.fl_0	HAUS4
29.5934	1.07393	0.360409	2.97976	0.00288478	0.00581752	SLC7A8	FOS.tr_0_vs_FOS.fl_0	FOS.tr_0	FOS.fl_0	SLC7A8
219.168	-0.613092	0.148409	-4.13109	3.61051e-05	9.75193e-05	OSGEP	FOS.tr_0_vs_FOS.fl_0	FOS.tr_0	FOS.fl_0	OSGEP
354.452	0.373244	0.11575	3.22457	0.00126163	0.0026948	SLC22A17	FOS.tr_0_vs_FOS.fl_0	FOS.tr_0	FOS.fl_0	SLC22A17
313.532	-0.326527	0.117169	-2.78681	0.00532304	0.0102478	G2E3	FOS.tr_0_vs_FOS.fl_0	FOS.tr_0	FOS.fl_0	G2E3
5242.11	-0.588909	0.0679318	-8.66912	4.35472e-18	3.45742e-17	HNRNPC	FOS.tr_0_vs_FOS.fl_0	FOS.tr_0	FOS.fl_0	HNRNPC
1213.32	0.322726	0.0801188	4.02809	5.62329e-05	0.000148333	TOX4	FOS.tr_0_vs_FOS.fl_0	FOS.tr_0	FOS.fl_0	TOX4
25.554	1.68349	0.398101	4.2288	2.34941e-05	6.49469e-05	TGM1	FOS.tr_0_vs_FOS.fl_0	FOS.tr_0	FOS.fl_0	TGM1
364.774	-0.53837	0.112306	-4.79379	1.63658e-06	5.19335e-06	TINF2	FOS.tr_0_vs_FOS.fl_0	FOS.tr_0	FOS.fl_0	TINF2
10.4755	3.84815	0.870247	4.42191	9.7832e-06	2.83973e-05	SEMA6A	FOS.tr_0_vs_FOS.fl_0	FOS.tr_0	FOS.fl_0	SEMA6A
1024.45	-0.369868	0.0990936	-3.73251	0.000189582	0.000464611	TRPM7	FOS.tr_0_vs_FOS.fl_0	FOS.tr_0	FOS.fl_0	TRPM7
275.923	-1.06098	0.129037	-8.22231	1.9962e-16	1.44286e-15	TYRO3	FOS.tr_0_vs_FOS.fl_0	FOS.tr_0	FOS.fl_0	TYRO3
91.6786	-1.27779	0.226164	-5.64983	1.60606e-08	6.36312e-08	WDR76	FOS.tr_0_vs_FOS.fl_0	FOS.tr_0	FOS.fl_0	WDR76
14.2814	1.28203	0.547964	2.33963	0.0193029	0.0333027	CAPN3	FOS.tr_0_vs_FOS.fl_0	FOS.tr_0	FOS.fl_0	CAPN3
1297.28	0.633573	0.0798206	7.93745	2.06372e-15	1.406e-14	SNAP23	FOS.tr_0_vs_FOS.fl_0	FOS.tr_0	FOS.fl_0	SNAP23
257.277	0.797438	0.138998	5.73704	9.6343e-09	3.90038e-08	TBX15	FOS.tr_0_vs_FOS.fl_0	FOS.tr_0	FOS.fl_0	TBX15
1838.78	-0.849906	0.0808966	-10.5061	8.09971e-26	9.60828e-25	PHGDH	FOS.tr_0_vs_FOS.fl_0	FOS.tr_0	FOS.fl_0	PHGDH
13.6929	3.92169	0.77869	5.03626	4.74715e-07	1.60423e-06	COL9A3	FOS.tr_0_vs_FOS.fl_0	FOS.tr_0	FOS.fl_0	COL9A3
4613.78	0.405238	0.0656368	6.17395	6.66044e-10	2.96995e-09	EZR	FOS.tr_0_vs_FOS.fl_0	FOS.tr_0	FOS.fl_0	EZR
4114.95	0.266648	0.0870679	3.06253	0.00219477	0.00450946	MYL6	FOS.tr_0_vs_FOS.fl_0	FOS.tr_0	FOS.fl_0	MYL6
625.912	0.397314	0.096522	4.1163	3.84999e-05	0.000103572	AGO1	FOS.tr_0_vs_FOS.fl_0	FOS.tr_0	FOS.fl_0	AGO1
85.4768	-0.94933	0.231679	-4.09762	4.17421e-05	0.000111976	CLSPN	FOS.tr_0_vs_FOS.fl_0	FOS.tr_0	FOS.fl_0	CLSPN
1048.1	-0.349365	0.098341	-3.55259	0.000381458	0.000890087	DPYSL2	FOS.tr_0_vs_FOS.fl_0	FOS.tr_0	FOS.fl_0	DPYSL2
387.049	3.52168	0.161221	21.8439	8.88849e-106	7.79337e-104	TGFB2	FOS.tr_0_vs_FOS.fl_0	FOS.tr_0	FOS.fl_0	TGFB2
286.412	0.328483	0.138345	2.37437	0.017579	0.0306299	GPATCH2	FOS.tr_0_vs_FOS.fl_0	FOS.tr_0	FOS.fl_0	GPATCH2
67.7588	-2.32935	0.283349	-8.22079	2.02173e-16	1.46066e-15	CDC45	FOS.tr_0_vs_FOS.fl_0	FOS.tr_0	FOS.fl_0	CDC45
1569.11	-0.434306	0.079327	-5.47488	4.37816e-08	1.66195e-07	COMT	FOS.tr_0_vs_FOS.fl_0	FOS.tr_0	FOS.fl_0	COMT
74.0364	-0.67281	0.223128	-3.01536	0.00256676	0.00521136	ADA2	FOS.tr_0_vs_FOS.fl_0	FOS.tr_0	FOS.fl_0	ADA2
2851.23	-0.488758	0.065603	-7.45024	9.31732e-14	5.6766e-13	LRRFIP2	FOS.tr_0_vs_FOS.fl_0	FOS.tr_0	FOS.fl_0	LRRFIP2
111.293	-2.03816	0.204195	-9.98143	1.83796e-23	1.92545e-22	XYLB	FOS.tr_0_vs_FOS.fl_0	FOS.tr_0	FOS.fl_0	XYLB
219.761	-1.75001	0.188245	-9.29644	1.45225e-20	1.32518e-19	CDC6	FOS.tr_0_vs_FOS.fl_0	FOS.tr_0	FOS.fl_0	CDC6
132.604	0.549643	0.177965	3.08849	0.00201176	0.00416152	UPRT	FOS.tr_0_vs_FOS.fl_0	FOS.tr_0	FOS.fl_0	UPRT
427.188	-0.529056	0.115172	-4.59363	4.35602e-06	1.32197e-05	AAAS	FOS.tr_0_vs_FOS.fl_0	FOS.tr_0	FOS.fl_0	AAAS
1117.37	-0.433732	0.0984604	-4.40514	1.05717e-05	3.05596e-05	SUCO	FOS.tr_0_vs_FOS.fl_0	FOS.tr_0	FOS.fl_0	SUCO
577.065	-1.60756	0.118103	-13.6115	3.42e-42	7.61033e-41	MSH2	FOS.tr_0_vs_FOS.fl_0	FOS.tr_0	FOS.fl_0	MSH2
82.6676	0.684621	0.217931	3.14146	0.00168109	0.0035181	MAP3K1	FOS.tr_0_vs_FOS.fl_0	FOS.tr_0	FOS.fl_0	MAP3K1
22.2388	1.51744	0.419778	3.61487	0.000300493	0.0007116	EPB41L4B	FOS.tr_0_vs_FOS.fl_0	FOS.tr_0	FOS.fl_0	EPB41L4B
180.98	0.811928	0.153099	5.30329	1.13734e-07	4.11315e-07	TMEM38B	FOS.tr_0_vs_FOS.fl_0	FOS.tr_0	FOS.fl_0	TMEM38B
625.386	0.645833	0.0995753	6.48587	8.82218e-11	4.23344e-10	PSMD5	FOS.tr_0_vs_FOS.fl_0	FOS.tr_0	FOS.fl_0	PSMD5
264.546	-2.59279	0.14972	-17.3176	3.4666e-67	1.47564e-65	PTGS1	FOS.tr_0_vs_FOS.fl_0	FOS.tr_0	FOS.fl_0	PTGS1
1553.89	0.927344	0.0902541	10.2748	9.15139e-25	1.03389e-23	NUP188	FOS.tr_0_vs_FOS.fl_0	FOS.tr_0	FOS.fl_0	NUP188
991.437	-1.52226	0.106438	-14.3018	2.1319e-46	5.55637e-45	TBC1D2	FOS.tr_0_vs_FOS.fl_0	FOS.tr_0	FOS.fl_0	TBC1D2
277.182	-0.325267	0.123811	-2.62713	0.00861079	0.015931	CWF19L1	FOS.tr_0_vs_FOS.fl_0	FOS.tr_0	FOS.fl_0	CWF19L1
49.966	1.91303	0.291353	6.56602	5.16784e-11	2.53953e-10	SEMA4G	FOS.tr_0_vs_FOS.fl_0	FOS.tr_0	FOS.fl_0	SEMA4G
1007.53	-0.291062	0.0928182	-3.13583	0.00171366	0.00358069	BTAF1	FOS.tr_0_vs_FOS.fl_0	FOS.tr_0	FOS.fl_0	BTAF1
45.8275	3.01499	0.35544	8.48241	2.20573e-17	1.68489e-16	TLL2	FOS.tr_0_vs_FOS.fl_0	FOS.tr_0	FOS.fl_0	TLL2
78.457	2.46829	0.266071	9.27678	1.74677e-20	1.58497e-19	BAMBI	FOS.tr_0_vs_FOS.fl_0	FOS.tr_0	FOS.fl_0	BAMBI
136.9	-1.35614	0.176575	-7.68022	1.5882e-14	1.01959e-13	IL11	FOS.tr_0_vs_FOS.fl_0	FOS.tr_0	FOS.fl_0	IL11
1644.47	0.344073	0.0781862	4.40069	1.07907e-05	3.11257e-05	WAC	FOS.tr_0_vs_FOS.fl_0	FOS.tr_0	FOS.fl_0	WAC
243.079	0.647885	0.140798	4.60151	4.19432e-06	1.27505e-05	CREM	FOS.tr_0_vs_FOS.fl_0	FOS.tr_0	FOS.fl_0	CREM
512.725	-0.7015	0.107236	-6.54167	6.08371e-11	2.9751e-10	NUBP2	FOS.tr_0_vs_FOS.fl_0	FOS.tr_0	FOS.fl_0	NUBP2
351.407	1.14113	0.133513	8.54696	1.26371e-17	9.81109e-17	HIVEP1	FOS.tr_0_vs_FOS.fl_0	FOS.tr_0	FOS.fl_0	HIVEP1
167.191	0.800732	0.173833	4.60633	4.09845e-06	1.24732e-05	FKBP5	FOS.tr_0_vs_FOS.fl_0	FOS.tr_0	FOS.fl_0	FKBP5
617.418	0.374533	0.109725	3.41337	0.000641647	0.00144395	BRPF3	FOS.tr_0_vs_FOS.fl_0	FOS.tr_0	FOS.fl_0	BRPF3
182.312	0.539453	0.160698	3.35695	0.000788087	0.00174646	TMEM14A	FOS.tr_0_vs_FOS.fl_0	FOS.tr_0	FOS.fl_0	TMEM14A
252.224	-0.654126	0.144397	-4.53006	5.89664e-06	1.76135e-05	EFHC1	FOS.tr_0_vs_FOS.fl_0	FOS.tr_0	FOS.fl_0	EFHC1
15383.3	-0.469639	0.061535	-7.63206	2.31034e-14	1.46225e-13	HSP90AB1	FOS.tr_0_vs_FOS.fl_0	FOS.tr_0	FOS.fl_0	HSP90AB1
927.29	0.234082	0.086152	2.71708	0.00658598	0.0124761	CDC5L	FOS.tr_0_vs_FOS.fl_0	FOS.tr_0	FOS.fl_0	CDC5L
879.008	-1.19695	0.101797	-11.7581	6.41345e-32	9.85411e-31	ITPR3	FOS.tr_0_vs_FOS.fl_0	FOS.tr_0	FOS.fl_0	ITPR3
91.6307	-1.01561	0.204431	-4.96797	6.76573e-07	2.24726e-06	ZNF184	FOS.tr_0_vs_FOS.fl_0	FOS.tr_0	FOS.fl_0	ZNF184
2762.98	2.7817	0.0792073	35.1192	3.43773e-270	1.6312e-267	DSP	FOS.tr_0_vs_FOS.fl_0	FOS.tr_0	FOS.fl_0	DSP
372.404	1.11738	0.117603	9.50126	2.07368e-21	1.96908e-20	SIRT1	FOS.tr_0_vs_FOS.fl_0	FOS.tr_0	FOS.fl_0	SIRT1
1390.18	0.22642	0.0825165	2.74393	0.00607082	0.0115632	HNRNPH3	FOS.tr_0_vs_FOS.fl_0	FOS.tr_0	FOS.fl_0	HNRNPH3
287.882	-0.410702	0.128142	-3.20506	0.00135034	0.00286985	IFT74	FOS.tr_0_vs_FOS.fl_0	FOS.tr_0	FOS.fl_0	IFT74
314.31	-0.440554	0.117823	-3.73911	0.000184672	0.000453472	JAK2	FOS.tr_0_vs_FOS.fl_0	FOS.tr_0	FOS.fl_0	JAK2
2335.14	1.02174	0.074273	13.7566	4.64869e-43	1.08534e-41	ABL1	FOS.tr_0_vs_FOS.fl_0	FOS.tr_0	FOS.fl_0	ABL1
2288.8	0.489046	0.070095	6.9769	3.01763e-12	1.62387e-11	SH3GLB1	FOS.tr_0_vs_FOS.fl_0	FOS.tr_0	FOS.fl_0	SH3GLB1
75.4009	1.79573	0.238166	7.5398	4.70677e-14	2.92167e-13	SYDE2	FOS.tr_0_vs_FOS.fl_0	FOS.tr_0	FOS.fl_0	SYDE2
128.957	1.28642	0.177358	7.25323	4.06947e-13	2.35568e-12	PCSK5	FOS.tr_0_vs_FOS.fl_0	FOS.tr_0	FOS.fl_0	PCSK5
2372.28	-0.983009	0.308612	-3.18525	0.00144627	0.00305963	SCD	FOS.tr_0_vs_FOS.fl_0	FOS.tr_0	FOS.fl_0	SCD
380.492	0.332016	0.116811	2.84233	0.0044785	0.0087387	TMED1	FOS.tr_0_vs_FOS.fl_0	FOS.tr_0	FOS.fl_0	TMED1
859.015	2.92083	0.103262	28.2856	5.19197e-176	1.10213e-173	ABLIM1	FOS.tr_0_vs_FOS.fl_0	FOS.tr_0	FOS.fl_0	ABLIM1
5727.94	-2.15054	0.0997621	-21.5566	4.58641e-103	3.85378e-101	NRP1	FOS.tr_0_vs_FOS.fl_0	FOS.tr_0	FOS.fl_0	NRP1
13.4543	-1.20102	0.526475	-2.28125	0.0225338	0.0384047	HSD17B7P2	FOS.tr_0_vs_FOS.fl_0	FOS.tr_0	FOS.fl_0	HSD17B7P2
77.7425	-1.24323	0.225925	-5.50282	3.73774e-08	1.42758e-07	PRTFDC1	FOS.tr_0_vs_FOS.fl_0	FOS.tr_0	FOS.fl_0	PRTFDC1
3.91864	4.36769	1.41351	3.08997	0.00200178	0.00414247	PALMD	FOS.tr_0_vs_FOS.fl_0	FOS.tr_0	FOS.fl_0	PALMD
19.8319	3.26944	0.562645	5.81085	6.21581e-09	2.56996e-08	TSPAN15	FOS.tr_0_vs_FOS.fl_0	FOS.tr_0	FOS.fl_0	TSPAN15
178.595	-0.507323	0.15229	-3.33129	0.000864433	0.00189895	MACROH2A2	FOS.tr_0_vs_FOS.fl_0	FOS.tr_0	FOS.fl_0	MACROH2A2
1270.77	-0.23977	0.0830035	-2.88867	0.00386876	0.00762796	WASHC2A	FOS.tr_0_vs_FOS.fl_0	FOS.tr_0	FOS.fl_0	WASHC2A
133.964	1.58829	0.183738	8.64432	5.41256e-18	4.27414e-17	MAST3	FOS.tr_0_vs_FOS.fl_0	FOS.tr_0	FOS.fl_0	MAST3
230.077	-0.458865	0.140451	-3.26709	0.00108657	0.00235109	MZF1	FOS.tr_0_vs_FOS.fl_0	FOS.tr_0	FOS.fl_0	MZF1
3185.6	-0.517835	0.0722684	-7.16544	7.75389e-13	4.39387e-12	MYO9B	FOS.tr_0_vs_FOS.fl_0	FOS.tr_0	FOS.fl_0	MYO9B
1994.27	0.534822	0.078466	6.81598	9.36257e-12	4.85368e-11	PSMD8	FOS.tr_0_vs_FOS.fl_0	FOS.tr_0	FOS.fl_0	PSMD8
474.977	0.274071	0.106761	2.56715	0.0102538	0.0187514	FBXL19	FOS.tr_0_vs_FOS.fl_0	FOS.tr_0	FOS.fl_0	FBXL19
179.272	-3.90054	0.23994	-16.2563	2.01596e-59	7.52858e-58	STX1B	FOS.tr_0_vs_FOS.fl_0	FOS.tr_0	FOS.fl_0	STX1B
181.117	-2.14759	0.168111	-12.7748	2.26731e-37	4.28822e-36	HSD3B7	FOS.tr_0_vs_FOS.fl_0	FOS.tr_0	FOS.fl_0	HSD3B7
514.434	0.452116	0.0995829	4.5401	5.62282e-06	1.6833e-05	SETD1A	FOS.tr_0_vs_FOS.fl_0	FOS.tr_0	FOS.fl_0	SETD1A
2419.78	-0.811311	0.0772901	-10.497	8.92148e-26	1.05598e-24	CIRBP	FOS.tr_0_vs_FOS.fl_0	FOS.tr_0	FOS.fl_0	CIRBP
650.108	-0.263799	0.105332	-2.50445	0.0122642	0.02208	ATP5F1D	FOS.tr_0_vs_FOS.fl_0	FOS.tr_0	FOS.fl_0	ATP5F1D
189.709	-1.24391	0.175307	-7.09562	1.28777e-12	7.13448e-12	PRKY	FOS.tr_0_vs_FOS.fl_0	FOS.tr_0	FOS.fl_0	PRKY
3273.96	-0.17476	0.0748643	-2.33436	0.019577	0.0337432	HNRNPM	FOS.tr_0_vs_FOS.fl_0	FOS.tr_0	FOS.fl_0	HNRNPM
189.407	0.577234	0.149304	3.86617	0.000110557	0.000279563	MARCHF2	FOS.tr_0_vs_FOS.fl_0	FOS.tr_0	FOS.fl_0	MARCHF2
451.394	-0.5138	0.105236	-4.88234	1.04835e-06	3.39686e-06	NDUFB7	FOS.tr_0_vs_FOS.fl_0	FOS.tr_0	FOS.fl_0	NDUFB7
742.701	0.328009	0.0964341	3.40138	0.000670465	0.00150523	TECR	FOS.tr_0_vs_FOS.fl_0	FOS.tr_0	FOS.fl_0	TECR
735.722	-1.0882	0.0948037	-11.4785	1.69206e-30	2.45928e-29	TIMM13	FOS.tr_0_vs_FOS.fl_0	FOS.tr_0	FOS.fl_0	TIMM13
399.598	-1.27157	0.117639	-10.809	3.11937e-27	3.94087e-26	MTAP	FOS.tr_0_vs_FOS.fl_0	FOS.tr_0	FOS.fl_0	MTAP
1424.56	0.203167	0.0770027	2.63844	0.00832894	0.0154538	CEP170B	FOS.tr_0_vs_FOS.fl_0	FOS.tr_0	FOS.fl_0	CEP170B
1961.54	-0.190231	0.0753114	-2.52593	0.0115393	0.0208962	POLR2E	FOS.tr_0_vs_FOS.fl_0	FOS.tr_0	FOS.fl_0	POLR2E
716.842	-0.614581	0.0971081	-6.32883	2.47025e-10	1.13995e-09	POLRMT	FOS.tr_0_vs_FOS.fl_0	FOS.tr_0	FOS.fl_0	POLRMT
14.45	-1.19768	0.497361	-2.40808	0.0160368	0.0281906	IZUMO4	FOS.tr_0_vs_FOS.fl_0	FOS.tr_0	FOS.fl_0	IZUMO4
66.7253	1.47487	0.251664	5.8605	4.61487e-09	1.9278e-08	RASSF7	FOS.tr_0_vs_FOS.fl_0	FOS.tr_0	FOS.fl_0	RASSF7
372.643	0.590016	0.117072	5.03977	4.66094e-07	1.57708e-06	GADD45B	FOS.tr_0_vs_FOS.fl_0	FOS.tr_0	FOS.fl_0	GADD45B
141.388	1.40819	0.172848	8.14698	3.73137e-16	2.65893e-15	PALM	FOS.tr_0_vs_FOS.fl_0	FOS.tr_0	FOS.fl_0	PALM
1499.84	-0.205035	0.0935039	-2.19279	0.0283224	0.0472909	MKNK2	FOS.tr_0_vs_FOS.fl_0	FOS.tr_0	FOS.fl_0	MKNK2
91.025	-0.654161	0.20225	-3.23442	0.0012189	0.00261184	ARVCF	FOS.tr_0_vs_FOS.fl_0	FOS.tr_0	FOS.fl_0	ARVCF
368.64	-0.307787	0.124014	-2.48187	0.0130695	0.0234017	TRMT2A	FOS.tr_0_vs_FOS.fl_0	FOS.tr_0	FOS.fl_0	TRMT2A
770.806	-1.04998	0.107194	-9.79516	1.1811e-22	1.19166e-21	RANBP1	FOS.tr_0_vs_FOS.fl_0	FOS.tr_0	FOS.fl_0	RANBP1
565.229	-0.38228	0.0967106	-3.95283	7.72332e-05	0.000200001	ZDHHC8	FOS.tr_0_vs_FOS.fl_0	FOS.tr_0	FOS.fl_0	ZDHHC8
1895.07	0.731312	0.0817099	8.95011	3.55134e-19	3.0107e-18	MED15	FOS.tr_0_vs_FOS.fl_0	FOS.tr_0	FOS.fl_0	MED15
579.232	0.572812	0.0968709	5.91315	3.35632e-09	1.41785e-08	SNAP29	FOS.tr_0_vs_FOS.fl_0	FOS.tr_0	FOS.fl_0	SNAP29
838.178	0.789699	0.0885729	8.91581	4.84281e-19	4.07559e-18	CRKL	FOS.tr_0_vs_FOS.fl_0	FOS.tr_0	FOS.fl_0	CRKL
932.435	-0.199568	0.091174	-2.18887	0.0286062	0.0477352	SMARCB1	FOS.tr_0_vs_FOS.fl_0	FOS.tr_0	FOS.fl_0	SMARCB1
99.5822	-3.07329	0.244912	-12.5485	4.04889e-36	7.30656e-35	P2RX6	FOS.tr_0_vs_FOS.fl_0	FOS.tr_0	FOS.fl_0	P2RX6
39.6977	-3.93074	0.475412	-8.26808	1.36132e-16	9.93762e-16	SLC7A4	FOS.tr_0_vs_FOS.fl_0	FOS.tr_0	FOS.fl_0	SLC7A4
1498.69	1.06613	0.0833498	12.7911	1.83885e-37	3.49424e-36	BCL2L13	FOS.tr_0_vs_FOS.fl_0	FOS.tr_0	FOS.fl_0	BCL2L13
792.024	0.687224	0.0918759	7.47992	7.43663e-14	4.56874e-13	CABIN1	FOS.tr_0_vs_FOS.fl_0	FOS.tr_0	FOS.fl_0	CABIN1
142.731	1.0223	0.189172	5.40408	6.51429e-08	2.42658e-07	TBC1D10A	FOS.tr_0_vs_FOS.fl_0	FOS.tr_0	FOS.fl_0	TBC1D10A
1610.89	0.492653	0.0759179	6.48928	8.62493e-11	4.14372e-10	SF3A1	FOS.tr_0_vs_FOS.fl_0	FOS.tr_0	FOS.fl_0	SF3A1
13.8176	2.39134	0.584899	4.08846	4.34245e-05	0.00011618	GGT5	FOS.tr_0_vs_FOS.fl_0	FOS.tr_0	FOS.fl_0	GGT5
249.619	-0.464501	0.138485	-3.35417	0.000796045	0.00176312	RNF215	FOS.tr_0_vs_FOS.fl_0	FOS.tr_0	FOS.fl_0	RNF215
509.992	0.411973	0.111545	3.69334	0.000221324	0.000535808	PPIL2	FOS.tr_0_vs_FOS.fl_0	FOS.tr_0	FOS.fl_0	PPIL2
621.095	-0.91635	0.096406	-9.50512	1.99824e-21	1.9008e-20	SNRPD3	FOS.tr_0_vs_FOS.fl_0	FOS.tr_0	FOS.fl_0	SNRPD3
1611.03	-0.795732	0.0896412	-8.87686	6.87768e-19	5.72537e-18	PES1	FOS.tr_0_vs_FOS.fl_0	FOS.tr_0	FOS.fl_0	PES1
1887.57	0.222889	0.0702353	3.17347	0.00150631	0.00317415	MAPK1	FOS.tr_0_vs_FOS.fl_0	FOS.tr_0	FOS.fl_0	MAPK1
1188.26	-0.336145	0.0805263	-4.17436	2.98828e-05	8.15459e-05	PPM1F	FOS.tr_0_vs_FOS.fl_0	FOS.tr_0	FOS.fl_0	PPM1F
328.541	-0.759334	0.118471	-6.40944	1.46051e-10	6.87554e-10	SLC35E4	FOS.tr_0_vs_FOS.fl_0	FOS.tr_0	FOS.fl_0	SLC35E4
5.54042	-3.9989	1.22348	-3.26847	0.00108129	0.00234059	CYTH4	FOS.tr_0_vs_FOS.fl_0	FOS.tr_0	FOS.fl_0	CYTH4
19.1212	-1.23547	0.437697	-2.82266	0.00476264	0.00924505	MFNG	FOS.tr_0_vs_FOS.fl_0	FOS.tr_0	FOS.fl_0	MFNG
925.17	-1.57096	0.0956508	-16.4239	1.29017e-60	4.93231e-59	CARD10	FOS.tr_0_vs_FOS.fl_0	FOS.tr_0	FOS.fl_0	CARD10
29.9021	2.62249	0.442137	5.93139	3.00374e-09	1.27223e-08	GRK3	FOS.tr_0_vs_FOS.fl_0	FOS.tr_0	FOS.fl_0	GRK3
740.979	0.254701	0.0942408	2.70266	0.00687865	0.0129824	GGA1	FOS.tr_0_vs_FOS.fl_0	FOS.tr_0	FOS.fl_0	GGA1
24.0717	1.20658	0.403588	2.98963	0.00279312	0.00564467	SH3BP1	FOS.tr_0_vs_FOS.fl_0	FOS.tr_0	FOS.fl_0	SH3BP1
11326	-0.909365	0.0716208	-12.6969	6.14851e-37	1.14675e-35	LGALS1	FOS.tr_0_vs_FOS.fl_0	FOS.tr_0	FOS.fl_0	LGALS1
450.558	-0.40206	0.104129	-3.86118	0.000112841	0.000285026	HPS4	FOS.tr_0_vs_FOS.fl_0	FOS.tr_0	FOS.fl_0	HPS4
111.383	2.03302	0.226193	8.98801	2.51736e-19	2.14881e-18	PIK3IP1	FOS.tr_0_vs_FOS.fl_0	FOS.tr_0	FOS.fl_0	PIK3IP1
224.951	-1.31358	0.142731	-9.20318	3.47522e-20	3.10269e-19	PATZ1	FOS.tr_0_vs_FOS.fl_0	FOS.tr_0	FOS.fl_0	PATZ1
1508.41	0.255373	0.0776626	3.28824	0.00100817	0.00219233	TRIOBP	FOS.tr_0_vs_FOS.fl_0	FOS.tr_0	FOS.fl_0	TRIOBP
637.484	0.468845	0.0963393	4.8666	1.13535e-06	3.66847e-06	TFIP11	FOS.tr_0_vs_FOS.fl_0	FOS.tr_0	FOS.fl_0	TFIP11
359.325	-0.655609	0.123211	-5.32103	1.03181e-07	3.74997e-07	GCAT	FOS.tr_0_vs_FOS.fl_0	FOS.tr_0	FOS.fl_0	GCAT
1721.42	-1.0481	0.0761766	-13.7588	4.51118e-43	1.0563e-41	EIF3L	FOS.tr_0_vs_FOS.fl_0	FOS.tr_0	FOS.fl_0	EIF3L
1424.28	-0.583872	0.0824667	-7.08009	1.44059e-12	7.95656e-12	SNU13	FOS.tr_0_vs_FOS.fl_0	FOS.tr_0	FOS.fl_0	SNU13
2173.35	-0.21442	0.0859101	-2.49587	0.0125649	0.0225508	MICALL1	FOS.tr_0_vs_FOS.fl_0	FOS.tr_0	FOS.fl_0	MICALL1
503.169	-0.313947	0.109024	-2.87962	0.00398152	0.0078357	POLR2F	FOS.tr_0_vs_FOS.fl_0	FOS.tr_0	FOS.fl_0	POLR2F
106.148	0.650175	0.200048	3.25009	0.0011537	0.00248394	CCDC134	FOS.tr_0_vs_FOS.fl_0	FOS.tr_0	FOS.fl_0	CCDC134
179.959	0.473996	0.147829	3.20638	0.00134415	0.00285821	PICK1	FOS.tr_0_vs_FOS.fl_0	FOS.tr_0	FOS.fl_0	PICK1
500.372	0.693545	0.102669	6.75513	1.42705e-11	7.29024e-11	TTC28	FOS.tr_0_vs_FOS.fl_0	FOS.tr_0	FOS.fl_0	TTC28
21.197	-2.00985	0.474232	-4.23811	2.25414e-05	6.24416e-05	CENPM	FOS.tr_0_vs_FOS.fl_0	FOS.tr_0	FOS.fl_0	CENPM
955.561	-0.781498	0.0889694	-8.78391	1.57895e-18	1.28848e-17	KDELR3	FOS.tr_0_vs_FOS.fl_0	FOS.tr_0	FOS.fl_0	KDELR3
486.45	0.580712	0.102785	5.64975	1.60677e-08	6.36435e-08	TCF20	FOS.tr_0_vs_FOS.fl_0	FOS.tr_0	FOS.fl_0	TCF20
272.195	-0.59438	0.126226	-4.70887	2.49098e-06	7.7596e-06	CBY1	FOS.tr_0_vs_FOS.fl_0	FOS.tr_0	FOS.fl_0	CBY1
649.798	-0.788076	0.0993604	-7.93149	2.16531e-15	1.47272e-14	TOMM22	FOS.tr_0_vs_FOS.fl_0	FOS.tr_0	FOS.fl_0	TOMM22
2375.14	-1.31121	0.0915708	-14.3191	1.66243e-46	4.35388e-45	XBP1	FOS.tr_0_vs_FOS.fl_0	FOS.tr_0	FOS.fl_0	XBP1
1579.92	-0.314348	0.0814564	-3.85909	0.000113809	0.000287337	RTCB	FOS.tr_0_vs_FOS.fl_0	FOS.tr_0	FOS.fl_0	RTCB
1132.27	0.340545	0.0903808	3.76789	0.000164634	0.000406932	JOSD1	FOS.tr_0_vs_FOS.fl_0	FOS.tr_0	FOS.fl_0	JOSD1
186.178	0.502037	0.152858	3.28433	0.00102224	0.00222052	RAB36	FOS.tr_0_vs_FOS.fl_0	FOS.tr_0	FOS.fl_0	RAB36
5213.51	1.08821	0.0829034	13.1262	2.32929e-39	4.73876e-38	TIMP3	FOS.tr_0_vs_FOS.fl_0	FOS.tr_0	FOS.fl_0	TIMP3
1375.64	0.636201	0.0813174	7.82367	5.13052e-15	3.38946e-14	PPP6R2	FOS.tr_0_vs_FOS.fl_0	FOS.tr_0	FOS.fl_0	PPP6R2
1190.56	0.768024	0.0982266	7.8189	5.32861e-15	3.51889e-14	SUN2	FOS.tr_0_vs_FOS.fl_0	FOS.tr_0	FOS.fl_0	SUN2
2692.27	0.45199	0.0688011	6.56952	5.04777e-11	2.48431e-10	CYB5R3	FOS.tr_0_vs_FOS.fl_0	FOS.tr_0	FOS.fl_0	CYB5R3
1370.46	-0.21557	0.0825798	-2.61045	0.00904242	0.016676	LMF2	FOS.tr_0_vs_FOS.fl_0	FOS.tr_0	FOS.fl_0	LMF2
1647.69	-0.929224	0.0913551	-10.1716	2.65602e-24	2.90308e-23	PACSIN2	FOS.tr_0_vs_FOS.fl_0	FOS.tr_0	FOS.fl_0	PACSIN2
123.791	-0.736699	0.177692	-4.14595	3.38413e-05	9.16967e-05	TTLL1	FOS.tr_0_vs_FOS.fl_0	FOS.tr_0	FOS.fl_0	TTLL1
1895.35	1.10834	0.0747224	14.8328	8.9908e-50	2.5182e-48	AP1B1	FOS.tr_0_vs_FOS.fl_0	FOS.tr_0	FOS.fl_0	AP1B1
498.824	-0.580469	0.101993	-5.69128	1.2609e-08	5.0577e-08	HMGXB4	FOS.tr_0_vs_FOS.fl_0	FOS.tr_0	FOS.fl_0	HMGXB4
647.52	0.344069	0.0969285	3.54972	0.000385637	0.000899187	TOM1	FOS.tr_0_vs_FOS.fl_0	FOS.tr_0	FOS.fl_0	TOM1
202.956	-0.763167	0.149009	-5.12161	3.02944e-07	1.04454e-06	NEFH	FOS.tr_0_vs_FOS.fl_0	FOS.tr_0	FOS.fl_0	NEFH
1334.3	-2.90495	0.589233	-4.93005	8.22085e-07	2.70171e-06	HMOX1	FOS.tr_0_vs_FOS.fl_0	FOS.tr_0	FOS.fl_0	HMOX1
210.015	-0.575385	0.140605	-4.0922	4.27306e-05	0.0001144	MCAT	FOS.tr_0_vs_FOS.fl_0	FOS.tr_0	FOS.fl_0	MCAT
387.985	-1.6132	0.136221	-11.8426	2.35177e-32	3.69078e-31	MCM5	FOS.tr_0_vs_FOS.fl_0	FOS.tr_0	FOS.fl_0	MCM5
381.406	0.399834	0.114029	3.50642	0.000454183	0.00104631	ARSA	FOS.tr_0_vs_FOS.fl_0	FOS.tr_0	FOS.fl_0	ARSA
2385.43	-0.291353	0.0786853	-3.70277	0.00021326	0.000517995	TSPO	FOS.tr_0_vs_FOS.fl_0	FOS.tr_0	FOS.fl_0	TSPO
565.072	-1.516	0.11235	-13.4935	1.70852e-41	3.69485e-40	TTLL12	FOS.tr_0_vs_FOS.fl_0	FOS.tr_0	FOS.fl_0	TTLL12
26993.4	-1.41661	0.059022	-24.0013	2.69423e-127	3.26812e-125	RPL3	FOS.tr_0_vs_FOS.fl_0	FOS.tr_0	FOS.fl_0	RPL3
184.606	0.435365	0.151955	2.8651	0.00416877	0.00817488	ZMAT5	FOS.tr_0_vs_FOS.fl_0	FOS.tr_0	FOS.fl_0	ZMAT5
400.498	-1.04218	0.118896	-8.76547	1.86003e-18	1.51097e-17	SYNGR1	FOS.tr_0_vs_FOS.fl_0	FOS.tr_0	FOS.fl_0	SYNGR1
331.582	-0.416713	0.114765	-3.63101	0.000282319	0.000671579	TAB1	FOS.tr_0_vs_FOS.fl_0	FOS.tr_0	FOS.fl_0	TAB1
902.633	0.246574	0.0830443	2.96919	0.00298586	0.00600484	ASCC2	FOS.tr_0_vs_FOS.fl_0	FOS.tr_0	FOS.fl_0	ASCC2
860.441	1.15541	0.0926035	12.477	9.97211e-36	1.77965e-34	MTMR3	FOS.tr_0_vs_FOS.fl_0	FOS.tr_0	FOS.fl_0	MTMR3
762.979	-0.404178	0.0906705	-4.45765	8.28618e-06	2.42615e-05	MIEF1	FOS.tr_0_vs_FOS.fl_0	FOS.tr_0	FOS.fl_0	MIEF1
54.4882	1.18208	0.287007	4.11865	3.81098e-05	0.000102576	APOL1	FOS.tr_0_vs_FOS.fl_0	FOS.tr_0	FOS.fl_0	APOL1
223.828	-2.2767	0.167933	-13.5572	7.1808e-42	1.58262e-40	PNPLA3	FOS.tr_0_vs_FOS.fl_0	FOS.tr_0	FOS.fl_0	PNPLA3
29514.2	0.521364	0.0732047	7.122	1.06375e-12	5.9485e-12	MYH9	FOS.tr_0_vs_FOS.fl_0	FOS.tr_0	FOS.fl_0	MYH9
445.889	-0.485267	0.110846	-4.37783	1.19867e-05	3.44096e-05	SAMM50	FOS.tr_0_vs_FOS.fl_0	FOS.tr_0	FOS.fl_0	SAMM50
680.918	-0.669747	0.0927056	-7.22445	5.03117e-13	2.8906e-12	TXN2	FOS.tr_0_vs_FOS.fl_0	FOS.tr_0	FOS.fl_0	TXN2
246.341	-0.373347	0.139168	-2.6827	0.00730307	0.0137064	FOXRED2	FOS.tr_0_vs_FOS.fl_0	FOS.tr_0	FOS.fl_0	FOXRED2
3069.37	-0.962568	0.0732792	-13.1356	2.05804e-39	4.19751e-38	EIF3D	FOS.tr_0_vs_FOS.fl_0	FOS.tr_0	FOS.fl_0	EIF3D
365.462	0.865551	0.118739	7.28951	3.11094e-13	1.82107e-12	TNRC6B	FOS.tr_0_vs_FOS.fl_0	FOS.tr_0	FOS.fl_0	TNRC6B
435.171	-0.848636	0.113094	-7.5038	6.19929e-14	3.82313e-13	IFT27	FOS.tr_0_vs_FOS.fl_0	FOS.tr_0	FOS.fl_0	IFT27
11.3666	5.94752	1.27526	4.66377	3.10469e-06	9.5752e-06	CSF2RB	FOS.tr_0_vs_FOS.fl_0	FOS.tr_0	FOS.fl_0	CSF2RB
319.284	0.614042	0.118359	5.18798	2.12585e-07	7.46221e-07	SLC25A17	FOS.tr_0_vs_FOS.fl_0	FOS.tr_0	FOS.fl_0	SLC25A17
7.34813	5.30486	1.31144	4.04507	5.23085e-05	0.000138775	IL2RB	FOS.tr_0_vs_FOS.fl_0	FOS.tr_0	FOS.fl_0	IL2RB
417.99	-0.381344	0.113014	-3.37432	0.000739988	0.0016475	RBX1	FOS.tr_0_vs_FOS.fl_0	FOS.tr_0	FOS.fl_0	RBX1
1525.07	1.05882	0.0860655	12.3024	8.78808e-35	1.51472e-33	EP300	FOS.tr_0_vs_FOS.fl_0	FOS.tr_0	FOS.fl_0	EP300
2467.69	-0.477297	0.0792793	-6.02045	1.7393e-09	7.51476e-09	RANGAP1	FOS.tr_0_vs_FOS.fl_0	FOS.tr_0	FOS.fl_0	RANGAP1
4307.69	-0.381693	0.0689151	-5.5386	3.04906e-08	1.17626e-07	ZC3H7B	FOS.tr_0_vs_FOS.fl_0	FOS.tr_0	FOS.fl_0	ZC3H7B
235.344	-0.553551	0.140999	-3.92594	8.63925e-05	0.000222044	PHF5A	FOS.tr_0_vs_FOS.fl_0	FOS.tr_0	FOS.fl_0	PHF5A
1484.86	0.529485	0.0765864	6.91356	4.72635e-12	2.50001e-11	ACO2	FOS.tr_0_vs_FOS.fl_0	FOS.tr_0	FOS.fl_0	ACO2
900.34	-0.396694	0.0962338	-4.12219	3.75283e-05	0.000101143	POLR3H	FOS.tr_0_vs_FOS.fl_0	FOS.tr_0	FOS.fl_0	POLR3H
346.448	-0.578568	0.112872	-5.1259	2.96126e-07	1.0219e-06	TRMU	FOS.tr_0_vs_FOS.fl_0	FOS.tr_0	FOS.fl_0	TRMU
536.352	-0.335428	0.0989285	-3.39061	0.000697364	0.00156044	PMM1	FOS.tr_0_vs_FOS.fl_0	FOS.tr_0	FOS.fl_0	PMM1
1090.21	-0.221287	0.0887878	-2.49232	0.0126913	0.0227726	DESI1	FOS.tr_0_vs_FOS.fl_0	FOS.tr_0	FOS.fl_0	DESI1
1065.53	-0.738878	0.0814164	-9.0753	1.13369e-19	9.79114e-19	CERK	FOS.tr_0_vs_FOS.fl_0	FOS.tr_0	FOS.fl_0	CERK
485.335	-0.320528	0.106661	-3.00511	0.00265488	0.00537944	ZBED4	FOS.tr_0_vs_FOS.fl_0	FOS.tr_0	FOS.fl_0	ZBED4
646.586	-0.349061	0.0987604	-3.53443	0.000408661	0.000948758	FKBP3	FOS.tr_0_vs_FOS.fl_0	FOS.tr_0	FOS.fl_0	FKBP3
234.364	-0.651221	0.13193	-4.93611	7.96955e-07	2.62286e-06	SDR39U1	FOS.tr_0_vs_FOS.fl_0	FOS.tr_0	FOS.fl_0	SDR39U1
713.246	0.255415	0.0949479	2.69005	0.00714416	0.0134395	RBM23	FOS.tr_0_vs_FOS.fl_0	FOS.tr_0	FOS.fl_0	RBM23
1214.93	-0.602133	0.080741	-7.45758	8.81237e-14	5.37912e-13	PRMT5	FOS.tr_0_vs_FOS.fl_0	FOS.tr_0	FOS.fl_0	PRMT5
26.5556	-1.76277	0.400813	-4.39799	1.09259e-05	3.14763e-05	POLE2	FOS.tr_0_vs_FOS.fl_0	FOS.tr_0	FOS.fl_0	POLE2
578.949	0.680374	0.111501	6.10198	1.04761e-09	4.59768e-09	SOS2	FOS.tr_0_vs_FOS.fl_0	FOS.tr_0	FOS.fl_0	SOS2
54.7928	0.632547	0.26	2.43287	0.0149796	0.0265062	CDKL1	FOS.tr_0_vs_FOS.fl_0	FOS.tr_0	FOS.fl_0	CDKL1
1389.29	0.656179	0.075807	8.65591	4.89e-18	3.86907e-17	PYGL	FOS.tr_0_vs_FOS.fl_0	FOS.tr_0	FOS.fl_0	PYGL
9.15884	2.53617	0.723061	3.50755	0.000452259	0.00104218	TRIM9	FOS.tr_0_vs_FOS.fl_0	FOS.tr_0	FOS.fl_0	TRIM9
849.593	-0.608553	0.0852088	-7.1419	9.20484e-13	5.18331e-12	GNPNAT1	FOS.tr_0_vs_FOS.fl_0	FOS.tr_0	FOS.fl_0	GNPNAT1
43.7812	-1.98787	0.337337	-5.89283	3.79643e-09	1.59666e-08	CDKN3	FOS.tr_0_vs_FOS.fl_0	FOS.tr_0	FOS.fl_0	CDKN3
68.2316	-0.838119	0.248819	-3.36839	0.000756086	0.00168085	PLEK2	FOS.tr_0_vs_FOS.fl_0	FOS.tr_0	FOS.fl_0	PLEK2
106.184	0.625035	0.186816	3.34573	0.00082065	0.00181091	PIGH	FOS.tr_0_vs_FOS.fl_0	FOS.tr_0	FOS.fl_0	PIGH
895.532	-0.40418	0.0956472	-4.22574	2.38157e-05	6.57458e-05	PSMA3	FOS.tr_0_vs_FOS.fl_0	FOS.tr_0	FOS.fl_0	PSMA3
622.431	-0.338052	0.0974211	-3.47001	0.00052044	0.00118944	VTI1B	FOS.tr_0_vs_FOS.fl_0	FOS.tr_0	FOS.fl_0	VTI1B
191.414	-1.1968	0.149536	-8.00338	1.21049e-15	8.34209e-15	TIMM9	FOS.tr_0_vs_FOS.fl_0	FOS.tr_0	FOS.fl_0	TIMM9
303.999	-0.337988	0.118543	-2.85118	0.0043558	0.00851576	KIAA0586	FOS.tr_0_vs_FOS.fl_0	FOS.tr_0	FOS.fl_0	KIAA0586
1120.57	-0.213773	0.0795848	-2.68611	0.00722903	0.0135801	AHSA1	FOS.tr_0_vs_FOS.fl_0	FOS.tr_0	FOS.fl_0	AHSA1
618.972	0.571298	0.104987	5.44161	5.28019e-08	1.98706e-07	RIN3	FOS.tr_0_vs_FOS.fl_0	FOS.tr_0	FOS.fl_0	RIN3
3333.82	2.24005	0.0683804	32.7586	2.28743e-235	7.68816e-233	LGMN	FOS.tr_0_vs_FOS.fl_0	FOS.tr_0	FOS.fl_0	LGMN
136.428	0.425301	0.172334	2.46788	0.0135915	0.0242583	ALKBH1	FOS.tr_0_vs_FOS.fl_0	FOS.tr_0	FOS.fl_0	ALKBH1
1025.74	-0.25598	0.0892452	-2.86828	0.00412709	0.00810299	SNW1	FOS.tr_0_vs_FOS.fl_0	FOS.tr_0	FOS.fl_0	SNW1
474.687	-0.555279	0.112833	-4.92125	8.59926e-07	2.82033e-06	DHRS7	FOS.tr_0_vs_FOS.fl_0	FOS.tr_0	FOS.fl_0	DHRS7
696.389	0.480567	0.0965618	4.97678	6.4652e-07	2.15235e-06	PPM1A	FOS.tr_0_vs_FOS.fl_0	FOS.tr_0	FOS.fl_0	PPM1A
251.322	-1.21511	0.148903	-8.16037	3.34e-16	2.38637e-15	SIX4	FOS.tr_0_vs_FOS.fl_0	FOS.tr_0	FOS.fl_0	SIX4
63.193	-0.904296	0.243593	-3.71233	0.000205361	0.000500694	CEP128	FOS.tr_0_vs_FOS.fl_0	FOS.tr_0	FOS.fl_0	CEP128
748.02	-0.733597	0.094008	-7.80356	6.01868e-15	3.96324e-14	ERH	FOS.tr_0_vs_FOS.fl_0	FOS.tr_0	FOS.fl_0	ERH
4470.34	0.335562	0.0757327	4.43087	9.38519e-06	2.7301e-05	HIF1A	FOS.tr_0_vs_FOS.fl_0	FOS.tr_0	FOS.fl_0	HIF1A
730.056	1.81893	0.0990567	18.3625	2.62025e-75	1.3169e-73	SUSD6	FOS.tr_0_vs_FOS.fl_0	FOS.tr_0	FOS.fl_0	SUSD6
3864.09	-0.381328	0.082153	-4.64168	3.45585e-06	1.06015e-05	EIF5	FOS.tr_0_vs_FOS.fl_0	FOS.tr_0	FOS.fl_0	EIF5
833.281	-1.16962	0.0967935	-12.0837	1.28834e-33	2.12742e-32	MTHFD1	FOS.tr_0_vs_FOS.fl_0	FOS.tr_0	FOS.fl_0	MTHFD1
457.566	-0.716315	0.116441	-6.15172	7.6647e-10	3.40271e-09	TELO2	FOS.tr_0_vs_FOS.fl_0	FOS.tr_0	FOS.fl_0	TELO2
1201.31	1.07779	0.0919183	11.7255	9.43807e-32	1.42971e-30	PCNX1	FOS.tr_0_vs_FOS.fl_0	FOS.tr_0	FOS.fl_0	PCNX1
330.155	0.410172	0.126225	3.24954	0.00115594	0.00248782	GSKIP	FOS.tr_0_vs_FOS.fl_0	FOS.tr_0	FOS.fl_0	GSKIP
105.89	-0.875229	0.201184	-4.35039	1.35896e-05	3.87488e-05	VRK1	FOS.tr_0_vs_FOS.fl_0	FOS.tr_0	FOS.fl_0	VRK1
59.7895	1.13867	0.262544	4.33707	1.44397e-05	4.10423e-05	PAPLN	FOS.tr_0_vs_FOS.fl_0	FOS.tr_0	FOS.fl_0	PAPLN
58.0621	-1.74238	0.270039	-6.45233	1.10147e-10	5.24654e-10	C14orf93	FOS.tr_0_vs_FOS.fl_0	FOS.tr_0	FOS.fl_0	C14orf93
1658.42	-0.23772	0.078071	-3.04491	0.00232747	0.00475786	PSMB5	FOS.tr_0_vs_FOS.fl_0	FOS.tr_0	FOS.fl_0	PSMB5
211.841	-1.06298	0.145652	-7.29809	2.91873e-13	1.7154e-12	CCNB1IP1	FOS.tr_0_vs_FOS.fl_0	FOS.tr_0	FOS.fl_0	CCNB1IP1
2159.55	-0.892646	0.0750579	-11.8928	1.29071e-32	2.03548e-31	APEX1	FOS.tr_0_vs_FOS.fl_0	FOS.tr_0	FOS.fl_0	APEX1
287.141	-0.407821	0.12826	-3.17963	0.00147463	0.00311431	EFS	FOS.tr_0_vs_FOS.fl_0	FOS.tr_0	FOS.fl_0	EFS
1200.48	0.98439	0.0925571	10.6355	2.03745e-26	2.46219e-25	ARHGAP5	FOS.tr_0_vs_FOS.fl_0	FOS.tr_0	FOS.fl_0	ARHGAP5
567.5	-0.401239	0.104723	-3.83142	0.000127407	0.000319319	CINP	FOS.tr_0_vs_FOS.fl_0	FOS.tr_0	FOS.fl_0	CINP
1355.08	0.884807	0.0774696	11.4214	3.27104e-30	4.70336e-29	CHD8	FOS.tr_0_vs_FOS.fl_0	FOS.tr_0	FOS.fl_0	CHD8
839.664	-0.992843	0.108322	-9.16567	4.92418e-20	4.35536e-19	PCK2	FOS.tr_0_vs_FOS.fl_0	FOS.tr_0	FOS.fl_0	PCK2
98.8518	0.585798	0.198758	2.94729	0.00320569	0.00641974	PRORP	FOS.tr_0_vs_FOS.fl_0	FOS.tr_0	FOS.fl_0	PRORP
1006.96	0.719617	0.0963118	7.47174	7.91411e-14	4.84916e-13	NFKBIA	FOS.tr_0_vs_FOS.fl_0	FOS.tr_0	FOS.fl_0	NFKBIA
135.214	-0.5446	0.16848	-3.23243	0.00122741	0.0026285	EMC9	FOS.tr_0_vs_FOS.fl_0	FOS.tr_0	FOS.fl_0	EMC9
1471.2	0.504503	0.0789331	6.39153	1.64239e-10	7.68687e-10	PSME2	FOS.tr_0_vs_FOS.fl_0	FOS.tr_0	FOS.fl_0	PSME2
194.522	0.34933	0.147862	2.36254	0.0181502	0.0315095	BRMS1L	FOS.tr_0_vs_FOS.fl_0	FOS.tr_0	FOS.fl_0	BRMS1L
24.2205	0.977301	0.412809	2.36744	0.0179115	0.0311386	REC8	FOS.tr_0_vs_FOS.fl_0	FOS.tr_0	FOS.fl_0	REC8
62.2684	0.837701	0.243725	3.43707	0.000588038	0.0013313	TM9SF1	FOS.tr_0_vs_FOS.fl_0	FOS.tr_0	FOS.fl_0	TM9SF1
793.121	-0.694526	0.0888871	-7.81357	5.55919e-15	3.66216e-14	GMPR2	FOS.tr_0_vs_FOS.fl_0	FOS.tr_0	FOS.fl_0	GMPR2
1394.1	-0.351739	0.0776272	-4.53113	5.86679e-06	1.75308e-05	PNN	FOS.tr_0_vs_FOS.fl_0	FOS.tr_0	FOS.fl_0	PNN
602.933	0.406299	0.0949579	4.27873	1.87965e-05	5.26556e-05	NFATC4	FOS.tr_0_vs_FOS.fl_0	FOS.tr_0	FOS.fl_0	NFATC4
1537.32	-3.07861	0.0869867	-35.3917	2.29219e-274	1.1929e-271	PLTP	FOS.tr_0_vs_FOS.fl_0	FOS.tr_0	FOS.fl_0	PLTP
316.687	-0.458899	0.11714	-3.91754	8.9458e-05	0.000229302	PCIF1	FOS.tr_0_vs_FOS.fl_0	FOS.tr_0	FOS.fl_0	PCIF1
3923.53	-0.727783	0.0828116	-8.78841	1.51685e-18	1.24031e-17	PYGB	FOS.tr_0_vs_FOS.fl_0	FOS.tr_0	FOS.fl_0	PYGB
549.243	-0.250276	0.0971526	-2.57611	0.00999184	0.0183222	ABHD12	FOS.tr_0_vs_FOS.fl_0	FOS.tr_0	FOS.fl_0	ABHD12
250.074	-0.452796	0.134341	-3.37049	0.000750358	0.00166927	PROCR	FOS.tr_0_vs_FOS.fl_0	FOS.tr_0	FOS.fl_0	PROCR
68.2112	-1.68981	0.249251	-6.77954	1.20557e-11	6.19804e-11	GINS1	FOS.tr_0_vs_FOS.fl_0	FOS.tr_0	FOS.fl_0	GINS1
180.928	0.345976	0.146161	2.36708	0.0179289	0.0311654	CD40	FOS.tr_0_vs_FOS.fl_0	FOS.tr_0	FOS.fl_0	CD40
890.348	-0.198769	0.0856591	-2.32047	0.0203156	0.034923	UQCC1	FOS.tr_0_vs_FOS.fl_0	FOS.tr_0	FOS.fl_0	UQCC1
462.458	-0.491886	0.109636	-4.48655	7.23868e-06	2.1366e-05	ZMYND8	FOS.tr_0_vs_FOS.fl_0	FOS.tr_0	FOS.fl_0	ZMYND8
455.793	-0.649677	0.103519	-6.27589	3.47631e-10	1.58607e-09	IFT52	FOS.tr_0_vs_FOS.fl_0	FOS.tr_0	FOS.fl_0	IFT52
435.014	0.709802	0.106437	6.66873	2.58019e-11	1.29596e-10	NDRG3	FOS.tr_0_vs_FOS.fl_0	FOS.tr_0	FOS.fl_0	NDRG3
253.191	-0.940445	0.177465	-5.29933	1.16231e-07	4.19969e-07	PABPC1L	FOS.tr_0_vs_FOS.fl_0	FOS.tr_0	FOS.fl_0	PABPC1L
788.089	-0.197203	0.0883923	-2.231	0.0256814	0.0432799	STK4	FOS.tr_0_vs_FOS.fl_0	FOS.tr_0	FOS.fl_0	STK4
116.073	1.67422	0.204041	8.20532	2.29978e-16	1.65783e-15	DOK5	FOS.tr_0_vs_FOS.fl_0	FOS.tr_0	FOS.fl_0	DOK5
257.086	-0.820742	0.136023	-6.03386	1.6009e-09	6.93221e-09	CSTF1	FOS.tr_0_vs_FOS.fl_0	FOS.tr_0	FOS.fl_0	CSTF1
530.563	-0.245567	0.0995379	-2.46707	0.0136225	0.0243057	RAE1	FOS.tr_0_vs_FOS.fl_0	FOS.tr_0	FOS.fl_0	RAE1
2483.76	-0.365906	0.0672214	-5.4433	5.23031e-08	1.96921e-07	TPD52L2	FOS.tr_0_vs_FOS.fl_0	FOS.tr_0	FOS.fl_0	TPD52L2
2294.88	0.562694	0.0712224	7.90052	2.77752e-15	1.87881e-14	DNAJC5	FOS.tr_0_vs_FOS.fl_0	FOS.tr_0	FOS.fl_0	DNAJC5
2225.22	0.407715	0.0719065	5.67007	1.42739e-08	5.68456e-08	CTSZ	FOS.tr_0_vs_FOS.fl_0	FOS.tr_0	FOS.fl_0	CTSZ
843.552	-0.215114	0.094087	-2.28633	0.0222347	0.0379349	PRELID3B	FOS.tr_0_vs_FOS.fl_0	FOS.tr_0	FOS.fl_0	PRELID3B
2039.91	-0.232594	0.0921023	-2.52539	0.0115571	0.020926	PSMA7	FOS.tr_0_vs_FOS.fl_0	FOS.tr_0	FOS.fl_0	PSMA7
9.63283	-4.21401	1.00825	-4.17953	2.92116e-05	7.97818e-05	NTSR1	FOS.tr_0_vs_FOS.fl_0	FOS.tr_0	FOS.fl_0	NTSR1
1354.04	0.421479	0.0753644	5.59255	2.23764e-08	8.75785e-08	DIDO1	FOS.tr_0_vs_FOS.fl_0	FOS.tr_0	FOS.fl_0	DIDO1
749.749	0.348925	0.0910907	3.83052	0.000127873	0.000320337	GID8	FOS.tr_0_vs_FOS.fl_0	FOS.tr_0	FOS.fl_0	GID8
16.8882	1.67433	0.485766	3.44678	0.000567318	0.00128764	SLC17A9	FOS.tr_0_vs_FOS.fl_0	FOS.tr_0	FOS.fl_0	SLC17A9
1913.54	-0.38142	0.0730133	-5.22397	1.75127e-07	6.21223e-07	ARFGAP1	FOS.tr_0_vs_FOS.fl_0	FOS.tr_0	FOS.fl_0	ARFGAP1
79.7114	-3.30492	0.283775	-11.6463	2.39632e-31	3.58293e-30	EEF1A2	FOS.tr_0_vs_FOS.fl_0	FOS.tr_0	FOS.fl_0	EEF1A2
292.873	0.469357	0.121807	3.85327	0.000116549	0.000294	GMEB2	FOS.tr_0_vs_FOS.fl_0	FOS.tr_0	FOS.fl_0	GMEB2
479.455	-1.25133	0.115824	-10.8038	3.30391e-27	4.16747e-26	C20orf27	FOS.tr_0_vs_FOS.fl_0	FOS.tr_0	FOS.fl_0	C20orf27
453.241	-1.0457	0.133624	-7.82565	5.05029e-15	3.34468e-14	CDC25B	FOS.tr_0_vs_FOS.fl_0	FOS.tr_0	FOS.fl_0	CDC25B
628.7	-0.585177	0.0991954	-5.89923	3.65197e-09	1.53711e-08	ARFRP1	FOS.tr_0_vs_FOS.fl_0	FOS.tr_0	FOS.fl_0	ARFRP1
1691.93	-2.45561	0.344577	-7.12644	1.02998e-12	5.77168e-12	TRIB3	FOS.tr_0_vs_FOS.fl_0	FOS.tr_0	FOS.fl_0	TRIB3
43.9284	2.10916	0.328032	6.42974	1.27819e-10	6.04544e-10	RASSF2	FOS.tr_0_vs_FOS.fl_0	FOS.tr_0	FOS.fl_0	RASSF2
2022.68	-0.202907	0.0754225	-2.69027	0.00713933	0.0134345	CSNK2A1	FOS.tr_0_vs_FOS.fl_0	FOS.tr_0	FOS.fl_0	CSNK2A1
663.131	0.871467	0.097446	8.94308	3.78485e-19	3.2053e-18	CDS2	FOS.tr_0_vs_FOS.fl_0	FOS.tr_0	FOS.fl_0	CDS2
2432.46	-0.45878	0.0824409	-5.56496	2.62217e-08	1.01863e-07	HM13	FOS.tr_0_vs_FOS.fl_0	FOS.tr_0	FOS.fl_0	HM13
348.481	-0.399908	0.117808	-3.39458	0.000687337	0.00153932	SNPH	FOS.tr_0_vs_FOS.fl_0	FOS.tr_0	FOS.fl_0	SNPH
924.788	-0.522565	0.120773	-4.32684	1.51263e-05	4.28653e-05	SEC23B	FOS.tr_0_vs_FOS.fl_0	FOS.tr_0	FOS.fl_0	SEC23B
40.1069	-1.42146	0.30704	-4.62955	3.66465e-06	1.12228e-05	FERMT1	FOS.tr_0_vs_FOS.fl_0	FOS.tr_0	FOS.fl_0	FERMT1
851.72	-1.90081	0.110857	-17.1466	6.664e-66	2.76376e-64	PLCB4	FOS.tr_0_vs_FOS.fl_0	FOS.tr_0	FOS.fl_0	PLCB4
6586.04	0.988391	0.070093	14.1011	3.73706e-45	9.27538e-44	MYL9	FOS.tr_0_vs_FOS.fl_0	FOS.tr_0	FOS.fl_0	MYL9
1184.82	0.537055	0.0777263	6.90957	4.86127e-12	2.56969e-11	TM9SF4	FOS.tr_0_vs_FOS.fl_0	FOS.tr_0	FOS.fl_0	TM9SF4
526.602	0.21938	0.100794	2.17651	0.0295171	0.0491586	CRNKL1	FOS.tr_0_vs_FOS.fl_0	FOS.tr_0	FOS.fl_0	CRNKL1
1497.94	0.291932	0.0785527	3.71638	0.000202096	0.00049314	POFUT1	FOS.tr_0_vs_FOS.fl_0	FOS.tr_0	FOS.fl_0	POFUT1
438.36	0.843028	0.111585	7.55505	4.18713e-14	2.60614e-13	SAMHD1	FOS.tr_0_vs_FOS.fl_0	FOS.tr_0	FOS.fl_0	SAMHD1
21.254	0.901317	0.40453	2.22806	0.0258765	0.0435632	MROH8	FOS.tr_0_vs_FOS.fl_0	FOS.tr_0	FOS.fl_0	MROH8
1276.83	-0.847795	0.0878145	-9.65439	4.70954e-22	4.59643e-21	NOP56	FOS.tr_0_vs_FOS.fl_0	FOS.tr_0	FOS.fl_0	NOP56
810.029	-0.510729	0.0927983	-5.50364	3.72027e-08	1.42124e-07	IDH3B	FOS.tr_0_vs_FOS.fl_0	FOS.tr_0	FOS.fl_0	IDH3B
1993.94	0.382253	0.0761135	5.02214	5.10989e-07	1.72176e-06	MAPRE1	FOS.tr_0_vs_FOS.fl_0	FOS.tr_0	FOS.fl_0	MAPRE1
388.925	0.976949	0.134602	7.25804	3.92729e-13	2.27664e-12	JAG1	FOS.tr_0_vs_FOS.fl_0	FOS.tr_0	FOS.fl_0	JAG1
106.026	1.25051	0.202715	6.16879	6.88135e-10	3.06507e-09	SNTA1	FOS.tr_0_vs_FOS.fl_0	FOS.tr_0	FOS.fl_0	SNTA1
92.5006	-1.50375	0.24231	-6.20588	5.43931e-10	2.443e-09	E2F1	FOS.tr_0_vs_FOS.fl_0	FOS.tr_0	FOS.fl_0	E2F1
345.23	0.911364	0.116487	7.82377	5.12656e-15	3.38823e-14	RPRD1B	FOS.tr_0_vs_FOS.fl_0	FOS.tr_0	FOS.fl_0	RPRD1B
2215.59	0.5982	0.0798593	7.49067	6.85205e-14	4.21442e-13	CHMP4B	FOS.tr_0_vs_FOS.fl_0	FOS.tr_0	FOS.fl_0	CHMP4B
2398.5	-0.493292	0.0755484	-6.52948	6.59972e-11	3.21477e-10	CST3	FOS.tr_0_vs_FOS.fl_0	FOS.tr_0	FOS.fl_0	CST3
1318.87	-1.00621	0.0820267	-12.2668	1.36475e-34	2.32989e-33	AHCY	FOS.tr_0_vs_FOS.fl_0	FOS.tr_0	FOS.fl_0	AHCY
72.9722	-1.96778	0.29038	-6.77659	1.23048e-11	6.32412e-11	FAM83D	FOS.tr_0_vs_FOS.fl_0	FOS.tr_0	FOS.fl_0	FAM83D
217.986	-0.911332	0.141276	-6.45071	1.11327e-10	5.29963e-10	DHX35	FOS.tr_0_vs_FOS.fl_0	FOS.tr_0	FOS.fl_0	DHX35
387.019	-0.280864	0.109745	-2.55925	0.0104899	0.0191506	DNTTIP1	FOS.tr_0_vs_FOS.fl_0	FOS.tr_0	FOS.fl_0	DNTTIP1
401.439	1.20596	0.111297	10.8355	2.33806e-27	2.9654e-26	MAP1LC3A	FOS.tr_0_vs_FOS.fl_0	FOS.tr_0	FOS.fl_0	MAP1LC3A
131.067	-1.39038	0.177676	-7.82533	5.06344e-15	3.35201e-14	SYNDIG1	FOS.tr_0_vs_FOS.fl_0	FOS.tr_0	FOS.fl_0	SYNDIG1
328.175	0.292117	0.118367	2.4679	0.0135909	0.0242583	ADNP2	FOS.tr_0_vs_FOS.fl_0	FOS.tr_0	FOS.fl_0	ADNP2
56.6582	-0.711618	0.249573	-2.85135	0.00435343	0.00851217	RBFA	FOS.tr_0_vs_FOS.fl_0	FOS.tr_0	FOS.fl_0	RBFA
1528.9	0.216708	0.0818026	2.64916	0.00806915	0.015008	USP14	FOS.tr_0_vs_FOS.fl_0	FOS.tr_0	FOS.fl_0	USP14
1839.69	-0.259709	0.0727872	-3.56806	0.000359639	0.000842099	VAPA	FOS.tr_0_vs_FOS.fl_0	FOS.tr_0	FOS.fl_0	VAPA
860.899	0.234246	0.0844366	2.77422	0.00553347	0.0106073	LPIN2	FOS.tr_0_vs_FOS.fl_0	FOS.tr_0	FOS.fl_0	LPIN2
820.765	-0.237011	0.0936149	-2.53177	0.0113489	0.020586	SMCHD1	FOS.tr_0_vs_FOS.fl_0	FOS.tr_0	FOS.fl_0	SMCHD1
24.3567	3.3437	0.527103	6.34354	2.24548e-10	1.0392e-09	MYOM1	FOS.tr_0_vs_FOS.fl_0	FOS.tr_0	FOS.fl_0	MYOM1
4383.54	0.260425	0.0679382	3.83326	0.000126458	0.000317039	MYL12A	FOS.tr_0_vs_FOS.fl_0	FOS.tr_0	FOS.fl_0	MYL12A
119.922	0.516647	0.178367	2.89655	0.00377296	0.00745947	CEP76	FOS.tr_0_vs_FOS.fl_0	FOS.tr_0	FOS.fl_0	CEP76
8.63749	3.56459	0.895308	3.98141	6.85078e-05	0.000178552	ST8SIA5	FOS.tr_0_vs_FOS.fl_0	FOS.tr_0	FOS.fl_0	ST8SIA5
362.912	-0.296616	0.119067	-2.49117	0.0127322	0.0228385	CEP192	FOS.tr_0_vs_FOS.fl_0	FOS.tr_0	FOS.fl_0	CEP192
780.911	-0.278922	0.0910464	-3.06352	0.00218749	0.00449679	RNMT	FOS.tr_0_vs_FOS.fl_0	FOS.tr_0	FOS.fl_0	RNMT
155.59	2.10106	0.17883	11.7489	7.15038e-32	1.0939e-30	SMAD7	FOS.tr_0_vs_FOS.fl_0	FOS.tr_0	FOS.fl_0	SMAD7
3.75256	5.33119	1.42738	3.73495	0.000187755	0.000460413	LIPG	FOS.tr_0_vs_FOS.fl_0	FOS.tr_0	FOS.fl_0	LIPG
42.293	1.88811	0.324473	5.81902	5.91928e-09	2.45175e-08	LAMA1	FOS.tr_0_vs_FOS.fl_0	FOS.tr_0	FOS.fl_0	LAMA1
756.878	0.413195	0.107884	3.82998	0.000128154	0.000320841	ANKRD12	FOS.tr_0_vs_FOS.fl_0	FOS.tr_0	FOS.fl_0	ANKRD12
255.264	-0.797928	0.136109	-5.8624	4.56214e-09	1.90775e-08	POLI	FOS.tr_0_vs_FOS.fl_0	FOS.tr_0	FOS.fl_0	POLI
1255.05	0.208931	0.0868618	2.40532	0.0161582	0.028381	MIB1	FOS.tr_0_vs_FOS.fl_0	FOS.tr_0	FOS.fl_0	MIB1
397.961	-0.446912	0.110591	-4.04111	5.3198e-05	0.000140927	RBBP8	FOS.tr_0_vs_FOS.fl_0	FOS.tr_0	FOS.fl_0	RBBP8
265.898	-0.402664	0.139575	-2.88493	0.00391495	0.00770997	CSTF2	FOS.tr_0_vs_FOS.fl_0	FOS.tr_0	FOS.fl_0	CSTF2
991.285	3.53829	0.106324	33.2783	7.9651e-243	2.7935e-240	MXRA5	FOS.tr_0_vs_FOS.fl_0	FOS.tr_0	FOS.fl_0	MXRA5
198.48	0.824584	0.145624	5.6624	1.49268e-08	5.92918e-08	ATG4A	FOS.tr_0_vs_FOS.fl_0	FOS.tr_0	FOS.fl_0	ATG4A
401.872	0.57195	0.108841	5.25493	1.48077e-07	5.29696e-07	STS	FOS.tr_0_vs_FOS.fl_0	FOS.tr_0	FOS.fl_0	STS
368.374	-0.287621	0.12131	-2.37096	0.0177421	0.0308741	TBL1X	FOS.tr_0_vs_FOS.fl_0	FOS.tr_0	FOS.fl_0	TBL1X
2704.62	-0.315768	0.0766455	-4.11985	3.79127e-05	0.000102111	PGRMC1	FOS.tr_0_vs_FOS.fl_0	FOS.tr_0	FOS.fl_0	PGRMC1
152.907	-0.694988	0.164274	-4.23067	2.32994e-05	6.44418e-05	POLA1	FOS.tr_0_vs_FOS.fl_0	FOS.tr_0	FOS.fl_0	POLA1
590.543	-1.14373	0.100181	-11.4166	3.45471e-30	4.95861e-29	MID1	FOS.tr_0_vs_FOS.fl_0	FOS.tr_0	FOS.fl_0	MID1
73.1121	0.509327	0.228184	2.23209	0.0256088	0.0431756	NXT2	FOS.tr_0_vs_FOS.fl_0	FOS.tr_0	FOS.fl_0	NXT2
222.875	-1.03459	0.143698	-7.1998	6.03009e-13	3.44001e-12	PRPS2	FOS.tr_0_vs_FOS.fl_0	FOS.tr_0	FOS.fl_0	PRPS2
306.017	-0.354271	0.130993	-2.7045	0.00684081	0.01292	MOSPD1	FOS.tr_0_vs_FOS.fl_0	FOS.tr_0	FOS.fl_0	MOSPD1
307.145	-0.534433	0.123077	-4.34226	1.41021e-05	4.01323e-05	AMMECR1	FOS.tr_0_vs_FOS.fl_0	FOS.tr_0	FOS.fl_0	AMMECR1
225.9	-2.31791	0.156421	-14.8184	1.11429e-49	3.10482e-48	CHRDL1	FOS.tr_0_vs_FOS.fl_0	FOS.tr_0	FOS.fl_0	CHRDL1
663.627	-0.399677	0.100587	-3.97344	7.08422e-05	0.000184219	WDR13	FOS.tr_0_vs_FOS.fl_0	FOS.tr_0	FOS.fl_0	WDR13
106.822	-1.43512	0.210566	-6.81553	9.39153e-12	4.86556e-11	SUV39H1	FOS.tr_0_vs_FOS.fl_0	FOS.tr_0	FOS.fl_0	SUV39H1
502.454	-0.837506	0.0993034	-8.43381	3.34603e-17	2.53315e-16	SRPX	FOS.tr_0_vs_FOS.fl_0	FOS.tr_0	FOS.fl_0	SRPX
1557.16	0.253378	0.07701	3.29019	0.00100119	0.00217832	STAG2	FOS.tr_0_vs_FOS.fl_0	FOS.tr_0	FOS.fl_0	STAG2
11.9935	7.00965	1.27114	5.51447	3.49834e-08	1.34059e-07	MCF2	FOS.tr_0_vs_FOS.fl_0	FOS.tr_0	FOS.fl_0	MCF2
349.129	1.22982	0.122567	10.0339	1.08186e-23	1.14751e-22	ABCD1	FOS.tr_0_vs_FOS.fl_0	FOS.tr_0	FOS.fl_0	ABCD1
244.021	-0.513407	0.137564	-3.73213	0.000189866	0.000465093	CCDC22	FOS.tr_0_vs_FOS.fl_0	FOS.tr_0	FOS.fl_0	CCDC22
1067.99	-0.947638	0.0853495	-11.103	1.21264e-28	1.63438e-27	PLP2	FOS.tr_0_vs_FOS.fl_0	FOS.tr_0	FOS.fl_0	PLP2
3447.9	0.519612	0.0728209	7.13547	9.64551e-13	5.41444e-12	PLS3	FOS.tr_0_vs_FOS.fl_0	FOS.tr_0	FOS.fl_0	PLS3
169.152	-0.818871	0.16756	-4.88702	1.02374e-06	3.32291e-06	NAA10	FOS.tr_0_vs_FOS.fl_0	FOS.tr_0	FOS.fl_0	NAA10
25.0161	-3.00211	0.479296	-6.26359	3.76222e-10	1.71023e-09	RENBP	FOS.tr_0_vs_FOS.fl_0	FOS.tr_0	FOS.fl_0	RENBP
691.033	0.365165	0.0976946	3.73783	0.000185618	0.000455657	ELF4	FOS.tr_0_vs_FOS.fl_0	FOS.tr_0	FOS.fl_0	ELF4
1698.3	0.19958	0.0726727	2.74629	0.00602734	0.0114926	SMARCA1	FOS.tr_0_vs_FOS.fl_0	FOS.tr_0	FOS.fl_0	SMARCA1
9.45604	1.74073	0.657405	2.64788	0.00809983	0.0150587	ZC3H12B	FOS.tr_0_vs_FOS.fl_0	FOS.tr_0	FOS.fl_0	ZC3H12B
1103.54	-0.314977	0.0791001	-3.982	6.83365e-05	0.000178134	RBBP7	FOS.tr_0_vs_FOS.fl_0	FOS.tr_0	FOS.fl_0	RBBP7
124.752	1.8584	0.188376	9.86538	5.88093e-23	6.02394e-22	KCND1	FOS.tr_0_vs_FOS.fl_0	FOS.tr_0	FOS.fl_0	KCND1
386.215	0.411193	0.113812	3.61293	0.000302758	0.000716713	FMR1	FOS.tr_0_vs_FOS.fl_0	FOS.tr_0	FOS.fl_0	FMR1
231.181	-1.02736	0.167692	-6.12646	8.98552e-10	3.96508e-09	PIM2	FOS.tr_0_vs_FOS.fl_0	FOS.tr_0	FOS.fl_0	PIM2
425.883	0.248046	0.105013	2.36205	0.0181741	0.0315442	SLC35A2	FOS.tr_0_vs_FOS.fl_0	FOS.tr_0	FOS.fl_0	SLC35A2
15.277	1.99833	0.525711	3.8012	0.000143995	0.000358278	PCSK1N	FOS.tr_0_vs_FOS.fl_0	FOS.tr_0	FOS.fl_0	PCSK1N
511.186	-0.340771	0.0974138	-3.49818	0.00046845	0.00107718	EMD	FOS.tr_0_vs_FOS.fl_0	FOS.tr_0	FOS.fl_0	EMD
178.211	-1.13586	0.154595	-7.34734	2.02186e-13	1.20275e-12	TAFAZZIN	FOS.tr_0_vs_FOS.fl_0	FOS.tr_0	FOS.fl_0	TAFAZZIN
2383.1	-1.29827	0.070837	-18.3275	4.99228e-75	2.50126e-73	SMS	FOS.tr_0_vs_FOS.fl_0	FOS.tr_0	FOS.fl_0	SMS
150.345	-2.5463	0.201722	-12.6229	1.57996e-36	2.89982e-35	PHEX	FOS.tr_0_vs_FOS.fl_0	FOS.tr_0	FOS.fl_0	PHEX
335.258	-1.46938	0.120467	-12.1973	3.21124e-34	5.41347e-33	UBL4A	FOS.tr_0_vs_FOS.fl_0	FOS.tr_0	FOS.fl_0	UBL4A
1709.06	0.386158	0.0738875	5.22629	1.72941e-07	6.13875e-07	EEA1	FOS.tr_0_vs_FOS.fl_0	FOS.tr_0	FOS.fl_0	EEA1
807.066	0.793827	0.103781	7.6491	2.02399e-14	1.2891e-13	RP2	FOS.tr_0_vs_FOS.fl_0	FOS.tr_0	FOS.fl_0	RP2
178.375	-0.443054	0.152169	-2.91158	0.00359602	0.00713674	JADE3	FOS.tr_0_vs_FOS.fl_0	FOS.tr_0	FOS.fl_0	JADE3
1320.36	0.741406	0.0833555	8.8945	5.86818e-19	4.9078e-18	CDK16	FOS.tr_0_vs_FOS.fl_0	FOS.tr_0	FOS.fl_0	CDK16
985.304	0.244015	0.0857412	2.84595	0.00442793	0.00864422	USP11	FOS.tr_0_vs_FOS.fl_0	FOS.tr_0	FOS.fl_0	USP11
864.884	-0.315076	0.0891205	-3.53539	0.000407177	0.000945585	HTATSF1	FOS.tr_0_vs_FOS.fl_0	FOS.tr_0	FOS.fl_0	HTATSF1
4572.92	-0.194784	0.0735625	-2.64787	0.00810011	0.0150587	TIMP1	FOS.tr_0_vs_FOS.fl_0	FOS.tr_0	FOS.fl_0	TIMP1
34.5275	1.20245	0.333564	3.60485	0.000312333	0.000737539	KLHL4	FOS.tr_0_vs_FOS.fl_0	FOS.tr_0	FOS.fl_0	KLHL4
313.668	-0.328228	0.130448	-2.51615	0.0118644	0.0214366	GABRE	FOS.tr_0_vs_FOS.fl_0	FOS.tr_0	FOS.fl_0	GABRE
152.073	-0.425093	0.169023	-2.515	0.0119034	0.0214975	PIN4	FOS.tr_0_vs_FOS.fl_0	FOS.tr_0	FOS.fl_0	PIN4
127.717	-0.652444	0.17098	-3.8159	0.000135686	0.000338545	PORCN	FOS.tr_0_vs_FOS.fl_0	FOS.tr_0	FOS.fl_0	PORCN
2658.32	0.173584	0.0689627	2.51707	0.0118336	0.0213882	MAGED2	FOS.tr_0_vs_FOS.fl_0	FOS.tr_0	FOS.fl_0	MAGED2
3177.37	-0.782082	0.0648574	-12.0585	1.74993e-33	2.87785e-32	RBM3	FOS.tr_0_vs_FOS.fl_0	FOS.tr_0	FOS.fl_0	RBM3
1232.72	0.66039	0.0823605	8.01829	1.07228e-15	7.42131e-15	SRPX2	FOS.tr_0_vs_FOS.fl_0	FOS.tr_0	FOS.fl_0	SRPX2
51.2982	1.48227	0.280847	5.27787	1.30697e-07	4.70235e-07	SYTL4	FOS.tr_0_vs_FOS.fl_0	FOS.tr_0	FOS.fl_0	SYTL4
92.1554	-1.54734	0.214928	-7.19934	6.05057e-13	3.45047e-12	CENPI	FOS.tr_0_vs_FOS.fl_0	FOS.tr_0	FOS.fl_0	CENPI
391.931	0.360153	0.128678	2.79887	0.00512812	0.00990328	PBDC1	FOS.tr_0_vs_FOS.fl_0	FOS.tr_0	FOS.fl_0	PBDC1
2036.56	0.202082	0.0808623	2.49909	0.0124514	0.0223745	ARMCX3	FOS.tr_0_vs_FOS.fl_0	FOS.tr_0	FOS.fl_0	ARMCX3
458.608	-1.35821	0.110543	-12.2867	1.06719e-34	1.83355e-33	BEX4	FOS.tr_0_vs_FOS.fl_0	FOS.tr_0	FOS.fl_0	BEX4
160.717	0.741598	0.160257	4.62755	3.7002e-06	1.13188e-05	NALCN	FOS.tr_0_vs_FOS.fl_0	FOS.tr_0	FOS.fl_0	NALCN
7.9096	2.48815	0.799013	3.11403	0.00184553	0.00383684	HTR2A	FOS.tr_0_vs_FOS.fl_0	FOS.tr_0	FOS.fl_0	HTR2A
1602.46	1.46638	0.0887214	16.528	2.30835e-61	9.01709e-60	NDFIP2	FOS.tr_0_vs_FOS.fl_0	FOS.tr_0	FOS.fl_0	NDFIP2
1525.49	0.318827	0.0930085	3.42794	0.00060819	0.00137364	FNDC3A	FOS.tr_0_vs_FOS.fl_0	FOS.tr_0	FOS.fl_0	FNDC3A
189.28	-0.587998	0.152623	-3.85262	0.000116862	0.000294675	CAB39L	FOS.tr_0_vs_FOS.fl_0	FOS.tr_0	FOS.fl_0	CAB39L
460.682	1.76287	0.109467	16.1041	2.38776e-58	8.65656e-57	KLF5	FOS.tr_0_vs_FOS.fl_0	FOS.tr_0	FOS.fl_0	KLF5
1252.34	-0.488682	0.0850306	-5.74713	9.07686e-09	3.68302e-08	STK24	FOS.tr_0_vs_FOS.fl_0	FOS.tr_0	FOS.fl_0	STK24
855.584	0.718077	0.0916336	7.83639	4.63685e-15	3.07972e-14	ARHGEF7	FOS.tr_0_vs_FOS.fl_0	FOS.tr_0	FOS.fl_0	ARHGEF7
2185.65	-0.462519	0.0698381	-6.62273	3.52635e-11	1.75697e-10	PARP4	FOS.tr_0_vs_FOS.fl_0	FOS.tr_0	FOS.fl_0	PARP4
556.827	-0.245699	0.101043	-2.43163	0.015031	0.0265836	SUPT20H	FOS.tr_0_vs_FOS.fl_0	FOS.tr_0	FOS.fl_0	SUPT20H
152.307	-0.741229	0.161818	-4.58063	4.63576e-06	1.40185e-05	MRPS31	FOS.tr_0_vs_FOS.fl_0	FOS.tr_0	FOS.fl_0	MRPS31
163.213	-1.0512	0.159305	-6.59867	4.14871e-11	2.05752e-10	SLC25A15	FOS.tr_0_vs_FOS.fl_0	FOS.tr_0	FOS.fl_0	SLC25A15
200.064	4.36381	0.239527	18.2184	3.68651e-74	1.81879e-72	FLT1	FOS.tr_0_vs_FOS.fl_0	FOS.tr_0	FOS.fl_0	FLT1
326.127	-0.294435	0.123831	-2.37772	0.0174199	0.0304019	VWA8	FOS.tr_0_vs_FOS.fl_0	FOS.tr_0	FOS.fl_0	VWA8
201.776	1.42335	0.187981	7.57179	3.6813e-14	2.30195e-13	DGKH	FOS.tr_0_vs_FOS.fl_0	FOS.tr_0	FOS.fl_0	DGKH
614.56	0.225292	0.103074	2.18574	0.0288349	0.048087	KATNAL1	FOS.tr_0_vs_FOS.fl_0	FOS.tr_0	FOS.fl_0	KATNAL1
493.58	0.493001	0.101053	4.87864	1.06818e-06	3.45903e-06	INTS6	FOS.tr_0_vs_FOS.fl_0	FOS.tr_0	FOS.fl_0	INTS6
247.093	0.645692	0.131852	4.8971	9.72625e-07	3.16741e-06	MEDAG	FOS.tr_0_vs_FOS.fl_0	FOS.tr_0	FOS.fl_0	MEDAG
1605.91	-0.837257	0.0830089	-10.0863	6.34908e-24	6.80144e-23	TSC22D1	FOS.tr_0_vs_FOS.fl_0	FOS.tr_0	FOS.fl_0	TSC22D1
447.514	0.556399	0.106987	5.20062	1.98624e-07	7.00415e-07	CLN5	FOS.tr_0_vs_FOS.fl_0	FOS.tr_0	FOS.fl_0	CLN5
11.0894	4.98886	1.11912	4.45786	8.27804e-06	2.42421e-05	MSLN	FOS.tr_0_vs_FOS.fl_0	FOS.tr_0	FOS.fl_0	MSLN
1200.22	0.264813	0.086745	3.05277	0.00226738	0.00464562	MGRN1	FOS.tr_0_vs_FOS.fl_0	FOS.tr_0	FOS.fl_0	MGRN1
244.495	0.616595	0.132696	4.64667	3.37343e-06	1.03703e-05	TRADD	FOS.tr_0_vs_FOS.fl_0	FOS.tr_0	FOS.fl_0	TRADD
42.8411	-1.78683	0.344491	-5.18687	2.13855e-07	7.50354e-07	CORO1A	FOS.tr_0_vs_FOS.fl_0	FOS.tr_0	FOS.fl_0	CORO1A
714.149	0.232555	0.0901459	2.57976	0.00988683	0.0181399	MAPK3	FOS.tr_0_vs_FOS.fl_0	FOS.tr_0	FOS.fl_0	MAPK3
188.623	-0.365876	0.150361	-2.43332	0.014961	0.0264831	LYRM1	FOS.tr_0_vs_FOS.fl_0	FOS.tr_0	FOS.fl_0	LYRM1
829.537	0.326456	0.100112	3.26091	0.00111055	0.00239847	CENPT	FOS.tr_0_vs_FOS.fl_0	FOS.tr_0	FOS.fl_0	CENPT
1607.3	0.310377	0.118285	2.62397	0.00869125	0.0160577	NFAT5	FOS.tr_0_vs_FOS.fl_0	FOS.tr_0	FOS.fl_0	NFAT5
593.673	0.776297	0.0946412	8.20253	2.35388e-16	1.69532e-15	N4BP1	FOS.tr_0_vs_FOS.fl_0	FOS.tr_0	FOS.fl_0	N4BP1
785.554	0.484836	0.0906824	5.34653	8.96554e-08	3.2858e-07	ARL2BP	FOS.tr_0_vs_FOS.fl_0	FOS.tr_0	FOS.fl_0	ARL2BP
13.7442	3.01708	0.644278	4.68288	2.82876e-06	8.76276e-06	ZNF423	FOS.tr_0_vs_FOS.fl_0	FOS.tr_0	FOS.fl_0	ZNF423
588.54	0.431384	0.107885	3.99855	6.37327e-05	0.000166834	CTCF	FOS.tr_0_vs_FOS.fl_0	FOS.tr_0	FOS.fl_0	CTCF
164.355	-0.753243	0.155386	-4.84757	1.24981e-06	4.01977e-06	ACD	FOS.tr_0_vs_FOS.fl_0	FOS.tr_0	FOS.fl_0	ACD
60.4458	0.641347	0.244171	2.62663	0.00862346	0.0159489	ZNF821	FOS.tr_0_vs_FOS.fl_0	FOS.tr_0	FOS.fl_0	ZNF821
148.267	-0.44164	0.158923	-2.77895	0.00545351	0.0104715	MMP15	FOS.tr_0_vs_FOS.fl_0	FOS.tr_0	FOS.fl_0	MMP15
607.702	0.781618	0.102925	7.59402	3.10127e-14	1.94832e-13	USB1	FOS.tr_0_vs_FOS.fl_0	FOS.tr_0	FOS.fl_0	USB1
791.697	-0.260175	0.0867395	-2.99949	0.00270428	0.00547473	CYB5B	FOS.tr_0_vs_FOS.fl_0	FOS.tr_0	FOS.fl_0	CYB5B
103.38	-1.05938	0.193602	-5.47193	4.45159e-08	1.68843e-07	CCDC113	FOS.tr_0_vs_FOS.fl_0	FOS.tr_0	FOS.fl_0	CCDC113
265.937	-0.948329	0.135691	-6.98889	2.77063e-12	1.49644e-11	NME3	FOS.tr_0_vs_FOS.fl_0	FOS.tr_0	FOS.fl_0	NME3
181.574	-0.555926	0.181347	-3.06553	0.00217284	0.00446781	NDRG4	FOS.tr_0_vs_FOS.fl_0	FOS.tr_0	FOS.fl_0	NDRG4
1408.29	-0.479777	0.0762542	-6.29181	3.13786e-10	1.43652e-09	PSMD7	FOS.tr_0_vs_FOS.fl_0	FOS.tr_0	FOS.fl_0	PSMD7
88.9538	-0.943455	0.207192	-4.55354	5.27506e-06	1.58478e-05	SETD6	FOS.tr_0_vs_FOS.fl_0	FOS.tr_0	FOS.fl_0	SETD6
540.077	-0.523678	0.0996589	-5.2547	1.48264e-07	5.30247e-07	VAC14	FOS.tr_0_vs_FOS.fl_0	FOS.tr_0	FOS.fl_0	VAC14
180.962	-0.7329	0.161237	-4.54549	5.48076e-06	1.64443e-05	HAS3	FOS.tr_0_vs_FOS.fl_0	FOS.tr_0	FOS.fl_0	HAS3
231.215	0.375431	0.142697	2.63097	0.0085142	0.0157752	TANGO6	FOS.tr_0_vs_FOS.fl_0	FOS.tr_0	FOS.fl_0	TANGO6
753.735	-0.327111	0.0924396	-3.53865	0.00040218	0.000935327	COG4	FOS.tr_0_vs_FOS.fl_0	FOS.tr_0	FOS.fl_0	COG4
1154.06	1.24633	0.0800274	15.5738	1.09674e-54	3.57449e-53	SLC7A6	FOS.tr_0_vs_FOS.fl_0	FOS.tr_0	FOS.fl_0	SLC7A6
278.514	0.318305	0.125626	2.53374	0.0112853	0.0204867	PLA2G15	FOS.tr_0_vs_FOS.fl_0	FOS.tr_0	FOS.fl_0	PLA2G15
85.9198	-1.15407	0.224813	-5.13345	2.84476e-07	9.8444e-07	HCFC1R1	FOS.tr_0_vs_FOS.fl_0	FOS.tr_0	FOS.fl_0	HCFC1R1
42.1891	1.02981	0.308594	3.33711	0.000846546	0.00186245	MLYCD	FOS.tr_0_vs_FOS.fl_0	FOS.tr_0	FOS.fl_0	MLYCD
841.45	-0.914564	0.0897112	-10.1945	2.09735e-24	2.30809e-23	MPG	FOS.tr_0_vs_FOS.fl_0	FOS.tr_0	FOS.fl_0	MPG
352.844	0.34654	0.118309	2.92912	0.00339919	0.00677948	HSDL1	FOS.tr_0_vs_FOS.fl_0	FOS.tr_0	FOS.fl_0	HSDL1
6.99383	4.32047	1.18862	3.63486	0.000278129	0.000662393	WFDC1	FOS.tr_0_vs_FOS.fl_0	FOS.tr_0	FOS.fl_0	WFDC1
3819.37	-0.444468	0.0710825	-6.25285	4.03033e-10	1.82695e-09	COTL1	FOS.tr_0_vs_FOS.fl_0	FOS.tr_0	FOS.fl_0	COTL1
1427.2	-0.753264	0.0846419	-8.89942	5.61382e-19	4.70238e-18	NME4	FOS.tr_0_vs_FOS.fl_0	FOS.tr_0	FOS.fl_0	NME4
171.036	-0.436221	0.15254	-2.85972	0.00424018	0.00830483	LMF1	FOS.tr_0_vs_FOS.fl_0	FOS.tr_0	FOS.fl_0	LMF1
43.742	-1.59035	0.312739	-5.08524	3.67166e-07	1.25471e-06	FOXF1	FOS.tr_0_vs_FOS.fl_0	FOS.tr_0	FOS.fl_0	FOXF1
247.342	-0.446134	0.128697	-3.46654	0.000527194	0.00120283	CIAO3	FOS.tr_0_vs_FOS.fl_0	FOS.tr_0	FOS.fl_0	CIAO3
1498.02	-0.375856	0.0768453	-4.89108	1.00287e-06	3.26194e-06	CLCN7	FOS.tr_0_vs_FOS.fl_0	FOS.tr_0	FOS.fl_0	CLCN7
95.489	-1.91208	0.22423	-8.52732	1.49774e-17	1.15779e-16	HAGHL	FOS.tr_0_vs_FOS.fl_0	FOS.tr_0	FOS.fl_0	HAGHL
5980.11	-0.340556	0.0912614	-3.73165	0.000190226	0.000465905	SLC7A5	FOS.tr_0_vs_FOS.fl_0	FOS.tr_0	FOS.fl_0	SLC7A5
512.09	-1.00051	0.117543	-8.51187	1.71147e-17	1.31859e-16	METRN	FOS.tr_0_vs_FOS.fl_0	FOS.tr_0	FOS.fl_0	METRN
1424.96	-0.334286	0.0875417	-3.81859	0.000134216	0.000335187	STUB1	FOS.tr_0_vs_FOS.fl_0	FOS.tr_0	FOS.fl_0	STUB1
184.148	0.383838	0.147654	2.59957	0.00933398	0.0171803	NUBP1	FOS.tr_0_vs_FOS.fl_0	FOS.tr_0	FOS.fl_0	NUBP1
1130.22	-0.552114	0.0806575	-6.84517	7.63867e-12	3.97916e-11	UBE2I	FOS.tr_0_vs_FOS.fl_0	FOS.tr_0	FOS.fl_0	UBE2I
364.373	-0.529469	0.121585	-4.35471	1.33244e-05	3.80531e-05	EEF2K	FOS.tr_0_vs_FOS.fl_0	FOS.tr_0	FOS.fl_0	EEF2K
6155.51	0.715351	0.0700607	10.2104	1.78038e-24	1.96867e-23	PIEZO1	FOS.tr_0_vs_FOS.fl_0	FOS.tr_0	FOS.fl_0	PIEZO1
259.116	-0.30533	0.127376	-2.39707	0.0165266	0.0289746	CLUAP1	FOS.tr_0_vs_FOS.fl_0	FOS.tr_0	FOS.fl_0	CLUAP1
425.274	-1.4643	0.117619	-12.4495	1.40712e-35	2.50011e-34	EARS2	FOS.tr_0_vs_FOS.fl_0	FOS.tr_0	FOS.fl_0	EARS2
1395.46	-0.341205	0.0876781	-3.89156	9.95998e-05	0.000253166	ELOB	FOS.tr_0_vs_FOS.fl_0	FOS.tr_0	FOS.fl_0	ELOB
715.132	0.814763	0.10047	8.10954	5.08123e-16	3.58441e-15	GGA2	FOS.tr_0_vs_FOS.fl_0	FOS.tr_0	FOS.fl_0	GGA2
700.081	0.642671	0.0987455	6.50836	7.59748e-11	3.67637e-10	CPPED1	FOS.tr_0_vs_FOS.fl_0	FOS.tr_0	FOS.fl_0	CPPED1
121.768	-0.491955	0.17517	-2.80845	0.00497807	0.00963774	USP31	FOS.tr_0_vs_FOS.fl_0	FOS.tr_0	FOS.fl_0	USP31
898.637	-0.75648	0.0861318	-8.78282	1.59422e-18	1.30028e-17	DNAJA3	FOS.tr_0_vs_FOS.fl_0	FOS.tr_0	FOS.fl_0	DNAJA3
980.484	-0.260397	0.0901102	-2.88976	0.00385535	0.0076037	BFAR	FOS.tr_0_vs_FOS.fl_0	FOS.tr_0	FOS.fl_0	BFAR
152.989	-0.950426	0.16353	-5.81193	6.17574e-09	2.5547e-08	SALL1	FOS.tr_0_vs_FOS.fl_0	FOS.tr_0	FOS.fl_0	SALL1
817.163	-0.529509	0.0930778	-5.68888	1.27873e-08	5.12413e-08	RBL2	FOS.tr_0_vs_FOS.fl_0	FOS.tr_0	FOS.fl_0	RBL2
141.825	1.80315	0.180967	9.96397	2.19126e-23	2.28222e-22	QPRT	FOS.tr_0_vs_FOS.fl_0	FOS.tr_0	FOS.fl_0	QPRT
1294.54	-0.799091	0.0822753	-9.71241	2.66951e-22	2.64378e-21	XYLT1	FOS.tr_0_vs_FOS.fl_0	FOS.tr_0	FOS.fl_0	XYLT1
52.9248	-1.23119	0.286074	-4.30375	1.67931e-05	4.73393e-05	PYCARD	FOS.tr_0_vs_FOS.fl_0	FOS.tr_0	FOS.fl_0	PYCARD
235.686	-0.985693	0.136877	-7.20133	5.96272e-13	3.40519e-12	RPGRIP1L	FOS.tr_0_vs_FOS.fl_0	FOS.tr_0	FOS.fl_0	RPGRIP1L
817.069	-0.636815	0.0996495	-6.39055	1.65286e-10	7.7314e-10	MAZ	FOS.tr_0_vs_FOS.fl_0	FOS.tr_0	FOS.fl_0	MAZ
757.584	-0.280247	0.0868457	-3.22696	0.00125114	0.00267487	STX4	FOS.tr_0_vs_FOS.fl_0	FOS.tr_0	FOS.fl_0	STX4
1004.66	0.37113	0.0843715	4.39876	1.0887e-05	3.13756e-05	CDIPT	FOS.tr_0_vs_FOS.fl_0	FOS.tr_0	FOS.fl_0	CDIPT
576.578	-0.375425	0.0988273	-3.7988	0.000145398	0.000361545	BCKDK	FOS.tr_0_vs_FOS.fl_0	FOS.tr_0	FOS.fl_0	BCKDK
3405.69	0.490154	0.0679575	7.21266	5.48705e-13	3.14803e-12	NOMO1	FOS.tr_0_vs_FOS.fl_0	FOS.tr_0	FOS.fl_0	NOMO1
720.865	-0.786339	0.0947041	-8.30311	1.0142e-16	7.46443e-16	VPS35L	FOS.tr_0_vs_FOS.fl_0	FOS.tr_0	FOS.fl_0	VPS35L
363.527	-0.567372	0.113951	-4.97907	6.38907e-07	2.12921e-06	KNOP1	FOS.tr_0_vs_FOS.fl_0	FOS.tr_0	FOS.fl_0	KNOP1
667.193	0.271405	0.0962457	2.81992	0.0048035	0.00932214	AAGAB	FOS.tr_0_vs_FOS.fl_0	FOS.tr_0	FOS.fl_0	AAGAB
543.579	0.511849	0.0982647	5.20888	1.89988e-07	6.7179e-07	LACTB	FOS.tr_0_vs_FOS.fl_0	FOS.tr_0	FOS.fl_0	LACTB
1020.57	0.62929	0.0843026	7.46466	8.35161e-14	5.10559e-13	HERC1	FOS.tr_0_vs_FOS.fl_0	FOS.tr_0	FOS.fl_0	HERC1
388.162	0.46842	0.108521	4.3164	1.58594e-05	4.48326e-05	TRIP4	FOS.tr_0_vs_FOS.fl_0	FOS.tr_0	FOS.fl_0	TRIP4
127.1	0.545734	0.172354	3.16636	0.00154362	0.00324726	MTFMT	FOS.tr_0_vs_FOS.fl_0	FOS.tr_0	FOS.fl_0	MTFMT
2.30181	3.55084	1.58593	2.23896	0.0251582	0.0424914	RASL12	FOS.tr_0_vs_FOS.fl_0	FOS.tr_0	FOS.fl_0	RASL12
166.018	0.740393	0.153847	4.81252	1.49041e-06	4.75195e-06	IGDCC4	FOS.tr_0_vs_FOS.fl_0	FOS.tr_0	FOS.fl_0	IGDCC4
1448.51	0.389314	0.0781183	4.98364	6.23996e-07	2.08684e-06	RAB11A	FOS.tr_0_vs_FOS.fl_0	FOS.tr_0	FOS.fl_0	RAB11A
31.504	1.13145	0.345569	3.27417	0.00105972	0.00229788	CTSH	FOS.tr_0_vs_FOS.fl_0	FOS.tr_0	FOS.fl_0	CTSH
236.565	0.732955	0.137536	5.32921	9.86418e-08	3.59473e-07	TTC23	FOS.tr_0_vs_FOS.fl_0	FOS.tr_0	FOS.fl_0	TTC23
1859.93	-0.509583	0.0780647	-6.5277	6.67888e-11	3.25039e-10	CD276	FOS.tr_0_vs_FOS.fl_0	FOS.tr_0	FOS.fl_0	CD276
397.744	-0.283071	0.111802	-2.5319	0.0113446	0.0205805	FAH	FOS.tr_0_vs_FOS.fl_0	FOS.tr_0	FOS.fl_0	FAH
8679.39	4.0462	0.0904958	44.7115	0	0	CEMIP	FOS.tr_0_vs_FOS.fl_0	FOS.tr_0	FOS.fl_0	CEMIP
720.581	-0.422296	0.104534	-4.03978	5.35016e-05	0.000141684	EHD4	FOS.tr_0_vs_FOS.fl_0	FOS.tr_0	FOS.fl_0	EHD4
1031.38	0.577801	0.0825526	6.99919	2.57447e-12	1.39429e-11	TMEM87A	FOS.tr_0_vs_FOS.fl_0	FOS.tr_0	FOS.fl_0	TMEM87A
3962.55	2.24521	0.070454	31.8677	7.4938e-223	2.28108e-220	ZNF106	FOS.tr_0_vs_FOS.fl_0	FOS.tr_0	FOS.fl_0	ZNF106
331.668	-0.886702	0.12747	-6.95614	3.49728e-12	1.87013e-11	DTWD1	FOS.tr_0_vs_FOS.fl_0	FOS.tr_0	FOS.fl_0	DTWD1
32.6905	-3.02603	0.428515	-7.06167	1.64508e-12	9.03338e-12	FAM189A1	FOS.tr_0_vs_FOS.fl_0	FOS.tr_0	FOS.fl_0	FAM189A1
278.814	0.650336	0.126885	5.12541	2.96896e-07	1.02434e-06	GABPB1	FOS.tr_0_vs_FOS.fl_0	FOS.tr_0	FOS.fl_0	GABPB1
1833.12	1.13746	0.0876191	12.9818	1.55097e-38	3.07017e-37	TJP1	FOS.tr_0_vs_FOS.fl_0	FOS.tr_0	FOS.fl_0	TJP1
8.82053	4.03773	0.979333	4.12294	3.74066e-05	0.000100859	BMF	FOS.tr_0_vs_FOS.fl_0	FOS.tr_0	FOS.fl_0	BMF
1643.7	0.466647	0.0750126	6.22091	4.94293e-10	2.22749e-09	EIF3J	FOS.tr_0_vs_FOS.fl_0	FOS.tr_0	FOS.fl_0	EIF3J
532.486	-0.689376	0.103797	-6.6416	3.10305e-11	1.54941e-10	SPG11	FOS.tr_0_vs_FOS.fl_0	FOS.tr_0	FOS.fl_0	SPG11
737.906	0.341386	0.094337	3.61879	0.000295978	0.000701589	VPS18	FOS.tr_0_vs_FOS.fl_0	FOS.tr_0	FOS.fl_0	VPS18
19.2708	-2.47288	0.500031	-4.94545	7.5969e-07	2.5079e-06	OIP5	FOS.tr_0_vs_FOS.fl_0	FOS.tr_0	FOS.fl_0	OIP5
313.885	0.939081	0.130653	7.18757	6.59542e-13	3.75058e-12	SLC30A4	FOS.tr_0_vs_FOS.fl_0	FOS.tr_0	FOS.fl_0	SLC30A4
994.545	0.2295	0.0854787	2.68488	0.00725558	0.0136284	BLOC1S6	FOS.tr_0_vs_FOS.fl_0	FOS.tr_0	FOS.fl_0	BLOC1S6
397.604	0.76841	0.110579	6.94895	3.68007e-12	1.96331e-11	MYEF2	FOS.tr_0_vs_FOS.fl_0	FOS.tr_0	FOS.fl_0	MYEF2
9.459	1.8954	0.658029	2.88042	0.00397143	0.00781736	PDGFRL	FOS.tr_0_vs_FOS.fl_0	FOS.tr_0	FOS.fl_0	PDGFRL
391.933	0.468191	0.112635	4.15673	3.22837e-05	8.77414e-05	CSPP1	FOS.tr_0_vs_FOS.fl_0	FOS.tr_0	FOS.fl_0	CSPP1
484.542	0.935822	0.105759	8.84858	8.86363e-19	7.33318e-18	ZDHHC2	FOS.tr_0_vs_FOS.fl_0	FOS.tr_0	FOS.fl_0	ZDHHC2
376.33	-0.860612	0.116368	-7.39563	1.40739e-13	8.47219e-13	TRIM35	FOS.tr_0_vs_FOS.fl_0	FOS.tr_0	FOS.fl_0	TRIM35
161.946	0.671775	0.161777	4.15248	3.28894e-05	8.92974e-05	INTS9	FOS.tr_0_vs_FOS.fl_0	FOS.tr_0	FOS.fl_0	INTS9
376.148	-0.28503	0.128166	-2.22392	0.0261538	0.0439704	RIPK2	FOS.tr_0_vs_FOS.fl_0	FOS.tr_0	FOS.fl_0	RIPK2
7.02358	3.67647	1.0194	3.60651	0.000310344	0.000733056	EYA1	FOS.tr_0_vs_FOS.fl_0	FOS.tr_0	FOS.fl_0	EYA1
6.66567	5.16132	1.32636	3.89134	9.96911e-05	0.000253358	TRPA1	FOS.tr_0_vs_FOS.fl_0	FOS.tr_0	FOS.fl_0	TRPA1
524.911	-0.70879	0.102901	-6.88809	5.65462e-12	2.97153e-11	DECR1	FOS.tr_0_vs_FOS.fl_0	FOS.tr_0	FOS.fl_0	DECR1
1872.51	0.191294	0.0806625	2.37153	0.0177147	0.0308329	BPNT2	FOS.tr_0_vs_FOS.fl_0	FOS.tr_0	FOS.fl_0	BPNT2
148.744	-3.2285	0.21608	-14.9412	1.77734e-50	5.1021e-49	SFRP1	FOS.tr_0_vs_FOS.fl_0	FOS.tr_0	FOS.fl_0	SFRP1
356.69	0.437291	0.117923	3.70826	0.000208685	0.000507886	UBE2W	FOS.tr_0_vs_FOS.fl_0	FOS.tr_0	FOS.fl_0	UBE2W
203.946	0.757776	0.143742	5.27177	1.35116e-07	4.85595e-07	POP1	FOS.tr_0_vs_FOS.fl_0	FOS.tr_0	FOS.fl_0	POP1
196.345	1.72796	0.156512	11.0404	2.43975e-28	3.24221e-27	NIPAL2	FOS.tr_0_vs_FOS.fl_0	FOS.tr_0	FOS.fl_0	NIPAL2
1184.79	-1.1774	0.0905877	-12.9974	1.26593e-38	2.5245e-37	PLAT	FOS.tr_0_vs_FOS.fl_0	FOS.tr_0	FOS.fl_0	PLAT
438.314	0.40369	0.112742	3.58066	0.000342728	0.000805071	STK3	FOS.tr_0_vs_FOS.fl_0	FOS.tr_0	FOS.fl_0	STK3
3249.03	-0.900557	0.0726283	-12.3995	2.62841e-35	4.62976e-34	EIF3E	FOS.tr_0_vs_FOS.fl_0	FOS.tr_0	FOS.fl_0	EIF3E
399.586	-0.491251	0.116505	-4.21658	2.48032e-05	6.83084e-05	EMC2	FOS.tr_0_vs_FOS.fl_0	FOS.tr_0	FOS.fl_0	EMC2
1612.54	-0.526085	0.112832	-4.66254	3.12329e-06	9.6289e-06	NDRG1	FOS.tr_0_vs_FOS.fl_0	FOS.tr_0	FOS.fl_0	NDRG1
150.485	-0.523905	0.174214	-3.00726	0.00263617	0.00534557	ZC2HC1A	FOS.tr_0_vs_FOS.fl_0	FOS.tr_0	FOS.fl_0	ZC2HC1A
2.46407	3.65687	1.53863	2.37671	0.0174679	0.0304693	STMN2	FOS.tr_0_vs_FOS.fl_0	FOS.tr_0	FOS.fl_0	STMN2
663.68	-0.402677	0.0958551	-4.2009	2.65861e-05	7.29446e-05	ARMC1	FOS.tr_0_vs_FOS.fl_0	FOS.tr_0	FOS.fl_0	ARMC1
84.655	1.53508	0.228614	6.71473	1.88411e-11	9.52566e-11	SPAG1	FOS.tr_0_vs_FOS.fl_0	FOS.tr_0	FOS.fl_0	SPAG1
150.164	1.57865	0.170873	9.23872	2.49464e-20	2.24337e-19	SNX16	FOS.tr_0_vs_FOS.fl_0	FOS.tr_0	FOS.fl_0	SNX16
2185.46	0.388546	0.0759953	5.11277	3.17474e-07	1.09323e-06	UBR5	FOS.tr_0_vs_FOS.fl_0	FOS.tr_0	FOS.fl_0	UBR5
381.661	-0.305441	0.111385	-2.74221	0.00610279	0.01162	GSDMD	FOS.tr_0_vs_FOS.fl_0	FOS.tr_0	FOS.fl_0	GSDMD
208.205	-0.593117	0.165711	-3.57923	0.000344605	0.000809308	PYCR3	FOS.tr_0_vs_FOS.fl_0	FOS.tr_0	FOS.fl_0	PYCR3
3247.18	-0.794259	0.0679851	-11.6828	1.5598e-31	2.35181e-30	EEF1D	FOS.tr_0_vs_FOS.fl_0	FOS.tr_0	FOS.fl_0	EEF1D
1065.73	-0.932905	0.115049	-8.10879	5.1127e-16	3.60503e-15	SQLE	FOS.tr_0_vs_FOS.fl_0	FOS.tr_0	FOS.fl_0	SQLE
600.641	-0.362753	0.099367	-3.65064	0.000261584	0.000625483	INTS10	FOS.tr_0_vs_FOS.fl_0	FOS.tr_0	FOS.fl_0	INTS10
289.18	-0.642286	0.136847	-4.69347	2.68612e-06	8.33851e-06	ERI1	FOS.tr_0_vs_FOS.fl_0	FOS.tr_0	FOS.fl_0	ERI1
3274.51	-0.629579	0.280052	-2.24808	0.0245711	0.0415955	SLC39A14	FOS.tr_0_vs_FOS.fl_0	FOS.tr_0	FOS.fl_0	SLC39A14
534.289	0.64324	0.102003	6.3061	2.86162e-10	1.31379e-09	MTMR9	FOS.tr_0_vs_FOS.fl_0	FOS.tr_0	FOS.fl_0	MTMR9
465.173	-0.332798	0.121934	-2.72933	0.00634634	0.0120553	LEPROTL1	FOS.tr_0_vs_FOS.fl_0	FOS.tr_0	FOS.fl_0	LEPROTL1
426.241	-0.696746	0.108591	-6.41623	1.39688e-10	6.5856e-10	R3HCC1	FOS.tr_0_vs_FOS.fl_0	FOS.tr_0	FOS.fl_0	R3HCC1
113.084	1.56228	0.19157	8.1551	3.48887e-16	2.48942e-15	TNFRSF10A	FOS.tr_0_vs_FOS.fl_0	FOS.tr_0	FOS.fl_0	TNFRSF10A
193.427	-0.368725	0.146456	-2.51764	0.0118143	0.0213563	UBXN8	FOS.tr_0_vs_FOS.fl_0	FOS.tr_0	FOS.fl_0	UBXN8
1738.67	0.318184	0.0785914	4.04858	5.15297e-05	0.000136777	PPP2CB	FOS.tr_0_vs_FOS.fl_0	FOS.tr_0	FOS.fl_0	PPP2CB
66.3337	-3.99503	0.380528	-10.4986	8.76246e-26	1.03792e-24	NEFM	FOS.tr_0_vs_FOS.fl_0	FOS.tr_0	FOS.fl_0	NEFM
594.81	-1.55534	0.119987	-12.9626	1.99406e-38	3.93278e-37	MCM4	FOS.tr_0_vs_FOS.fl_0	FOS.tr_0	FOS.fl_0	MCM4
1533.49	0.546023	0.0742049	7.35831	1.86249e-13	1.10999e-12	KCTD9	FOS.tr_0_vs_FOS.fl_0	FOS.tr_0	FOS.fl_0	KCTD9
1449.17	0.207629	0.0890189	2.33241	0.0196791	0.0339083	BNIP3L	FOS.tr_0_vs_FOS.fl_0	FOS.tr_0	FOS.fl_0	BNIP3L
956.317	0.704278	0.088033	8.00016	1.24254e-15	8.54525e-15	MAN2B1	FOS.tr_0_vs_FOS.fl_0	FOS.tr_0	FOS.fl_0	MAN2B1
368.129	-3.31114	0.147285	-22.4812	6.34284e-112	6.20176e-110	KCNN4	FOS.tr_0_vs_FOS.fl_0	FOS.tr_0	FOS.fl_0	KCNN4
4742.88	-0.222783	0.0890907	-2.50063	0.0123971	0.0222845	NUCB1	FOS.tr_0_vs_FOS.fl_0	FOS.tr_0	FOS.fl_0	NUCB1
1097.93	1.18161	0.0901421	13.1083	2.95089e-39	5.98826e-38	GYS1	FOS.tr_0_vs_FOS.fl_0	FOS.tr_0	FOS.fl_0	GYS1
1551.88	-0.185355	0.0802018	-2.31111	0.0208267	0.0357443	HNRNPL	FOS.tr_0_vs_FOS.fl_0	FOS.tr_0	FOS.fl_0	HNRNPL
549.474	0.75901	0.099167	7.65385	1.95046e-14	1.24571e-13	NFKBIB	FOS.tr_0_vs_FOS.fl_0	FOS.tr_0	FOS.fl_0	NFKBIB
2484.86	0.668634	0.0716433	9.33282	1.03088e-20	9.48729e-20	CLPTM1	FOS.tr_0_vs_FOS.fl_0	FOS.tr_0	FOS.fl_0	CLPTM1
802.583	0.38123	0.095633	3.98638	6.70879e-05	0.000175106	RELB	FOS.tr_0_vs_FOS.fl_0	FOS.tr_0	FOS.fl_0	RELB
485.777	-0.611492	0.107864	-5.66909	1.43559e-08	5.71295e-08	PIH1D1	FOS.tr_0_vs_FOS.fl_0	FOS.tr_0	FOS.fl_0	PIH1D1
1084.05	0.907534	0.0795181	11.4129	3.60366e-30	5.16781e-29	ARHGEF18	FOS.tr_0_vs_FOS.fl_0	FOS.tr_0	FOS.fl_0	ARHGEF18
175.697	1.84272	0.168975	10.9053	1.08748e-27	1.40131e-26	PPP1R13L	FOS.tr_0_vs_FOS.fl_0	FOS.tr_0	FOS.fl_0	PPP1R13L
563.505	0.256373	0.0990331	2.58877	0.00963207	0.0176926	DOT1L	FOS.tr_0_vs_FOS.fl_0	FOS.tr_0	FOS.fl_0	DOT1L
302.448	-0.774285	0.120617	-6.41938	1.36832e-10	6.45472e-10	PLEKHJ1	FOS.tr_0_vs_FOS.fl_0	FOS.tr_0	FOS.fl_0	PLEKHJ1
801.96	-0.233663	0.0980035	-2.38423	0.0171148	0.0299213	SF3A2	FOS.tr_0_vs_FOS.fl_0	FOS.tr_0	FOS.fl_0	SF3A2
12.8714	1.30388	0.552904	2.35824	0.0183616	0.0318285	LYL1	FOS.tr_0_vs_FOS.fl_0	FOS.tr_0	FOS.fl_0	LYL1
4557.14	0.32024	0.064288	4.98132	6.31511e-07	2.10892e-06	OAZ1	FOS.tr_0_vs_FOS.fl_0	FOS.tr_0	FOS.fl_0	OAZ1
487.62	-0.723138	0.10083	-7.17182	7.40055e-13	4.19954e-12	TRMT1	FOS.tr_0_vs_FOS.fl_0	FOS.tr_0	FOS.fl_0	TRMT1
397.545	-0.945932	0.113536	-8.33157	7.97742e-17	5.90095e-16	STX10	FOS.tr_0_vs_FOS.fl_0	FOS.tr_0	FOS.fl_0	STX10
1519.04	0.94604	0.0863263	10.9589	6.02347e-28	7.84315e-27	DMPK	FOS.tr_0_vs_FOS.fl_0	FOS.tr_0	FOS.fl_0	DMPK
454.547	-0.806845	0.103622	-7.7864	6.89437e-15	4.52694e-14	TBC1D17	FOS.tr_0_vs_FOS.fl_0	FOS.tr_0	FOS.fl_0	TBC1D17
70.5328	-1.5878	0.2486	-6.38699	1.69185e-10	7.90233e-10	IL4I1	FOS.tr_0_vs_FOS.fl_0	FOS.tr_0	FOS.fl_0	IL4I1
1007.58	0.216689	0.0832243	2.60367	0.00922314	0.0169859	SGTA	FOS.tr_0_vs_FOS.fl_0	FOS.tr_0	FOS.fl_0	SGTA
722.369	0.936609	0.0960836	9.74786	1.884e-22	1.87274e-21	MED25	FOS.tr_0_vs_FOS.fl_0	FOS.tr_0	FOS.fl_0	MED25
880.954	-0.581555	0.0881773	-6.59529	4.24424e-11	2.10296e-10	C19orf53	FOS.tr_0_vs_FOS.fl_0	FOS.tr_0	FOS.fl_0	C19orf53
671.46	-0.46091	0.104493	-4.41092	1.0293e-05	2.97968e-05	TIMM44	FOS.tr_0_vs_FOS.fl_0	FOS.tr_0	FOS.fl_0	TIMM44
54.7887	-0.592665	0.262076	-2.26142	0.0237332	0.0402841	CCDC61	FOS.tr_0_vs_FOS.fl_0	FOS.tr_0	FOS.fl_0	CCDC61
138.479	2.59446	0.203894	12.7246	4.319e-37	8.08334e-36	IL27RA	FOS.tr_0_vs_FOS.fl_0	FOS.tr_0	FOS.fl_0	IL27RA
60.2285	-1.67557	0.276528	-6.05931	1.3671e-09	5.94966e-09	ASF1B	FOS.tr_0_vs_FOS.fl_0	FOS.tr_0	FOS.fl_0	ASF1B
35.8483	-2.44711	0.377691	-6.47913	9.22508e-11	4.41889e-10	TNNT1	FOS.tr_0_vs_FOS.fl_0	FOS.tr_0	FOS.fl_0	TNNT1
333.994	0.279761	0.118134	2.36817	0.0178765	0.0310844	VRK3	FOS.tr_0_vs_FOS.fl_0	FOS.tr_0	FOS.fl_0	VRK3
1008.43	-0.287241	0.0830523	-3.45855	0.000543087	0.00123612	FAM32A	FOS.tr_0_vs_FOS.fl_0	FOS.tr_0	FOS.fl_0	FAM32A
1795.49	0.376499	0.0738776	5.09625	3.46443e-07	1.18767e-06	PPP6R1	FOS.tr_0_vs_FOS.fl_0	FOS.tr_0	FOS.fl_0	PPP6R1
65.3888	1.10228	0.240836	4.57689	4.7193e-06	1.42551e-05	MED26	FOS.tr_0_vs_FOS.fl_0	FOS.tr_0	FOS.fl_0	MED26
134.368	1.71254	0.187264	9.14509	5.95815e-20	5.24974e-19	OLFM2	FOS.tr_0_vs_FOS.fl_0	FOS.tr_0	FOS.fl_0	OLFM2
878.633	-0.769484	0.0949293	-8.10586	5.23728e-16	3.6882e-15	ILVBL	FOS.tr_0_vs_FOS.fl_0	FOS.tr_0	FOS.fl_0	ILVBL
1718	0.660622	0.0839503	7.8692	3.56915e-15	2.39722e-14	SYDE1	FOS.tr_0_vs_FOS.fl_0	FOS.tr_0	FOS.fl_0	SYDE1
8.49587	1.54427	0.681734	2.26521	0.0235	0.0399079	AURKC	FOS.tr_0_vs_FOS.fl_0	FOS.tr_0	FOS.fl_0	AURKC
336.223	-0.474505	0.124896	-3.79919	0.000145168	0.000361028	POP4	FOS.tr_0_vs_FOS.fl_0	FOS.tr_0	FOS.fl_0	POP4
813.863	-0.205227	0.087362	-2.34915	0.0188161	0.0325463	URI1	FOS.tr_0_vs_FOS.fl_0	FOS.tr_0	FOS.fl_0	URI1
725.456	-0.603197	0.0888376	-6.78988	1.12224e-11	5.7807e-11	PDCD5	FOS.tr_0_vs_FOS.fl_0	FOS.tr_0	FOS.fl_0	PDCD5
5293.9	-1.44484	0.0749039	-19.2893	6.61098e-83	3.80911e-81	RPS16	FOS.tr_0_vs_FOS.fl_0	FOS.tr_0	FOS.fl_0	RPS16
750.466	-0.369269	0.0901762	-4.09497	4.22218e-05	0.000113169	TIMM50	FOS.tr_0_vs_FOS.fl_0	FOS.tr_0	FOS.fl_0	TIMM50
1281.96	-1.39248	0.0904406	-15.3966	1.72412e-53	5.41153e-52	FBL	FOS.tr_0_vs_FOS.fl_0	FOS.tr_0	FOS.fl_0	FBL
271.439	0.758419	0.13002	5.83312	5.44016e-09	2.25968e-08	DYRK1B	FOS.tr_0_vs_FOS.fl_0	FOS.tr_0	FOS.fl_0	DYRK1B
1286.5	0.221932	0.0841416	2.6376	0.00834951	0.0154866	GPI	FOS.tr_0_vs_FOS.fl_0	FOS.tr_0	FOS.fl_0	GPI
1551.63	0.191596	0.0779543	2.4578	0.0139793	0.0248844	AKT2	FOS.tr_0_vs_FOS.fl_0	FOS.tr_0	FOS.fl_0	AKT2
4032.42	0.167768	0.0736527	2.27783	0.0227365	0.0387133	PLD3	FOS.tr_0_vs_FOS.fl_0	FOS.tr_0	FOS.fl_0	PLD3
369.524	0.405856	0.11543	3.51605	0.000438025	0.00101169	PIAS4	FOS.tr_0_vs_FOS.fl_0	FOS.tr_0	FOS.fl_0	PIAS4
520.08	-0.658535	0.105665	-6.23229	4.59652e-10	2.07486e-09	NUMBL	FOS.tr_0_vs_FOS.fl_0	FOS.tr_0	FOS.fl_0	NUMBL
200.142	-0.773482	0.149119	-5.18701	2.13698e-07	7.49966e-07	FSD1	FOS.tr_0_vs_FOS.fl_0	FOS.tr_0	FOS.fl_0	FSD1
171.699	-0.407155	0.159284	-2.55615	0.0105837	0.0192957	POLR2I	FOS.tr_0_vs_FOS.fl_0	FOS.tr_0	FOS.fl_0	POLR2I
1331.3	0.806499	0.0926848	8.70153	3.2745e-18	2.61911e-17	CLIP3	FOS.tr_0_vs_FOS.fl_0	FOS.tr_0	FOS.fl_0	CLIP3
7688.84	-0.283117	0.0880452	-3.21559	0.00130176	0.00277318	SLC1A5	FOS.tr_0_vs_FOS.fl_0	FOS.tr_0	FOS.fl_0	SLC1A5
392.595	0.725926	0.112449	6.45559	1.07802e-10	5.13633e-10	PRKD2	FOS.tr_0_vs_FOS.fl_0	FOS.tr_0	FOS.fl_0	PRKD2
207.058	1.54542	0.151758	10.1835	2.34933e-24	2.57484e-23	APLP1	FOS.tr_0_vs_FOS.fl_0	FOS.tr_0	FOS.fl_0	APLP1
569.469	1.04663	0.0982594	10.6517	1.71132e-26	2.07584e-25	CCDC9	FOS.tr_0_vs_FOS.fl_0	FOS.tr_0	FOS.fl_0	CCDC9
2589.91	-0.197639	0.0782425	-2.52598	0.0115376	0.0208953	HNRNPUL1	FOS.tr_0_vs_FOS.fl_0	FOS.tr_0	FOS.fl_0	HNRNPUL1
970.095	0.635858	0.0914647	6.95195	3.60269e-12	1.92458e-11	FZR1	FOS.tr_0_vs_FOS.fl_0	FOS.tr_0	FOS.fl_0	FZR1
205.888	-0.568888	0.163832	-3.47239	0.000515851	0.00117979	BBC3	FOS.tr_0_vs_FOS.fl_0	FOS.tr_0	FOS.fl_0	BBC3
1588.09	0.234589	0.0899762	2.60723	0.00912768	0.0168255	TGFB1	FOS.tr_0_vs_FOS.fl_0	FOS.tr_0	FOS.fl_0	TGFB1
4635.24	-0.309903	0.0795105	-3.89764	9.71348e-05	0.000247446	PLIN3	FOS.tr_0_vs_FOS.fl_0	FOS.tr_0	FOS.fl_0	PLIN3
4.87118	5.70922	1.38244	4.12982	3.63041e-05	9.8024e-05	MYH14	FOS.tr_0_vs_FOS.fl_0	FOS.tr_0	FOS.fl_0	MYH14
532.837	-0.263093	0.100762	-2.61103	0.00902692	0.0166512	MRPL4	FOS.tr_0_vs_FOS.fl_0	FOS.tr_0	FOS.fl_0	MRPL4
18.2644	5.73865	1.0871	5.27886	1.2999e-07	4.6811e-07	ICAM4	FOS.tr_0_vs_FOS.fl_0	FOS.tr_0	FOS.fl_0	ICAM4
8357.91	-1.13332	0.0698423	-16.2269	3.25477e-59	1.20711e-57	RPS19	FOS.tr_0_vs_FOS.fl_0	FOS.tr_0	FOS.fl_0	RPS19
3090.54	-0.958403	0.0760388	-12.6041	2.00342e-36	3.66037e-35	NOP53	FOS.tr_0_vs_FOS.fl_0	FOS.tr_0	FOS.fl_0	NOP53
62.7384	1.41043	0.249999	5.64173	1.68354e-08	6.65864e-08	ICAM5	FOS.tr_0_vs_FOS.fl_0	FOS.tr_0	FOS.fl_0	ICAM5
784.045	0.417945	0.0923462	4.52585	6.01531e-06	1.7948e-05	TYK2	FOS.tr_0_vs_FOS.fl_0	FOS.tr_0	FOS.fl_0	TYK2
29.0227	-1.39889	0.368394	-3.79727	0.000146299	0.00036373	RABAC1	FOS.tr_0_vs_FOS.fl_0	FOS.tr_0	FOS.fl_0	RABAC1
1073.87	0.900991	0.0926705	9.72252	2.41714e-22	2.39531e-21	PTPRS	FOS.tr_0_vs_FOS.fl_0	FOS.tr_0	FOS.fl_0	PTPRS
2398.44	0.310485	0.0712318	4.35879	1.30782e-05	3.73832e-05	MEGF8	FOS.tr_0_vs_FOS.fl_0	FOS.tr_0	FOS.fl_0	MEGF8
1776.84	-0.789615	0.0898789	-8.78532	1.55916e-18	1.27361e-17	CLEC11A	FOS.tr_0_vs_FOS.fl_0	FOS.tr_0	FOS.fl_0	CLEC11A
216.753	-1.39599	0.164645	-8.47881	2.27507e-17	1.73458e-16	LIG1	FOS.tr_0_vs_FOS.fl_0	FOS.tr_0	FOS.fl_0	LIG1
86.3742	1.03021	0.216496	4.75856	1.94983e-06	6.14147e-06	PLA2G4C	FOS.tr_0_vs_FOS.fl_0	FOS.tr_0	FOS.fl_0	PLA2G4C
139.722	-0.751813	0.166996	-4.502	6.73181e-06	1.9953e-05	TMEM205	FOS.tr_0_vs_FOS.fl_0	FOS.tr_0	FOS.fl_0	TMEM205
896.341	0.969245	0.085863	11.2883	1.49954e-29	2.10916e-28	PLPPR2	FOS.tr_0_vs_FOS.fl_0	FOS.tr_0	FOS.fl_0	PLPPR2
[truncated: 31,328 more rows]

## Sheet: enrich_results_pLV_FOS.fl
ID	Description	GeneRatio	BgRatio	p-value	p.adjust	q-value	Count	minuslog10padj	diffexpressed	cmp
[truncated: 796 more rows]

[truncated: 1 more sheets: enrech_results_FOStr_FOSfl]
